# Supplementary material for: The acquisition of molecular drivers in pediatric therapy-related myeloid neoplasms
Source: Nat Commun. 2021 Feb 12;12:985. doi: 10.1038/s41467-021-21255-8 (PMC7880998; doi:10.1038/s41467-021-21255-8)
Supplement: Supplementary file 4 — Supplementary Data 1 [file 41467_2021_21255_MOESM4_ESM.xlsx]

## Sheet: Sup. Data 1 Clinical Data
	Sex Distribution (%)
Male	52 (62)
Female	32 (38)															Sequencing Approach
	Ethnicity Distribution (%)
White	66 (79)
Black	13 (16)
White & Black	1 (1)
Asian	2 (2)
Other	2 (2)
SampleID	Sequencing Cohort	Normal gDNA Source	Primary Tumor Category	Primary Diagnsosis	Age (yrs) at 1° Diagnosis	Secondary Diagnosis	Age (yrs) at 2° Diagnosis	tMN BM Blast %	Time to tMN (yrs)	Age (yrs) at HCT	Time (yrs) from tMN to HCT	Age (yrs) at Death	Age (yrs) at Last Follow Up	Time to Death after First tMN (yrs)	Cytogenetics	WGS	WES	RNA Seq	NGS, C#A	del(7)	Complex Karyotype	TP53 Alteration	TP53 Mutation/Deletion	In-Frame Fusions	KMT2Ar	NUP98r	MECOM SV	MECOM Expression	MECOM fpkm	MECOM ASE
SJ001119	Tumor/Normal	sorted lymphocytes	Solid	Osteosarcoma	7.3	tAML	11.5833	50	4.28333	11.9151	0.331735	12.8333		1.25	46,XY,del(3)(q12q21),del(5)(p13),del(5)(q13),psu dic(7;17)(q11.2;p13),inv(10)(p13q11.2),del(12)(p12),+r(?) [22]		WES	RNA Seq	Del4(q24), Del5(p15.33--p13.1;q13.3--q35.3), Del7(q11.23--q36.3), AMP8(q12.1--q13.2;q13.2--q21.3;q21.3--q24.3), AMP10(p13--q11.22), Del10(q11.22;q11.23), AMP12(p13.33--p13.2), Del12(p12.3;p12.2;p12.1;p13.2;p13.1;p12.3), AMP12(p12.3;p12.2;p12.1;p11.23), Del17(p13.2;p13.1), AMP17(p13.1;p12), Del18(q21.33--q23)	yes	yes	yes	Deletion + Germline Mutation	RSU1-ERC1, GTF2I-WRAP53	No	No		Low	0.0436
SJ005142	Tumor/Normal	sorted lymphocytes	Heme	ALL	15.1	tAML	17.7	51	2.6	18.2384	0.538356	18.8		1.1	46,XY,t(2;8)(q33;q24.1),t(3;15)(q23;q24), t(10;11)(p13-14;q21) (5/100%)	WGS	WES	RNA Seq	None	No	yes	No		KMT2A-MLLT10	yes	No		Low	3.0267
SJ016498	Tumor/Normal	sorted lymphocytes	Heme	ALL	7.2	tAML	12.8	86	5.6	13.1	0.3	19.5		6.7	46, XY, r(2)(p2?3q3?3), t(9;21)(p22;q22), t(11;19)(q23;q13), -18, +der(18) t(18;?)(q23;?)/46, XY, t(9;21)(p22;q22), t(11;19)(q23;q13), -18, +der(18)t(18;?)(q23;?)		WES	RNA Seq	CN-LOH2(p25.3;p25.2;p25.1), AMP2(p25.1--p14), Del2(q35--q37.3), Del18(q21.2--q23)	No	yes	No		KMT2A-ACTN4, RUNX1-MTAP	yes	No		Low	0.2144
SJ016511	Tumor/Normal	sorted lymphocytes	Heme	NHL	16.3	tAML	17.6	48	1.3	17.7205	0.120548	18.1667		0.566667	46, XY, inv(6)(p25q13),der(7)del(7)(p11.2)del(7)(q11.2) [5], 46,XY [14]		WES	RNA Seq	Del7(p22.3--p11.2;q11.21--q21.2;q21.2--q36.3)	yes	yes	No		PRDM16-EDARADD	No	No		Low	0.0158
SJ043624	Tumor/Normal	sorted lymphocytes	Heme	ALL	3.2	tAML	6.41667	43	3.21667	No HCT	No HCT	7		0.583333	A modal number could not be established [35-86]. Del(5), add(10)(p13), add(17)(p13), del(20)(q11.2) seen in most, Additional abnormalities seen: -4, +11, add(11)(p11.2), +20, +del(20)(q11.2), +22, 1-3mar		WES		AMP3(q13.31--q29), Del4(q12--q35.2), Del5(p12--q35.3), Del7(q21.2;q21.3;q22.1;q31.1--q36.3), Del8(p23.3--p11.21), Del9(p24.3--q34.3), Del10(p15.3--p13), AMP13(q21.2--q34), Del17(p13.3--p11.2;q11.2;q21.31;q21.32;q22;q25.1;q25.2;q25.3), Del18(p11.32--p11.21;q21.33--q23), AMP19(p13.3--p13.11), Del20(q11.22--q13.33), Del21(q11.2--q21.3), AMP21(q21.3;q22.11;q22.12;q22.12--q22.3;q11.21)	No	yes	yes	Deletion + Mosaic Mutation	Not Performed	Not Performed	Not Performed		Not Performed	Not Performed
SJ005124	Tumor/Normal	remission bone marrow	Heme	ALL	16.7	tAML	17.8333	83	1.13333	No HCT	No HCT	18		0.166667	65,XY,+X,+1,+der(2)t(2;?)(p14;?),+4,+del(4)(q21q31),+6,+7,+8,+10,t(11;19) (q23;p13),+12,+13,+15,+16,+18,+19,+der(19)t(11;19)(q23;p13),+20,+der(22) t(22;?)(p11;?),+f (14/82%)		WES	RNA Seq	AMP1(p36.33--q44), AMP2(p21--q37.3), AMP4(p16.3--q22.2;q22.3--q32.2;q32.2--q35.2), CN-LOH5(p15.33--q35.3), AMP6(p25.3--q27), AMP7(p22.3--q36.3), AMP8(p23.3--q24.3), Del9(p24.3--p21.1), AMP10(p11.1--q26.3), CN-LOH11(p15.5--q14.1), AMP11(q14.1--q25), AMP12(p13.33--q24.33), AMP13(q11--q22.1;q22.2--q34), CN-LOH14(q11.2--q32.33), AMP15(q11.1--q26.3), AMP16(p13.3--q24.3), CN-LOH17(p13.3;p13.2;p13.1), A…	No	yes	yes	CN-LOH + Somatic Mutation	KMT2A-MLLT1	yes	No		Low	0.0319
SJ016492	Tumor/Normal	remission bone marrow	Heme	ALL	7.1	tAML	10.5	70	3.4	10.8	0.3	11.3333		0.833333	46,XY,t(9;11)(p21;q23),-18,+der(18)t(18;?)(q23;?) (15/79%), 46,XY,t(9;11)(p21;q23) (4/21%)		WES	RNA Seq	AMP8(p23.3--p11.1)	No	yes	No		KMT2A-MLLT3	yes	No		High	8.3457
SJ030708	Tumor/Normal	peripheral blood mononuclear cells	Solid	Ewing Sarcoma	18.7	tAML	23.9	56	5.2	No HCT	No HCT	24.2		0.3	43,XY,-5,iAMP11q,add(12)(p11.2),-17,-18 [11/55%]; 44,idem,+mar [3/15%]; 58,XY,+4,+6,+8,+9,+10,iAMP11q,+12,add(12)(p11.2),+13,+15,+19,+20,+20,+22 [3/15%];	WGS	WES	RNA Seq	Del5(p15.33-p13.3; q13.3-q35.3), Del12(p13.33-p11.23), Del17(p13.3-q23.2), Del18(p11.32--q23), AMP11(q22.1-q25)	No	yes	yes	Deletion + Mosaic Mutation	None	No	No		Low	0.0038
SJ030799	Tumor/Normal	peripheral blood mononuclear cells	Solid	Osteosarcoma	10.8	tAML	13.5	60	2.7	13.8	0.3	Alive	14.9	-	46,XY,add(3)(q29),del(5)(q23q34),del(7)(q22q34) [11/55%]; t(2;3)(p21;q26.2) (WGS)	WGS	WES	RNA Seq	Del5(q31.1-q33.3), Del7(q22.1-q34), Del11(p15.5-p15.4), Del20(q13.33)	yes	yes	No		None	No	No	ZFP36L2@-MECOM	High	17.2124	Yes
SJ016469	Tumor/Normal	sorted lymphocytes	Solid	Embryonal sarcoma, Liver	11.3	tMDS	13.3	15	2	13.5425	0.242466	16.1		2.8	46,X,-Y,dup(1)(q23q25),+add(1)(p13),del(3)(q21),del(5)(q22),del(6)(p21.1),+del(6),i(7)(q10), del(8)(p12),-16,add(22)(q13) [6/20%]; 46,XY [14/70%])		WES	RNA Seq	None	No	yes	No		EP300-SUPT3H, KAT6A-CREBBP	No	No		Low	0.0562
SJ021960	Tumor/Normal	sorted lymphocytes	Heme	ALL	1.9	tMDS	4.1	10	2.2	4.35342	0.253425	7.5		3.4	47,XY,cryp del(11)(q23q23),+12 [6/21.4%]; 47,idem,i(17)(q10) [9/32.1%]; 46,XY [13/46.5%]	WGS	WES	RNA Seq	Del11(q23.3), AMP12(p13.33--q24.33), Del17(p13.3--p11.2), AMP17(p11.2--q25.3)	No	yes	yes	Deletion	KMT2A-ARHGEF12	yes	No		Low	0.735
SJ015849	Tumor/Normal	sorted lymphocytes	Heme	ALL	11.6	tMDS	16	2.5	4.4	No HCT	No HCT	16.3333		0.333333	44, XX, -5, -9, t(6;16)(q23;q13), add(17)(p11.2) [9]/46,XX [5]		WES	RNA Seq	Del5(q11.1--q35.3), Del7(q32.1--q36.3), AMP8(q24.13;q24.21), Del9(p24.3--q34.3), AMP11(q24.1--q25), Del17(p13.3--p11.2)	yes	yes	yes	Deletion + Mosaic Mutation	None	No	No		Low	0.0062
SJ015852	Tumor/Normal	sorted lymphocytes	Heme	ALL	13.3	tMDS	16.8	3	3.5	16.9	0.1	17.9167		1.11667	44,XX,-4,-5,add(17)(p11.2),del(20)(q13.1),add(22)(q13) (10/50%) 74,XX,+X,+1,+1,+2,+3,+4,+6,+6,+6,+8,+8,+10,+11,+12,+13,+15,+16,+add(17)(p11.2)x2,+18,+19,+19,+add(19)(p13.3),+del(20)(q13.1)x2,+21,+21,+add(22)(q13) (9/45%) 46,XX (1/5%)		WES	RNA Seq	AMP1(p36.33--q44), AMP2(p25.3--q37.3), Del5(q11.2--q35.3), AMP6(p25.3--q27), AMP8(p23.3--q24.3), Del16(p13.3--q21), Del17(p13.3--p11.2), AMP19(p13.3--q13.43), Del20(p13--p11.21;q11.23--q13.2), AMP21(p11.2--q22.3)	No	yes	yes	Deletion + Germline Mutation		No	No		Low	1.4048
SJ016473	Tumor/Normal	sorted lymphocytes	Solid	Germ Cell Tumor	14.7	tMDS	16.1667	12	1.46667	16.3397	0.173059	Alive	24.5	-	45,XY,-5 [5]/45,XY,del(5)(q31) [4]/45,XY,del(5)(q13)[3]/45,XY,-7[5], 46,XY[3]		WES	RNA Seq	Del5(q13.2--q35.3), Del7(p22.3--q36.3), Del13(q11--q34), CN-LOH17(p13.3--p11.2), AMP21(q11.2--q22.3)	Yes	yes	yes	CN-LOH + Mosaic mutation	None	No	No		Low	0.7143
SJ018195	Tumor/Normal	sorted lymphocytes	Heme	ALL	3.5	tMDS	15.9167	17	12.4167	16.2	0.283333	18.5833		2.66667	50,XY,+X,+r,+2mar [7]/46, XY[6]		WES	RNA Seq	Del6(p25.3--p22.1), Del17(p13.3--q11.2), AMP21(p11.2--q11.2;q11.2;q21.1;q21.2;q21.3;q22.13;q22.2)	No	yes	yes	Deletion	ETV6-FOXO1	No	No		Low	0.2847
SJ018205	Tumor/Normal	sorted lymphocytes	Brain	Anaplastic Astrocytoma	13.3	tMDS	19.3333	12.5	6.03333	19.7014	0.368037	20		0.666667	42,XY,-3,-5,-7,dic(12;15),add(17p)		WES	RNA Seq	Del3(p26.3--q29), Del5(q11.1;q11.2;q12.1;q13.1--q35.3), Del7(p22.3--q36.3), Del12(p13.33;p13.2--p11.1), AMP12(p13.33;p13.32;p13.31), Del15(q11.1--q15.2), Del17(p13.3--p11.2;q11.2)	yes	yes	yes	Deletion + Germline Mutation	ZMYM6-STAT3,	No	No		Low	0.7511
SJ043076	Tumor/Normal	sorted lymphocytes	Solid	Germ Cell Tumor	10.7	tMDS	13.3333	1	2.63333	No HCT	No HCT	13.5		0.166667	46,XXYc,-5,del(7)(q22q36),add(12)(p13),-16,add(19)(p13.3),+mar[cp20]* {20}		WES		Del5(q13.3--q35.3), Del7(q22.1--q36.3), Del10(p15.3;p15.2;p15.1), Del12(p13.31--p12.1), Del16(p13.3--q23.1), CN-LOH17(p13.3--p11.2), AMP19(p13.2--p13.11)	yes	yes	yes	CN-LOH + Somatic Mutation	Not Performed	Not Performed	Not Performed		Not Performed	Not Performed
SJ003151	Tumor/Normal	sorted lymphocytes	Heme	ALL	18.6	tAML	21	37	2.4	No HCT	No HCT	21.6667		0.666667	46,XY,t(4;11)(q31;q23) (12/100%)		WES	RNA Seq	None	No	No	No		KMT2A-ARFIP1	yes	No		Low	0.0816
SJ003512	Tumor/Normal	sorted lymphocytes	Heme	ALL	2	tAML	4.75	87	2.75	No HCT	No HCT	4.91667		0.166667	46,XX,t(9;11)(p21;q23) (14/93%)		WES	RNA Seq	None	No	No	No		KMT2A-MLLT3	yes	No		High	8.5362
SJ004919	Tumor/Normal	sorted lymphocytes	Solid	Osteosarcoma	11.2	tAML	12.7	71	1.5	No HCT	No HCT	12.75		0.05	46,XX,t(9;11)(p22;q23),del(14)(q13q32) (20/100%)		WES	RNA Seq	Del14(q22.3--q24.2;q24.2--q32.33)	No	No	No		KMT2A-MLLT3	yes	No		High	10.5288	Yes
SJ016462	Tumor/Normal	sorted lymphocytes	Heme	ALL	6	tAML	17.9	87	11.9	18.2192	0.319178	18.6667		0.766667	46,XY,t(10;14)(p13;q32) (9/60%); 46,XY (6/40%)	WGS	WES	RNA Seq	None	No	No	No		KMT2A-MLLT10	yes	No		High	17.3119
SJ016478	Tumor/Normal	sorted lymphocytes	Solid	Wilms Tumor	0.5	tAML	16.7	82	16.2	16.8384	0.138356	18.25		1.55	46,XY (30/100%)		WES	RNA Seq	CN-LOH11(q13.5--q22.3;q22.3--q25)	No	No	No		FLT3-ITD	No	No		Low	0.0218
SJ016494	Tumor/Normal	sorted lymphocytes	Heme	ALL	3	tAML	5.33333	35	2.33333	5.5	0.166667	5.75		0.416667	45,XX,der(3)t(3;?)(q28;?),-7	WGS	WES	RNA Seq	Del7(p22.3--q36.3)	yes	No	No		None	No	No	ZFP36L2@-MECOM	High	38.4907	Yes
SJ016506	Tumor/Normal	sorted lymphocytes	Heme	ALL	9.9	tAML	12.6	94 (PB)	2.7	No HCT	No HCT	15.5833		2.98333	Not performed		WES	RNA Seq	None	No	No	No		KMT2A-MLLT3, FLT3-ITD	yes	No		High	5.4575
SJ016517	Tumor/Normal	sorted lymphocytes	Heme	ALL	3.6	tAML	18.9167	71	15.3167	No HCT	No HCT	19		0.0833333	46,XY,t(9;11)(p22;q23),t(15;17;19)(q15;q11.2;p13.3) (20/100%)		WES	RNA Seq	None	No	No	No		KMT2A-MLLT3, RTF-NCLN, ZNF207-RTF1	yes	No		High	6.0873
SJ016519	Tumor/Normal	sorted lymphocytes	Heme	ALL	3.8	tAML	7.58333	72	3.78333	7.89041	0.307078	8		0.416667	46,XY,der(7)del(7)(p11.1)del(7)(q11.1)[17]	WGS	WES	RNA Seq	Del7(p22.3--q36.3)	yes	No	No		None	No	No		Low	0.2105
SJ041447	Tumor/Normal	sorted lymphocytes	Heme	ALL	13.7	tAML	15.1667	66	1.46667	15.5945	0.427854	Alive	39	-	46,XX,t(9;11)(p21;q23) (18/90%)		WES	RNA Seq	None	No	No	No		KMT2A-MLLT3	yes	No		High	15.4009	Yes
SJ043612	Tumor/Normal	sorted lymphocytes	Heme	ALL	16.3	tAML	19.0833	83	2.78333	No HCT	No HCT	19.3333		0.25	46,XY,t(9;11)(p21;q23) (20/100%)		WES	RNA Seq	None	No	No	No		KMT2A-MLLT3	yes	No		High	17.9377
SJ043613	Tumor/Normal	sorted lymphocytes	Heme	ALL	14.3	tAML	19.1667	39	4.86667	No HCT	No HCT	20.3333		1.16667	46,XY,t(9;11)(p21;q23) (17/85%)		WES	RNA Seq	None	No	No	No		KMT2A-MLLT3	yes	No		High	8.1157	Yes
SJ043614	Tumor/Normal	sorted lymphocytes	Heme	NHL	8.6	tAML	11.5	81	2.9	No HCT	No HCT	12.25		0.75	46,XY,t(9;11)(p21;q23) (20/100%)		WES	RNA Seq	None	No	No	No		KMT2A-MLLT3	yes	No		High	26.1543
SJ043616	Tumor/Normal	sorted lymphocytes	Heme	ALL	5.2	tAML	7.58333	89 (PB)	2.38333	No HCT	No HCT	7.91667		0.333333	46,XX,t(2;19;11)(q33;p13.3;q23),del(11)(q13q23) ( 8/40%)		WES	RNA Seq	Del1(p36.33--p35.1), Del11(q12.2--q23.3), Del22(q12.2;q12.3), Del23(p22.33--p11.21)	No	No	No		KMT2A-MLLT1	yes	No		High	11.7012
SJ043618	Tumor/Normal	sorted lymphocytes	Heme	ALL	16.7	tAML	18.5833	71	1.88333	19.0822	0.498858	19.1667		0.583333	46,XY,t(11;19)(q23;p13.3) (12/60%)		WES	RNA Seq	Del7(p22.3--p14.1)	yes	No	No		KMT2A-MLLT1	yes	No		High	5.083	Yes
SJ043619	Tumor/Normal	sorted lymphocytes	Solid	Rhabdomyosarcoma	13.2	tAML	17.0833	25	3.88333	17.3781	0.294749	Alive	29.5	-	46,XY,t(9;11)(p22;q23)		WES	RNA Seq	AMP9(p21.3--q34.3), AMP11(q23.3--q25)	No	No	No		KMT2A-MLLT3	yes	No		Low	4.2285
SJ016496	Tumor/Normal	sorted lymphocytes	Heme	ALL	16.5	tAML	17.8	71	1.3	18.1	0.3	32.8333		15.0333	45,XY,dic(7;17)(q11;p11) [13]/46,XY[7] (Hypodiploid. Sixty-five percent of the metaphases evaluated had the dicentric (7;17) which was formed by the 7p and 17q arms. This resulted in monosomy of 7q and 17p.)	WGS		RNA Seq	Del7(q11.21--q21.3;q31.33--q36.3), Del17(p13.3--p11.2), CN-LOH17(q11.2--q25.3)	yes	No	yes	Deletion + Somatic mutation	None	No	No		Low	2.4766
SJ016502	Tumor/Normal	sorted lymphocytes	Heme	ALL	3.2	tAML	4.4	61	1.2	4.6	0.2	4.75		0.35	Not performed	WGS		RNA Seq	Del10(q23.1;q23.2)	No	No	No		NUP98-HHEX, ETV6-ABL1	No	yes		High	7.2453
SJ040265	Tumor/Normal	sorted lymphocytes	Heme	ALL	15.5	tAML	19.5	30	4	19.7753	0.275342	20.1667		0.666667	46,XY,t(3;21)(q26.2;q22),del(7)(q11.2) (6/60%); 46,XY (4/40%)	WGS	WES	RNA Seq	Del7(p22.3--p12.1;q21.2--q36.3), AMP7(q11.22--q21.2)	yes	No	No		RUNX1-MECOM	No	No	RUNX1-MECOM	High	5.3492	Yes
SJ001305	Tumor/Normal	bone marrow, non-malignant	Solid	Ewing Sarcoma	13.7	tAML	16.1667	68	2.46667	16.4466	0.279909	17.8333		1.66667	47,XY,inv(16)(p13.1q22),+22 (17/77%)		WES	RNA Seq	CN-LOH7(p22.3--q36.3), AMP22(q11.1--q13.33)	No	No	No		CBFB	No	No		Low	0.0384
SJ016507	Tumor/Normal	sorted lymphocytes	Heme	ALL	2.3	tAML	6.58333	86	4.28333	6.9	0.316667	7.75		1.16667	46,XY,t(9;11)(p22;q23) (18/90%)	WGS		RNA Seq	None	No	No	No		KMT2A-MLLT3	yes	No		High	13.3668
SJ016513	Tumor/Normal	sorted lymphocytes	Heme	Hodgkin Lymphoma	15.8	tAML	17.5	88	1.7	No HCT	No HCT	17.5833		0.0833333	46,XY,t(9;11)(p22;q23),del(10)(q26) (20/100%)	WGS		RNA Seq	None	No	No	No		KMT2A-MLLT3	yes	No		High	19.6923
SJ016487	Tumor/Normal	peripheral blood mononuclear cells	Heme	ALL	3.2	tAML	6.16667	58	2.96667	No HCT	No HCT	8.25		2.08333	46, XY, t(11;21)(q23;q22)		WES	RNA Seq	None	No	No	No		KMT2A-MLLT4	yes	No		High	7.8392
SJ016493	Tumor/Normal	Bone marrow remission	Heme	ALL	9.7	tAML	11.8333	22	2.13333	12.1836	0.350228	12.5		0.666667	46,XY,t(9;11)(p21;q23) (8/40%)		WES	RNA Seq	None	No	No	No		KMT2A-MLLT3	yes	No		High	7.1427
SJ016500	Tumor/Normal	sorted lymphocytes	Heme	ALL	12.6	tAML	18.6667	97	6.06667	No HCT	No HCT	18.9167		0.25	46,XY,t(10;11)(p13\R\15;q23),add(15)(q24) (15/75%)		WES	RNA Seq	Del6(p21.2--q16.3), Del15(q25.2--q26.3), AMP17(q22--q25.3)	No	No	No		KMT2A-MLLT10, PICALM-KMT2A	yes	No		Low	0.3414
SJ016508	Tumor/Normal	sorted lymphocytes	Heme	ALL	1.7	tAML	5.16667	55	3.46667	5.5	0.333333	5.83333		0.666667	46,XY,inv(10)(p11.1q22)?c,t(11;19)(q23;p13.1) (23/92%) ; inv11 is constitutional		WES	RNA Seq	None	No	No	No		KMT2A-ELL	yes	No		High	5.2004
SJ043615	Tumor/Normal	sorted lymphocytes	Heme	ALL	4	tAML	6	55	2	No HCT	No HCT	6.5		0.5	46,XY,t(11;19)(q23;p13) (6/30%)		WES	RNA Seq	None	No	No	No		KMT2A-MLLT1	yes	No		High	16.8463
SJ030441	Tumor/Normal	peripheral blood mononuclear cells	Solid	Osteosarcoma	13.9	tAML	19.1	47	5.2	19.6	0.5	Alive	21.1	-	46,XY,del(11)(p11.2p15.2) [10/50%]	WGS	WES	RNA Seq	None	No	No	No		None	No	No	SATB1@MECOM	Low	0.7301
SJ030727	Tumor/Normal	peripheral blood mononuclear cells, remission	Heme	ALL	14.1	tAML	18.8	57	4.7	19.7	0.9	Alive	20.2	-	45,XX,-7 [20/100%]	WGS	WES	RNA Seq	Del7(p22.3--q36.3)	yes	No	No		None	No	No		Low	0.7946
SJ018194	Tumor/Normal	sorted lymphocytes	Heme	ALL	2.3	tAML	13.3333	36 (PB)	11.0333	No HCT	No HCT	14.75		1.41667	46,XX,der(10)t(1;19)(q23;p13) [9]		WES		AMP1(q21.2--q44), AMP3(q23--q29), Del5(q23.2--q35.3), Del19(p13.3), Del20(q11.22--q13.13)	No	No	No		Not Performed	Not Performed	Not Performed		Not Performed	Not Performed
SJ000089	Tumor/Normal	sorted lymphocytes	Heme	AML	3.7	tMDS	19	1.5	15.3	19.326	0.326027	20.0833		1.08333	46, XX [12]		WES	RNA Seq	None	No	No	No		None	No	No		Low	0.5226
SJ007109	Tumor/Normal	sorted lymphocytes	Heme	AML	15.6	tMDS	18	2	2.4	18.3178	0.317808	Alive	23.3	-	46,XX,dup(1)(q21q32)[14]/46,XX[6]		WES	RNA Seq	None	No	No	yes	Somatic Mutation	None	No	No		Low	0.1323
SJ015363	Tumor/Normal	sorted lymphocytes	Heme	AML	14.2	tMDS	14.9167	10	0.716667	15.0521	0.135388	16.5		1.58333	46,XY[20]		WES	RNA Seq	None	No	No	No		NUP98-NSD1, FLT3-ITD	No	yes		Low	0.0441
SJ015847	Tumor/Normal	sorted lymphocytes	Heme	ALL	0.8	tMDS	3.66667	13	2.86667	3.8	0.133333	4		0.333333	46, XY [35]		WES	RNA Seq	None	No	No	No		KMT2A-ARHGEF12	yes	No		Low	0.1107
SJ016468	Tumor/Normal	sorted lymphocytes	Solid	Ewing's Family of Tumors	21.9	tMDS	24.5833	18	2.68333	No HCT	No HCT	24.8333		0.25	45,XX,-7[15]/46,XX[5]	WGS	WES	RNA Seq	Del7(p22.3--q36.3)	yes	No	No		None	No	No	MSI2@MECOM	High	12.8695	Yes
SJ016470	Tumor/Normal	sorted lymphocytes	Solid	Rhabdoid tumor	0.8	tMDS	7.66667	5	6.86667	7.75	0.0833333	10.5		2.83333	46,XY,-7,+21[13]/46,XY[7]		WES		Del7(p22.3--q36.3), AMP21(q11.2--q22.3)	yes	No	No		Not Performed	Not Performed	Not Performed		Not Performed	Not Performed
SJ016475	Tumor/Normal	sorted lymphocytes	Solid	Ovarian Carcinoma	14.6	tMDS	16.6667	10	2.06667	16.7863	0.119635	17.3333		0.666667	45,XX,add(3)(q27),-7 [20]		WES	RNA Seq	Del7(p22.3--q36.3)	yes	No	No		LTBP1-BIRC6	No	No		High	17.2119
SJ016476	Tumor/Normal	sorted lymphocytes	Heme	NHL	9.3	tMDS	19	6	9.7	No HCT	No HCT	20.3333		1.33333	47,XY,del(6)(q13),+19 [4], 46,XY[9]		WES		Del6(p25.3--p22.1;q13--q27)	No	No	No		Not Performed	Not Performed	Not Performed		Not Performed	Not Performed
SJ016480	Tumor/Normal	sorted lymphocytes	Brain	Craniopharyngioma	14.4	tMDS	17.3	6	2.9	18.2548	0.954795	Alive	26.3	-	46,XY,del(20)(q11q13) [16]/46,XY[4]		WES	RNA Seq	Del20(q11.21--q13.13)	No	No	No		None	No	No		Low	1.9836
SJ016489	Tumor/Normal	sorted lymphocytes	Heme	ALL	2.7	tMDS	5.08333	15	2.38333	5.9	0.816667	6		0.916667	46, XX [21]		WES	RNA Seq	AMP7(p22.3--p14.1), Del7(q22.1--q36.3), Del11(q23.3)	yes	No	No		KMT2A-ARHGEF12, RUNX1-LYPD5	yes	No		Low	0.4722
SJ016491	Tumor/Normal	sorted lymphocytes	Heme	ALL	9.9	tMDS	13.6667	1	3.76667	13.8	0.133333	Alive	37.1	-	46, XX, t(11;22)(q23;q13) [10]		WES	RNA Seq	None	No	No	No		KMT2A-EP300	yes	No		Low	1.6923
SJ016501	Tumor/Normal	sorted lymphocytes	Heme	ALL	13.4	tMDS	18.75	11.5	5.35	No HCT	No HCT	19.0833		0.333333	46,XX,inv(9)(p11q13)c,t(12;18)(p13;q21)(8/67%); 46,XX,inv(9)(p11q13)c,various random abnormalities(3/25%); ?46,XX,inv(9)(p11q13)c(1/8%)		WES		Del3(q12.3--q22.1), Del7(p22.3--q36.3)	yes	No	No		Not Performed	Not Performed	Not Performed		Not Performed	Not Performed
SJ016512	Tumor/Normal	sorted lymphocytes	Heme	ALL	2.8	tMDS	6.91667	10	4.11667	7.5	0.583333	10.1667		3.25	46,XX,inv(11)(p15.5q22.2)[27], 46,XX[2]	WGS	WES	RNA Seq	Del7(p12.2;p12.1)	yes	No	No		NUP98-DDX10	No	yes		Low	1.5855
SJ018209	Tumor/Normal	sorted lymphocytes	Heme	ALL	4.9	tMDS	8.58333	2.5	3.68333	No HCT	No HCT	Alive	8.6	-	45,XY, -7 [15]/ 46,XY [2]		WES	RNA Seq	Del7(p22.3--q36.3)	yes	No	No		None	No	No		Low	0.1892
SJ004031	Tumor/Normal	sorted lymphocytes	Heme	ALL	7.8	tMDS	16.6	7	8.8	16.6	0	16.8333		0.233333	51,X,t(X;2)(p11.4;p11.2),+5mar (1/ 5%) (findings from previous disease) ; 46,XX (19/95%)		WES	RNA Seq	None	No	No	No		None	No	No		Low	0.0919
SJ016515	Normal Only	remission bone marrow	Heme	ALL	14.2986	tAML	19.2575	-	4.9589	No HCT	No HCT	1.91781		1.91781	Not performed		WES		Not Performed						Not Performed	Not Performed		Not Performed	Not Performed
SJ016486	Normal Only	remission bone marrow	Heme	ALL	3.66301	tAML	9.74247	40	6.07945	No HCT	No HCT	0.158904		0.158904	46,XY,t(9;11)(p.21;q23)		WES		Not Performed	no	no			KMT2A-MLLT3	yes	no		Not Performed	Not Performed
SJ016474	Normal Only	remission bone marrow	Solid	Neuroblastoma	8.69589	tAML	9.96438	-	1.26849	No HCT	No HCT	0.961644		0.961644	Not performed		WES		Not Performed						Not Performed	Not Performed		Not Performed	Not Performed
SJ016490	Normal Only	remission bone marrow	Heme	ALL	3.29315	tAML	4.97808	-	1.68493	No HCT	No HCT	0.652055		0.652055	Not performed		WES		Not Performed						Not Performed	Not Performed		Not Performed	Not Performed
SJ016495	Normal Only	remission bone marrow	Solid	Rhabdomyosarcoma	6.66575	tAML	9.71233	70	3.04658	No HCT	No HCT	0.479452		0.479452	46XX,del(2),der(11)t(11;?)(q23,?)i(17q)		WES		Not Performed	no	yes			KMT2A-?	yes	no		Not Performed	Not Performed
SJ016497	Normal Only	remission bone marrow	Heme	ALL	2.37808	tAML	8.13699	23	5.7589	8.41096	0.273973	0.778082		0.778082	46,XX,t(11;14)(q23;q13),?inv(11)q(22q24)		WES		Not Performed	no	no			KMT2A-?	yes	no		Not Performed	Not Performed
SJ016505	Normal Only	remission bone marrow	Heme	ALL	16.1836	tAML	19.5918	29	3.40822	19.6932	0.10137	1.40274		1.40274	46,XY, t(9;11)(q22;q23)		WES		Not Performed	no	no			KMT2A-MLLT3	yes	no		Not Performed	Not Performed
SJ016504	Normal Only	remission bone marrow	Heme	NHL	6.21644	tAML	8.13151	9.5	1.91507	8.58082	0.449315	0.983562		0.983562	46,XX,t(9;11)(p21;q23),t(18;20)(q23;q11)		WES		Not Performed	no	no			KMT2A-MLLT3	yes	no		Not Performed	Not Performed
SJ016516	Normal Only	remission bone marrow	Solid	Peripheral Neuroepithelioma	7.32329	tMDS	11.3068	1	3.98356	12.5288	1.22192	1.29041		1.29041	46,XX,der(6)t(1;6)(q12;p22.2)		WES		Not Performed	no	no				no	no		Not Performed	Not Performed
SJ016503	Normal Only	remission bone marrow	Heme	ALL	4.22192	tAML	6.05753	20	1.83562	6.33425	0.276712	0.545205		0.545205	46, XX,t(9;11)(p22;q23)		WES		Not Performed	no	no			KMT2A-MLLT3	yes	no		Not Performed	Not Performed
SJ016509	Normal Only	remission bone marrow	Heme	ALL	2.51233	tMDS	3.82192	8	1.30959	4.32329	0.50137	0.983562		0.983562	46, XX, t(2;11)(p23;q23),add(21)(q22),add (11)(q23)		WES		Not Performed	no	yes			KMT2A-?	yes	no		Not Performed	Not Performed
SJ016510	Normal Only	remission bone marrow	Solid	Peripheral Neuroepithelioma	13.8301	tMDS	15.9644	13.5	2.13425	16.0247	0.060274	0.115068		0.115068	46,XX, del(7)(q22q34)		WES		Not Performed	yes	no				no	no		Not Performed	Not Performed
SJ016485	Normal Only	remission bone marrow	Solid	Neuroblastoma	3.60822	tAML	8.46301	98	4.85479	8.57808	0.115068	0.678672		0.678672	46,XY, t(9;11)(q22;q23)		WES		Not Performed	no	no			KMT2A-MLLT3	yes	no		Not Performed	Not Performed
SJ016464	Normal Only	remission bone marrow	Heme	ALL	5.79726	tAML	7.53425	100	1.73699	7.79452	0.260274	Alive	22	-	46,XX,t(9;11)(p22;q23)		WES		Not Performed	no	no			KMT2A-MLLT3	yes	no		Not Performed	Not Performed
SJ003411	Normal Only	remission bone marrow	Heme	ALL	0.465753	tAML	1.23836	-	0.772603	1.05753	-0.180822	0.194521		0.194521	Not performed		WES		Not Performed						Not Performed	Not Performed		Not Performed	Not Performed
SJ016463	Normal Only	remission bone marrow	Solid	Osteosarcoma	15.7123	tMDS	16.989	2	1.27671	No HCT	No HCT	0.336986		0.336986	44,XY,del(5)(q13q22),-7, -17		WES		Not Performed	yes	yes	yes	Deletion + Germline Mutation		no	no		Not Performed	Not Performed
SJ005008	Normal Only	remission bone marrow	Heme	ALL	2.87397	tAML	5.30685	78	2.43288	5.35342	0.0465753	1.76164		1.76164	46,XY,del(4)(q31.1),del(5)(q22q23),add(17)(p13)		WES		Not Performed	no	yes				no	no		Not Performed	Not Performed
SJ016479	Normal Only	remission bone marrow	Solid	Ewing Sarcoma	15.5096	tAML	19.7288	93	4.21918	20.1863	0.457534	Alive	29	-	46, X,-Y, +8,t(9;11)(p22,q23)		WES		Not Performed	no	yes			KMT2A-MLLT3	yes	no		Not Performed	Not Performed
SJ016483	Normal Only	remission bone marrow	Heme	Hodgkin Lymphoma	17.4986	tAML (Myleoid Sarcoma)	19.4192	0	1.92055	19.6685	0.249315	Alive	25	-	Not performed		WES		Not Performed						yes	Not Performed		Not Performed	Not Performed
SJ016482	Normal Only	remission bone marrow	Solid	Rhabdomyosarcoma	3.19452	tAML	7.70959	48	4.51507	8.61096	0.90137	1.25479		1.25479	47,XY,del(5)(q22q31),dic(6;17)(p11.2;p13),+1,+11,-18,+22		WES		Not Performed	no	yes	yes	Deletion + Mosaic Mutation		no	no		Not Performed	Not Performed
SJ016484	Normal Only	remission bone marrow	Heme	AML	14.4603	tAML	20.0932	50	5.63288	20.3808	0.287671	1.65443		1.65443	46,XY,del(11)(p14.1p13),del(12)(q12q14.3)		WES		Not Performed	no	no				no	no		Not Performed	Not Performed
SJ016471	Normal Only	remission bone marrow	Solid	Neuroblastoma	4.15342	tMDS	6.6274	15	2.47397	8.07397	1.44658	Alive	14	-	46,XX,t(1;7)(p10;q10),t(11;17)(p15;q21)		WES		Not Performed	no	no			NUP98-?	no	yes		Not Performed	Not Performed
