# Supplementary material for: The acquisition of molecular drivers in pediatric therapy-related myeloid neoplasms
Source: Nat Commun. 2021 Feb 12;12:985. doi: 10.1038/s41467-021-21255-8 (PMC7880998; doi:10.1038/s41467-021-21255-8)
Supplement: Supplementary file 5 — Supplementary Data 2 [file 41467_2021_21255_MOESM5_ESM.xlsx]

## Sheet: Sup. Data 2 Rank-Sum Age
Molecular Marker	Rank-sum P value
KMT2Ar	0.11
NUP98r	0.09
del(7)	0.71
Complex karyotype	0.95
TP53 alteration	0.53
MECOM Expression (High)	0.21
There was no difference in the age distribution amongst the pertinent molecular markers. This data complements that of Supplementary Figure 1a & b.
