# Supplementary material for: The acquisition of molecular drivers in pediatric therapy-related myeloid neoplasms
Source: Nat Commun. 2021 Feb 12;12:985. doi: 10.1038/s41467-021-21255-8 (PMC7880998; doi:10.1038/s41467-021-21255-8)
Supplement: Supplementary file 6 — Supplementary Data 3 [file 41467_2021_21255_MOESM6_ESM.xlsx]

## Sheet: Sup. Data 3 Rank-Sum tMN Time
Molecular Marker	Rank-sum P value
KMT2Ar	0.41
NUP98r	0.14
del(7)	0.6
Complex karyotype	0.72
TP53 alteration	0.12
MECOM Expression (High)	0.12
There were no significant associations between time to tMN and the pertinent molecular markers. This data complements that of Supplementary Figure 1c & d.
