# Supplementary material for: The acquisition of molecular drivers in pediatric therapy-related myeloid neoplasms
Source: Nat Commun. 2021 Feb 12;12:985. doi: 10.1038/s41467-021-21255-8 (PMC7880998; doi:10.1038/s41467-021-21255-8)
Supplement: Supplementary file 8 — Supplementary Data 5 [file 41467_2021_21255_MOESM8_ESM.xlsx]

## Sheet: Sup. Data 5 TWIST Panel
Gene Name	Chromosome	Target Start Coordinate	Target Stop Coordinate	coverage area	Mutation Coordinate	Transcript	Feature
A4GALT	chr22	43089716	43089796	80	43089756	NM_017436
AADACL4	chr1	12725937	12726017	80	12725977	NM_001013630
AAGAB	chr15	67546977	67547057	80	67547017	NM_024666
AAK1	chr2	69693011	69693091	80	69693051	NM_014911
AAK1	chr2	69694141	69694221	80	69694181	NM_014911
AARS	chr16	70289680	70289760	80	70289720	NM_001605
AASS	chr7	121738869	121738949	80	121738909	NM_005763
ABCA1	chr9	107579584	107579664	80	107579624	NM_005502
ABCA10	chr17	67197637	67197717	80	67197677	NM_080282
ABCA13	chr7	48686152	48686232	80	48686192	NM_152701
ABCA3	chr16	2338203	2338283	80	2338243	NM_001089
ABCA5	chr17	67247932	67248012	80	67247972	NM_018672
ABCA5	chr17	67302889	67302969	80	67302929	NM_018672
ABCA7	chr19	1046310	1046390	80	1046350	NM_019112
ABCA7	chr19	1047594	1047674	80	1047634	NM_019112
ABCA8	chr17	66883145	66883225	80	66883185	NM_007168
ABCA8	chr17	66903985	66904065	80	66904025	NM_007168
ABCB10	chr1	229678083	229678163	80	229678123	NM_012089
ABCB9	chr12	123444785	123444865	80	123444825	NM_019625
ABCC1	chr16	16235885	16235965	80	16235925	NM_004996
ABCC1	chr16	16235894	16235974	80	16235934	NM_004996
ABCC6	chr16	16255370	16255450	80	16255410	NM_001171
ABCC9	chr12	22015862	22015942	80	22015902	NM_005691
ABCD2	chr12	39998665	39998745	80	39998705	NM_005164
ABCD3	chr1	94884100	94884180	80	94884140	NM_002858
ABCD3	chr1	94984007	94984087	80	94984047	NM_002858
ABCF2	chr7	150921015	150921095	80	150921055	NM_007189
ABCF3	chr3	183903986	183904066	80	183904026	NM_018358
ABHD4	chr14	23080756	23080836	80	23080796	NM_022060
ABHD5	chr3	43762363	43762443	80	43762403	NM_016006
ABL1	chr9	133710830	133710912	82		NM_005157	ex1
ABL1	chr9	133710913	133729449	18536		NM_005157	intron1
ABL1	chr9	133729450	133729624	174		NM_005157	ex2
ABL2	chr1	179077603	179077683	80	179077643	NM_007314
ABR	chr17	908030	908110	80	908070	NM_021962
ABRA	chr8	107773557	107773637	80	107773597	NM_139166
ACACB	chr12	109623507	109623587	80	109623547	NM_001093
ACACB	chr12	109678974	109679054	80	109679014	NM_001093
ACACB	chr12	109702041	109702121	80	109702081	NM_001093
ACADM	chr1	76190061	76190141	80	76190101	NM_000016
ACADS	chr12	121174859	121174939	80	121174899	NM_000017
ACADSB	chr10	124812576	124812656	80	124812616	NM_001609
ACAN	chr15	89418438	89418518	80	89418478	NM_001135
ACAP3	chr1	1233971	1234051	80	1234011	NM_030649
ACCN4	chr2	220396486	220396566	80	220396526	NM_018674
ACCN5	chr4	156757902	156757982	80	156757942	NM_017419
ACE	chr17	61574781	61574861	80	61574821	NM_000789
ACER3	chr11	76734477	76734557	80	76734517	NM_018367
ACO1	chr9	32408486	32408566	80	32408526	NM_002197
ACO1	chr9	32408487	32408567	80	32408527	NM_002197
ACOT13	chr6	24703040	24703120	80	24703080	NM_018473
ACOX2	chr3	58502934	58503014	80	58502974	NM_003500
ACP1	chr2	277288	277368	80	277328	NM_007099
ACP6	chr1	147120014	147120094	80	147120054	NM_016361
ACSM2A	chr16	20471458	20471538	80	20471498	NM_001010845
ACSS1	chr20	24987638	24987718	80	24987678	NM_032501
ACSS2	chr20	33501549	33501629	80	33501589	NM_018677
ACTN4	chr19	39138266	39138547	281		NM_004924	ex1
ACTN4	chr19	39138548	39191238	52690		NM_004924	intron1
ACTN4	chr19	39191239	39191354	115		NM_004924	ex2
ACTR1A	chr10	104239505	104239585	80	104239545	NM_005736
ACVR1B	chr12	52389059	52389139	80	52389099	NM_004302
ACVR1B	chr12	52389063	52389143	80	52389103	NM_004302
ACVR1B	chr12	52389430	52389510	80	52389470	NM_004302
ACVR2A	chr2	148654032	148654112	80	148654072	NM_001616
ACVRL1	chr12	52314683	52314763	80	52314723	NM_000020
ADAM30	chr1	120436671	120436751	80	120436711	NM_021794
ADAM6	chr14	106436404	106436484	80	106436444	NR_002224
ADAM9	chr8	38961243	38961323	80	38961283	NM_003816
ADAMTS13	chr9	136295063	136295143	80	136295103	NM_139025
ADAMTS14	chr10	72509600	72509680	80	72509640	NM_139155
ADAMTS15	chr11	130342984	130343064	80	130343024	NM_139055
ADAMTS17	chr15	100511930	100512010	80	100511970	NM_139057
ADAMTS17	chr15	100591801	100591881	80	100591841	NM_139057
ADAMTS2	chr5	178562922	178563002	80	178562962	NM_014244
ADAMTS20	chr12	43822409	43822489	80	43822449	NM_025003
ADAMTS20	chr12	43840398	43840478	80	43840438	NM_025003
ADAMTS5	chr21	28338936	28339016	80	28338976	NM_007038
ADAMTS6	chr5	64446835	64446915	80	64446875	NM_197941
ADAMTS7	chr15	79058982	79059062	80	79059022	NM_014272
ADAMTSL1	chr9	18909698	18909778	80	18909738	NM_001040272
ADCK3	chr1	227170546	227170626	80	227170586	NM_020247
ADCY1	chr7	45699747	45699827	80	45699787	NM_021116
ADCY1	chr7	45760120	45760200	80	45760160	NM_021116
ADCY10	chr1	167814988	167815068	80	167815028	NM_018417
ADCY2	chr5	7804737	7804817	80	7804777	NM_020546
ADCYAP1	chr18	911378	911458	80	911418	NM_001099733
ADCYAP1R1	chr7	31102794	31102874	80	31102834	NM_001118
ADHFE1	chr8	67356935	67357015	80	67356975	NM_144650
ADI1	chr2	3523266	3523346	80	3523306	NM_018269
ADO	chr10	64565773	64565853	80	64565813	NM_032804
ADPGK	chr15	73075598	73075678	80	73075638	Unknown
AEBP1	chr7	44153739	44153819	80	44153779	NM_001129
AEN	chr15	89174863	89174943	80	89174903	NM_022767
AFAP1L1	chr5	148681942	148682022	80	148681982	NM_152406
AFAP1L2	chr10	116075385	116075465	80	116075425	NM_001001936
AFM	chr4	74354433	74354513	80	74354473	NM_001133
AGAP1	chr2	237032861	237032941	80	237032901	NM_001037131
AGBL4	chr1	50162989	50163069	80	50163029	NM_032785
AGFG1	chr2	228419408	228419488	80	228419448	NM_001135187
AGL	chr1	100389361	100389441	80	100389401	NM_000642
AGPAT4	chr6	161570282	161570362	80	161570322	NM_020133
AGTR2	chrX	115303556	115303636	80	115303596	NM_000686
AHDC1	chr1	27877324	27877404	80	27877364	NM_001029882
AHNAK	chr11	62294838	62294918	80	62294878	NM_001620
AHRR	chr5	436062	436142	80	436102	NM_020731
AICDA	chr12	8754837	8754917	80	8754877	NM_020661
AIF1L	chr9	133997885	133997965	80	133997925	NM_031426
AIFM3	chr22	21330966	21331046	80	21331006	NM_144704
AIM1	chr6	106987334	106987414	80	106987374	NM_001624
AIPL1	chr17	6331642	6331722	80	6331682	NM_014336
AIRE	chr21	45708237	45708317	80	45708277	NM_000383
AKR1B1	chr7	134135624	134135704	80	134135664	NM_001628
AKR1D1	chr7	137782571	137782651	80	137782611	NM_005989
AKT3	chr1	243667105	243667185	80	243667145	NM_005465
ALDH4A1	chr1	19201866	19201946	80	19201906	NM_001161504
ALG10	chr12	34179671	34179751	80	34179711	NM_032834
ALG10B	chr12	38718622	38718702	80	38718662	NM_001013620
ALG10B	chr12	38719359	38719439	80	38719399	NM_001013620
ALS2	chr2	202593875	202593955	80	202593915	NM_020919
AMOT	chrX	112066156	112066236	80	112066196	NM_001113490
AMPD3	chr11	10522982	10523062	80	10523022	NM_000480
AMY1A	chr1	104297195	104297275	80	104297235	NM_004038
ANGPTL1	chr1	178822880	178822960	80	178822920	NM_004673
ANKH	chr5	14708678	14708758	80	14708718	NM_054027
ANKH	chr5	14711296	14711376	80	14711336	NM_054027
ANKMY1	chr2	241468522	241468602	80	241468562	NM_016552
ANKRD11	chr16	89348760	89348840	80	89348800	NM_013275
ANKRD12	chr18	9282832	9282912	80	9282872	NM_015208
ANKRD17	chr4	73959889	73959969	80	73959929	NM_032217
ANKRD19	chr9	95599027	95599107	80	95599067	NR_026868
ANKRD27	chr19	33106523	33106603	80	33106563	NM_032139
ANKRD30B	chr18	14784295	14784375	80	14784335	NM_001145029
ANKRD30B	chr18	14831356	14831436	80	14831396	NM_001145029
ANKRD31	chr5	74364124	74364204	80	74364164	NM_001164443
ANKRD33B	chr5	10649953	10650033	80	10649993	NM_001164440
ANKRD40	chr17	48772536	48772616	80	48772576	NM_052855
ANKRD40	chr17	48772542	48772622	80	48772582	NM_052855
ANKS1B	chr12	99548389	99548469	80	99548429	NM_181670
ANKS4B	chr16	21245157	21245237	80	21245197	NM_145865
ANO6	chr12	45826051	45826131	80	45826091	NM_001025356
ANP32A	chr15	69072216	69072296	80	69072256	NM_006305
ANTXR2	chr4	80905950	80906030	80	80905990	NM_058172
AP1S1	chr7	100803969	100804049	80	100804009	NM_001283
AP1S1	chr7	100803976	100804056	80	100804016	NM_001283
AP1S1	chr7	100803989	100804069	80	100804029	NM_001283
AP1S1	chr7	100804447	100804527	80	100804487	NM_001283
AP3M2	chr8	42010431	42010511	80	42010471	NM_001134296
AP3M2	chr8	42028508	42028588	80	42028548	NM_001134296
AP3S2	chr15	90374189	90374269	80	90374229	NM_005829
APBA3	chr19	3754306	3754386	80	3754346	NM_004886
APC2	chr19	1470647	1470727	80	1470687	NM_005883
APC2	chr19	1472942	1473022	80	1472982	NM_005883
APITD1	chr1	10500437	10500517	80	10500477	NM_199294
APOA5	chr11	116662571	116662651	80	116662611	NM_052968
APOB	chr2	21225861	21225941	80	21225901	NM_000384
APOB	chr2	21259969	21260049	80	21260009	NM_000384
APOB48R	chr16	28506502	28506582	80	28506542	NM_018690
APOBEC3G	chr22	39475030	39475110	80	39475070	NM_021822
APOL6	chr22	36054676	36054756	80	36054716	NM_030641
AQR	chr15	35155066	35155146	80	35155106	NM_014691
AR	chrX	66766553	66766633	80	66766593	NM_000044
ARCN1	chr11	118452100	118452180	80	118452140	NM_001655
ARFGEF12	chr11	120207617	120207984	367		NM_015313	ex1
ARFGEF12	chr11	120207985	120276825	68840		NM_015313	intron1
ARFGEF12	chr11	120276826	120276850	24		NM_015313	ex2
ARFGEF12	chr11	120300420	120300540	120		NM_015313	ex10
ARFGEF12	chr11	120300541	120302478	1937		NM_015313	intron10
ARFGEF12	chr11	120302479	120302620	141		NM_015313	ex11
ARFGEF12	chr11	120302621	120308015	5394		NM_015313	intron11
ARFGEF12	chr11	120308016	120308091	75		NM_015313	ex12
ARHGAP10	chr4	148778660	148778740	80	148778700	NM_024605
ARHGAP23	chr17	36622438	36622518	80	36622478	NM_001199417
ARHGAP26	chr5	142281574	142281654	80	142281614	NM_015071
ARHGAP26	chr5	142603688	142603768	80	142603728	NM_015071
ARHGAP28	chr18	6837267	6837347	80	6837307	NM_001010000
ARHGAP32	chr11	128835033	128835113	80	128835073	NM_001142685
ARHGAP32	chr11	128932143	128932223	80	128932183	NM_001142685
ARHGAP39	chr8	145771041	145771121	80	145771081	NM_025251
ARHGAP4	chrX	153187167	153187247	80	153187207	NM_001164741
ARHGEF10	chr8	1824841	1824921	80	1824881	NM_014629
ARHGEF17	chr11	73079786	73079866	80	73079826	NM_014786
ARHGEF19	chr1	16539048	16539128	80	16539088	NM_153213
ARHGEF25	chr12	58009354	58009434	80	58009394	NM_182947
ARHGEF26	chr3	153973684	153973764	80	153973724	NM_015595
ARHGEF26	chr3	153974890	153974970	80	153974930	NM_015595
ARMC9	chr2	232100063	232100143	80	232100103	NM_025139
ARMC9	chr2	232141411	232141491	80	232141451	NM_025139
ARMCX2	X	100912606	100912686	80	100912646	NM_177949
ARSD	chrX	2824697	2824777	80	2824737	NM_001669
ARSD	chrX	2835959	2836039	80	2835999	NM_001669
ARSD	chrX	2835962	2836042	80	2836002	NM_001669
ARSE	chrX	2882236	2882316	80	2882276	NM_000047
ARSE	chrX	2882247	2882327	80	2882287	NM_000047
ARSG	chr17	66364764	66364844	80	66364804	NM_014960
ARVCF	chr22	19958065	19958145	80	19958105	NM_001670
ASAP2	chr2	9525369	9525449	80	9525409	NM_003887
ASB1	chr2	239355626	239355706	80	239355666	NM_001040445
ASB1	chr2	239356581	239356661	80	239356621	NM_001040445
ASB1	chr2	239357187	239357267	80	239357227	NM_001040445
ASB13	chr10	5690905	5690985	80	5690945	NM_024701
ASB2	chr14	94423454	94423534	80	94423494	NM_016150
ASB2	chr14	94423459	94423539	80	94423499	NM_016150
ASB5	chr4	177135388	177135468	80	177135428	NM_080874
ASGR2	chr17	7011733	7011813	80	7011773	NM_001181
ASTE1	chr3	130745381	130745461	80	130745421	NM_014065
ASTL	chr2	96795797	96795877	80	96795837	NM_001002036
ASTN1	chr1	176863838	176863918	80	176863878	NM_004319
ASXL1	chr20	31022409	31022489	80	31022449	NM_015338
ASXL2	chr2	25972615	25972695	80	25972655	NM_018263
ASXL3	chr18	31226229	31226309	80	31226269	NM_030632
ASXL3	chr18	31324211	31324291	80	31324251	NM_030632
ATAD2B	chr2	23971998	23972078	80	23972038	NM_017552
ATAT1	chr6	30611327	30611407	80	30611367	NM_024909
ATG2A	chr11	64678564	64678644	80	64678604	NM_015104
ATL2	chr2	38527369	38527449	80	38527409	NM_022374
ATM	chr11	108160353	108160433	80	108160393	NM_000051
ATP11A	chr13	113538775	113538855	80	113538815	NM_015205
ATP11C	chrX	138810041	138810121	80	138810081	NM_173694
ATP1A1	chr1	116940608	116940688	80	116940648	NM_000701
ATP1B1	chr1	169100659	169100739	80	169100699	NM_001677
ATP1B1	chr1	169101347	169101427	80	169101387	NM_001677
ATP1B2	chr17	7554395	7554475	80	7554435	NM_001678
ATP2A1	chr16	28915015	28915095	80	28915055	NM_004320
ATP2B4	chr1	203677060	203677140	80	203677100	NM_001001396
ATP5J	chr21	27107821	27107901	80	27107861	NM_001003703
ATP5SL	chr19	41939303	41939383	80	41939343	NM_001167867
ATP6V0A2	chr12	124241485	124241565	80	124241525	NM_012463
ATP6V0B	chr1	44441963	44442043	80	44442003	NM_004047
ATP6V1C1	chr8	104081995	104082075	80	104082035	NM_001695
ATP7A	chrX	77302342	77302422	80	77302382	NM_000052
ATP8A1	chr4	42416604	42416684	80	42416644	NM_006095
ATP8B2	chr1	154302897	154302977	80	154302937	NM_020452
ATP8B2	chr1	154322320	154322400	80	154322360	NM_020452
ATP9A	chr20	50213536	50213616	80	50213576	NM_006045
ATR	chr3	142212078	142212158	80	142212118	NM_001184
ATRNL1	chr10	117075033	117075113	80	117075073	NM_207303
ATXN1	chr6	16327866	16327946	80	16327906	NM_000332
ATXN3	chr14	92527549	92527629	80	92527589	NM_001127696
AUTS2	chr7	70255827	70255907	80	70255867	NM_015570
AVL9	chr7	32598770	32598850	80	32598810	NM_015060
B3GALT4	chr6	33245257	33245337	80	33245297	NM_003782
B3GALTL	chr13	31905665	31905745	80	31905705	NM_194318
B4GALT1	chr9	33111046	33111126	80	33111086	NM_001497
B4GALT2	chr1	44446939	44447019	80	44446979	NM_003780
BAALC	chr8	104225257	104225337	80	104225297	NM_024812
BAAT	chr9	104124233	104124313	80	104124273	NM_001701
BACH2	chr6	90661436	90661516	80	90661476	NM_021813
BAHCC1	chr17	79431914	79431994	80	79431954	NM_001080519
BARX2	chr11	129321754	129321834	80	129321794	NM_003658
BAZ2A	chr12	56991804	56991884	80	56991844	NM_013449
BAZ2B	chr2	160245958	160246038	80	160245998	NM_013450
BBS7	chr4	122791555	122791635	80	122791595	NM_176824
BBS9	chr7	33217045	33217125	80	33217085	NM_014451
BBX	chr3	107429265	107429345	80	107429305	NM_001142568
BCAT1	chr12	24967720	24967800	80	24967760	NM_005504
BCL6B	chr17	6927135	6927215	80	6927175	NM_181844
BCL9L	chr11	118780839	118780919	80	118780879	NM_182557
BCORL1	chrX	129147228	129147308	80	129147268	NM_021946
BCORL1	chrX	129147919	129147999	80	129147959	NM_021946
BCORL1	chrX	129149342	129149422	80	129149382	NM_021946
BCORL1	chrX	129159155	129159235	80	129159195	NM_021946
BCORL1	chrX	129189839	129189919	80	129189879	NM_021946
BCS1L	chr2	219526538	219526618	80	219526578	NM_004328
BDP1	chr5	70805822	70805902	80	70805862	NM_018429
BEGAIN	chr14	101005251	101005331	80	101005291	NM_001159531
BEX5	chrX	101410795	101410875	80	101410835	NM_001012978
BHLHE41	chr12	26275007	26275087	80	26275047	NM_030762
BICC1	chr10	60566888	60566968	80	60566928	NM_001080512
BIVM	chr13	103451456	103451536	80	103451496	NM_017693
BLK	chr8	11412853	11412933	80	11412893	NM_001715
BLK	chr8	11418798	11418878	80	11418838	NM_001715
BLM	chr15	91293008	91293088	80	91293048	NM_000057
BMP8A	chr1	39992468	39992548	80	39992508	NM_181809
BMPR2	chr2	203425194	203425274	80	203425234	NM_001204
BRAF	chr7	140453153	140453233	80	140453193	NM_004333
BRCA1	chr17	41245339	41245419	80	41245379	NM_007294
BRCA2	chr13	32944518	32944598	80	32944558	NM_000059
BRD2	chr6	32936548	32936628	80	32936588	NM_005104
BRF1	chr14	105676626	105676706	80	105676666	NM_001519
BRSK2	chr11	1482970	1483050	80	1483010	NM_003957
BRWD3	chrX	79978042	79978122	80	79978082	NM_153252
BRWD3	chrX	79978075	79978155	80	79978115	NM_153252
BSN	chr3	49698215	49698295	80	49698255	NM_003458
BTBD19	chr1	45274182	45274262	80	45274222	NM_001136537
BTBD7	chr14	93712417	93712497	80	93712457	NM_001002860
BTG1	chr12	92535633	92535713	80	92535673	NM_001731
BTN2A1	chr6	26458197	26458277	80	26458237	NM_007049
BTNL8	chr5	180377650	180377730	80	180377690	NM_024850
C10orf128	chr10	50373777	50373857	80	50373817	NM_001010863
C10orf137	chr10	127434256	127434336	80	127434296	NM_015608
C10orf54	chr10	73509341	73509421	80	73509381	NM_022153
C10orf76	chr10	103605487	103605567	80	103605527	NM_024541
C10orf76	chr10	103605924	103606004	80	103605964	NM_024541
C10orf81	chr10	115540941	115541021	80	115540981	NM_024889
C10orf81	chr10	115540957	115541037	80	115540997	NM_024889
C10orf81	chr10	115541227	115541307	80	115541267	NM_024889
C10orf81	chr10	115541269	115541349	80	115541309	NM_024889
C10orf81	chr10	115541283	115541363	80	115541323	NM_024889
C10orf90	chr10	128113867	128113947	80	128113907	NM_001004298
C11orf30	chr11	76162898	76162978	80	76162938	NM_020193
C11orf41	chr11	33691732	33691812	80	33691772	NM_012194
C11orf75	chr11	93212079	93212159	80	93212119	NM_020179
C12orf40	chr12	40044091	40044171	80	40044131	NM_001031748
C12orf51	chr12	112622727	112622807	80	112622767	NM_001109662
C12orf53	chr12	6806819	6806899	80	6806859	NM_153685
C12orf70	chr12	27654998	27655078	80	27655038	NM_001145010
C13orf28	chr13	113088953	113089033	80	113088993	NM_145248
C14orf145	chr14	81362095	81362175	80	81362135	NM_152446
C14orf147	chr14	34903345	34903425	80	34903385	NM_138288
C14orf23	chr14	29261466	29261546	80	29261506	Unknown
C14orf43	chr14	74196327	74196407	80	74196367	NM_194278
C14orf43	chr14	74205907	74205987	80	74205947	NM_194278
C14orf45	chr14	74500708	74500788	80	74500748	NM_025057
C15orf29	chr15	34434279	34434359	80	34434319	NM_024713
C16orf46	chr16	81094643	81094723	80	81094683	NM_152337
C16orf55	chr16	89736027	89736107	80	89736067	NM_153025
C16orf55	chr16	89736406	89736486	80	89736446	NM_153025
C16orf57	chr16	58055278	58055358	80	58055318	NM_024598
C16orf7	chr16	89773862	89773942	80	89773902	NM_004913
C16orf7	chr16	89782821	89782901	80	89782861	NM_004913
C16orf72	chr16	9211663	9211743	80	9211703	NM_014117
C17orf64	chr17	58499872	58499952	80	58499912	NM_181707
C17orf97	chr17	263222	263302	80	263262	NM_001013672
C18orf19	chr18	13663524	13663604	80	13663564	NM_001098801
C19orf12	chr19	30193422	30193502	80	30193462	NM_001031726
C19orf63	chr19	50985452	50985532	80	50985492	NM_206538
C19orf63	chr19	50985455	50985535	80	50985495	NM_206538
C19orf76	chr19	50194095	50194175	80	50194135	NM_001101340
C1orf106	chr1	200864100	200864180	80	200864140	NM_001142569
C1orf172	chr1	27278201	27278281	80	27278241	NM_152365
C1orf226	chr1	162353986	162354066	80	162354026	NM_001085375
C1orf25	chr1	185087970	185088050	80	185088010	NM_030934
C1orf93	chr1	2520869	2520949	80	2520909	NM_152371
C1QTNF8	chr16	1138822	1138902	80	1138862	NM_207419
C20orf108	chr20	54943381	54943461	80	54943421	NM_080821
C20orf114	chr20	31897535	31897615	80	31897575	NM_033197
C20orf134	chr20	32254419	32254499	80	32254459	NM_001024675
C20orf186	chr20	31673809	31673889	80	31673849	NM_182519
C20orf186	chr20	31673867	31673947	80	31673907	NM_182519
C20orf186	chr20	31695527	31695607	80	31695567	NM_182519
C20orf43	chr20	55093272	55093352	80	55093312	NM_016407
C20orf79	chr20	18794873	18794953	80	18794913	NM_178483
C21orf121	chr21	43444492	43444572	80	43444532	NR_027273
C21orf122	chr21	46491381	46491461	80	46491421	NR_027292
C21orf130	chr21	42514065	42514145	80	42514105	NR_024100
C21orf91	chr21	19165223	19165303	80	19165263	NM_001100420
C22orf30	chr22	32078716	32078796	80	32078756	NM_173566
C22orf40	chr22	46640926	46641006	80	46640966	NM_207327
C2orf15	chr2	99767271	99767351	80	99767311	NM_144706
C2orf34	chr2	44999552	44999632	80	44999592	NM_024766
C2orf39	chr2	26644229	26644309	80	26644269	NM_145038
C2orf54	chr2	241826010	241826090	80	241826050	NM_001085437
C2orf58	chr2	38408386	38408466	80	38408426	NR_027252
C2orf58	chr2	38408778	38408858	80	38408818	NR_027252
C2orf68	chr2	85835037	85835117	80	85835077	NM_001013649
C3AR1	chr12	8212205	8212285	80	8212245	NM_004054
C3orf17	chr3	112724436	112724516	80	112724476	NM_015412
C3orf19	chr3	14713149	14713229	80	14713189	NM_016474
C3orf59	chr3	192515461	192515541	80	192515501	NM_178496
C4orf40	chr4	71021734	71021814	80	71021774	NM_214711
C4orf51	chr4	146650331	146650411	80	146650371	NM_001080531
C5orf4	chr5	154199425	154199505	80	154199465	NM_032385
C5orf56	chr5	131797077	131797157	80	131797117	NM_001013717
C6orf124	chr6	168226796	168226876	80	168226836	NR_027906
C6orf124	chr6	168226913	168226993	80	168226953	NR_027906
C6orf136	chr6	30614853	30614933	80	30614893	NM_001109938
C6orf154	chr6	43475328	43475408	80	43475368	NM_001012974
C6orf208	chr6	170201580	170201660	80	170201620	NR_026780
C6orf222	chr6	36297932	36298012	80	36297972	NM_001010903
C6orf35	chr6	157710690	157710770	80	157710730	NM_018452
C6orf70	chr6	170175325	170175405	80	170175365	NM_018341
C6orf97	chr6	151914277	151914357	80	151914317	NM_025059
C7orf41	chr7	30174592	30174672	80	30174632	NM_152793
C7orf49	chr7	134850979	134851059	80	134851019	NM_024033
C7orf52	chr7	100823356	100823436	80	100823396	NM_198571
C7orf57	chr7	48083155	48083235	80	48083195	NM_001100159
C8orf22	chr8	49984865	49984945	80	49984905	NM_001007176
C8orf71	chr8	58193012	58193092	80	58193052	NR_026772
C8orf71	chr8	58193019	58193099	80	58193059	NR_026772
C8orf75	chr8	29583828	29583908	80	29583868	NR_026765
C8orf75	chr8	29583829	29583909	80	29583869	NR_026765
C8orf80	chr8	27918042	27918122	80	27918082	NM_001010906
C8orf85	chr8	117955898	117955978	80	117955938	NM_001025357
C8orf85	chr8	117955902	117955982	80	117955942	NM_001025357
C9orf129	chr9	96108456	96108536	80	96108496	NM_001098808
C9orf163	chr9	139377931	139378011	80	139377971	NM_152571
C9orf167	chr9	140174336	140174416	80	140174376	NM_017723
C9orf80	chr9	115480233	115480313	80	115480273	NM_021218
C9orf84	chr9	114520434	114520514	80	114520474	NM_173521
CA12	chr15	63632529	63632609	80	63632569	NM_001218
CAB39L	chr13	49884882	49884962	80	49884922	NM_001079670
CABLES1	chr18	20839467	20839547	80	20839507	NM_138375
CACNA1E	chr1	181706709	181706789	80	181706749	NM_000721
CACNA1E	chr1	181767515	181767595	80	181767555	NM_000721
CACNA1G	chr17	48674119	48674199	80	48674159	NM_018896
CACNA1H	chr16	1250683	1250763	80	1250723	NM_021098
CACNA1H	chr16	1268387	1268467	80	1268427	NM_021098
CACNA1I	chr22	40060844	40060924	80	40060884	NM_021096
CACNA1I	chr22	40075791	40075871	80	40075831	NM_021096
CACNA2D3	chr3	54604059	54604139	80	54604099	NM_018398
CACNA2D3	chr3	55108202	55108282	80	55108242	NM_018398
CACNB1	chr17	37340598	37340678	80	37340638	NM_000723
CACNB2	chr10	18439773	18439853	80	18439813	NM_201571
CACNB4	chr2	152694896	152694976	80	152694936	NM_001005747
CACNG4	chr17	65029361	65029441	80	65029401	NM_014405
CAD	chr2	27445055	27445135	80	27445095	NM_004341
CADM2	chr3	85932433	85932513	80	85932473	NM_001167674
CADM3	chr1	159170795	159170875	80	159170835	NM_021189
CADPS	chr3	62388796	62388876	80	62388836	NM_003716
CAGE1	chr6	7378837	7378917	80	7378877	NM_001170692
CALCR	chr7	93053987	93054067	80	93054027	NM_001164737
CALM3	chr19	47113704	47113784	80	47113744	NM_005184
CALU	chr7	128407560	128407640	80	128407600	NM_001219
CAMK1G	chr1	209779753	209779833	80	209779793	NM_020439
CAMTA2	chr17	4883161	4883241	80	4883201	NM_015099
CAPN10	chr2	241535844	241535924	80	241535884	NM_023083
CAPN10	chr2	241536226	241536306	80	241536266	NM_023083
CARD14	chr17	78169060	78169140	80	78169100	NM_024110
CARD6	chr5	40843672	40843752	80	40843712	NM_032587
CASKIN1	chr16	2235067	2235147	80	2235107	NM_020764
CASP8AP2	chr6	90572853	90572933	80	90572893	NM_012115
CATSPERG	chr19	38861470	38861550	80	38861510	NM_021185
CBFA2T3	chr16	88941262	88943683	2421		NM_005187	ex12
CBFA2T3	chr16	88943684	88945676	1992		NM_005187	intron11
CBFA2T3	chr16	88945677	88945868	191		NM_005187	ex11
CBFB	chr16	67116115	67116211	96		NM_022845	Ex5
CBFB	chr16	67116212	67132611	16399		NM_022845	Intron 5
CBFB	chr16	67132612	67134958	2346		NM_022845	Ex6
CBL	chr11	119149211	119149291	80	119149251	NM_005188
CBL	chr11	119176854	119176934	80	119176894	NM_005188
CBLL1	chr7	107393815	107393895	80	107393855	NM_024814
CBLN2	chr18	70209168	70209248	80	70209208	NM_182511
CCDC123	chr19	33424388	33424468	80	33424428	NM_032816
CCDC135	chr16	57752343	57752423	80	57752383	NM_032269
CCDC148	chr2	159214988	159215068	80	159215028	NM_138803
CCDC154	chr16	1486020	1486100	80	1486060	NM_001143980
CCDC155	chr19	49910513	49910593	80	49910553	NM_144688
CCDC22	chrX	49104617	49104697	80	49104657	NM_014008
CCDC30	chr1	43002175	43002255	80	43002215	NM_001080850
CCDC39	chr3	180334405	180334485	80	180334445	NM_181426
CCDC41	chr12	94763703	94763783	80	94763743	NM_016122
CCDC51	chr3	48474453	48474533	80	48474493	NM_024661
CCDC55	chr17	28512609	28512689	80	28512649	NM_032141
CCDC64	chr12	120427754	120427834	80	120427794	NM_207311
CCDC69	chr5	150562764	150562844	80	150562804	NM_015621
CCDC78	chr16	772625	772705	80	772665	NM_001031737
CCDC87	chr11	66359940	66360020	80	66359980	NM_018219
CCDC88A	chr2	55646664	55646744	80	55646704	NM_001135597
CCDC88B	chr11	64120606	64120686	80	64120646	NM_032251
CCDC88C	chr14	91779853	91779933	80	91779893	NM_001080414
CCL8	chr17	32646206	32646286	80	32646246	NM_005623
CCR5	chr3	46414386	46414466	80	46414426	NM_000579
CCR9	chr3	45927991	45928071	80	45928031	NM_031200
CD109	chr6	74535732	74535812	80	74535772	NM_133493
CD164	chr6	109688791	109688871	80	109688831	NM_006016
CD2	chr1	117311202	117311282	80	117311242	NM_001767
CD209	chr19	7805127	7805207	80	7805167	NM_021155
CD248	chr11	66082090	66082170	80	66082130	NM_020404
CD2AP	chr6	47445887	47445967	80	47445927	NM_012120
CD300LD	chr17	72584724	72584804	80	72584764	NM_001115152
CD300LG	chr17	41930293	41930373	80	41930333	NM_145273
CD300LG	chr17	41931235	41931315	80	41931275	NM_145273
CD34	chr1	208070853	208070933	80	208070893	NM_001025109
CD37	chr19	49843555	49843635	80	49843595	NM_001774
CD6	chr11	60784917	60784997	80	60784957	NM_006725
CD93	chr20	23066435	23066515	80	23066475	NM_012072
CD99	chrX	2659285	2659365	80	2659325	NM_002414
CD99L2	chrX	149936357	149936437	80	149936397	NM_031462
CDA	chr1	20915661	20915741	80	20915701	NM_001785
CDC14A	chr1	100960395	100960475	80	100960435	NM_003672
CDC25C	chr5	137627733	137627813	80	137627773	NM_001790
CDC27	chr17	45249288	45249368	80	45249328	NM_001114091
CDC34	chr19	541452	541532	80	541492	NM_004359
CDCP1	chr3	45127327	45127407	80	45127367	NM_022842
CDH23	chr10	73552965	73553045	80	73553005	NM_022124
CDH6	chr5	31324184	31324264	80	31324224	NM_004932
CDHR3	chr7	105660794	105660874	80	105660834	NM_152750
CDHR5	chr11	618856	618936	80	618896	NM_021924
CDK12	chr17	37617881	37617961	80	37617921	NM_016507
CDK15	chr2	202712137	202712217	80	202712177	NM_139158
CDK16	chrX	47084366	47084446	80	47084406	NM_006201
CDK2	chr12	56366051	56366131	80	56366091	NM_001798
CDK3	chr17	74001791	74001871	80	74001831	NM_001258
CDK5R1	chr17	30816503	30816583	80	30816543	NM_003885
CDK5RAP2	chr9	123216089	123216169	80	123216129	NM_018249
CDK6	chr7	92238722	92238802	80	92238762	NM_001259
CDK6	chr7	92300768	92300848	80	92300808	NM_001259
CDKN2AIP	chr4	184365905	184365985	80	184365945	NM_017632
CDKN2B	chr9	22005887	22005967	80	22005927	NM_004936
CDRT15	chr17	14140101	14140181	80	14140141	NM_001007530
CDS1	chr4	85570122	85570202	80	85570162	NM_001263
CDS2	chr20	5170897	5170977	80	5170937	NM_003818
CEACAM5	chr19	42219001	42219081	80	42219041	NM_004363
CEACAM7	chr19	42181348	42181428	80	42181388	NM_006890
CECR2	chr22	18022373	18022453	80	18022413	NM_031413
CECR7	chr22	17538767	17538847	80	17538807	NR_015352
CEL	chr9	135940102	135940182	80	135940142	NM_001807
CELA2A	chr1	15789239	15789319	80	15789279	NM_033440
CELF3	chr1	151674968	151675048	80	151675008	NM_007185
CELF3	chr1	151689250	151689330	80	151689290	NM_007185
CELF4	chr18	34850786	34850866	80	34850826	NM_020180
CELF5	chr19	3278026	3278106	80	3278066	NM_021938
CELSR1	chr22	46932076	46932156	80	46932116	NM_014246
CENPV	chr17	16256660	16256740	80	16256700	NM_181716
CENPW	chr6	126661395	126661475	80	126661435	NM_001012507
CEP164	chr11	117283613	117283693	80	117283653	NM_014956
CEP170	chr1	243327797	243327877	80	243327837	NM_014812
CEP250	chr20	34099458	34099538	80	34099498	NM_007186
CEP97	chr3	101485965	101486045	80	101486005	NM_024548
CEPT1	chr1	111727228	111727308	80	111727268	NM_006090
CES1P1	chr16	55808267	55808347	80	55808307	NR_003276
CFB	chr6	31914857	31914937	80	31914897	NM_001710
CFTR	chr7	117188803	117188883	80	117188843	NM_000492
CGN	chr1	151498140	151498220	80	151498180	NM_020770
CGNL1	chr15	57840219	57840299	80	57840259	NM_032866
CHAT	chr10	50863420	50863500	80	50863460	NM_020549
CHD2	chr15	93524568	93524648	80	93524608	NM_001271
CHD4	chr12	6709072	6709152	80	6709112	NM_001273
CHD6	chr20	40033352	40033432	80	40033392	NM_032221
CHD6	chr20	40049610	40049690	80	40049650	NM_032221
CHD6	chr20	40050553	40050633	80	40050593	NM_032221
CHD6	chr20	40101928	40102008	80	40101968	NM_032221
CHD6	chr20	40143487	40143567	80	40143527	NM_032221
CHD7	chr8	61748592	61748672	80	61748632	NM_017780
CHD7	chr8	61754163	61754243	80	61754203	NM_017780
CHD8	chr14	21853979	21854059	80	21854019	NM_001170629
CHD8	chr14	21866072	21866152	80	21866112	NM_001170629
CHEK2	chr22	29092938	29093018	80	29092978	NM_007194
CHGB	chr20	5904066	5904146	80	5904106	NM_001819
CHODL	chr21	19617438	19617518	80	19617478	NM_024944
CHPF2	chr7	150930371	150930451	80	150930411	NM_019015
CHRDL1	chrX	109917132	109917212	80	109917172	NM_001143981
CHRNA1	chr2	175619001	175619081	80	175619041	NM_001039523
CHRNA4	chr20	61975804	61975884	80	61975844	NM_000744
CHRNA4	chr20	61977088	61977168	80	61977128	NM_000744
CHRNA4	chr20	61981663	61981743	80	61981703	NM_000744
CHRNA4	chr20	61981805	61981885	80	61981845	NM_000744
CHRNB1	chr17	7358593	7358673	80	7358633	NM_000747
CHST11	chr12	105151542	105151622	80	105151582	NM_018413
CHST11	chr12	105151548	105151628	80	105151588	NM_018413
CHST12	chr7	2474057	2474137	80	2474097	NM_018641
CHST2	chr3	142838732	142838812	80	142838772	NM_004267
CHST3	chr10	73767431	73767511	80	73767471	NM_004273
CHST4	chr16	71571168	71571248	80	71571208	NM_005769
CHST4	chr16	71571337	71571417	80	71571377	NM_005769
CHST6	chr16	75513316	75513396	80	75513356	NM_021615
CHUK	chr10	101964234	101964314	80	101964274	NM_001278
CIC	chr19	42794977	42795057	80	42795017	NM_015125
CILP2	chr19	19651037	19651117	80	19651077	NM_153221
CLCA1	chr1	86959969	86960049	80	86960009	NM_001285
CLCA1	chr1	86959970	86960050	80	86960010	NM_001285
CLDN16	chr3	190127777	190127857	80	190127817	NM_006580
CLDN2	chrX	106172174	106172254	80	106172214	NM_020384
CLDN4	chr7	73245635	73245715	80	73245675	NM_001305
CLEC16A	16	11275873	11275953	80	11275913	NM_015226
CLEC4M	chr19	7828282	7828362	80	7828322	NM_014257
CLEC5A	chr7	141646627	141646707	80	141646667	NM_013252
CLEC7A	chr12	10275828	10275908	80	10275868	NM_197947
CLGN	chr4	141348708	141348788	80	141348748	NM_004362
CLIC6	chr21	36042298	36042378	80	36042338	NM_053277
CLIP2	chr7	73819497	73819577	80	73819537	NM_003388
CLK3	chr15	74922308	74922388	80	74922348	NM_001130028
CLLU1	chr12	92818779	92818859	80	92818819	NM_001025233
CLMN	chr14	95649118	95649198	80	95649158	NM_024734
CLPTM1L	chr5	1324864	1324944	80	1324904	NM_030782
CLPTM1L	chr5	1344778	1344858	80	1344818	NM_030782
CLPX	chr15	65450892	65450972	80	65450932	NM_006660
CMAS	chr12	22218214	22218294	80	22218254	NM_018686
CMIP	chr16	81737506	81737586	80	81737546	NM_198390
CNNM1	chr10	101124130	101124210	80	101124170	NM_020348
CNOT1	chr16	58619338	58619418	80	58619378	NM_016284
CNOT6L	chr4	78637092	78637172	80	78637132	NM_144571
CNPY2	chr12	56708616	56708696	80	56708656	NM_014255
CNTN2	chr1	205028324	205028404	80	205028364	NM_005076
CNTN2	chr1	205034218	205034298	80	205034258	NM_005076
CNTN2	chr1	205044784	205044864	80	205044824	NM_005076
CNTN3	chr3	74313485	74313565	80	74313525	NM_020872
CNTN3	chr3	74316396	74316476	80	74316436	NM_020872
CNTN5	chr11	100064320	100064400	80	100064360	NM_014361
CNTN6	chr3	1337323	1337403	80	1337363	NM_014461
CNTNAP4	chr16	76501301	76501381	80	76501341	NM_033401
CNTNAP5	chr2	124999887	124999967	80	124999927	NM_130773
CNTNAP5	chr2	125547636	125547716	80	125547676	NM_130773
COL11A2	chr6	33156176	33156256	80	33156216	NM_080680
COL12A1	chr6	75865409	75865489	80	75865449	NM_004370
COL14A1	chr8	121322268	121322348	80	121322308	NM_021110
COL14A1	chr8	121326227	121326307	80	121326267	NM_021110
COL15A1	chr9	101706453	101706533	80	101706493	NM_001855
COL15A1	chr9	101825307	101825387	80	101825347	NM_001855
COL19A1	chr6	70840082	70840162	80	70840122	NM_001858
COL19A1	chr6	70850837	70850917	80	70850877	NM_001858
COL1A2	chr7	94023871	94023951	80	94023911	NM_000089
COL21A1	chr6	55940261	55940341	80	55940301	NM_030820
COL22A1	chr8	139729042	139729122	80	139729082	NM_152888
COL22A1	chr8	139819997	139820077	80	139820037	NM_152888
COL2A1	chr12	48372142	48372222	80	48372182	NM_001844
COL3A1	chr2	189860450	189860530	80	189860490	NM_000090
COL4A3	chr2	228178343	228178423	80	228178383	NM_000091
COL4A3BP	chr5	74667956	74668036	80	74667996	NM_005713
COL4A4	chr2	228028992	228029072	80	228029032	NM_000092
COL5A1	chr9	137703200	137703280	80	137703240	NM_000093
COL5A3	chr19	10070796	10070876	80	10070836	NM_015719
COL6A6	chr3	130286006	130286086	80	130286046	NM_001102608
COL7A1	chr3	48602219	48602299	80	48602259	NM_000094
COL7A1	chr3	48613910	48613990	80	48613950	NM_000094
COL9A3	chr20	61467242	61467322	80	61467282	NM_001853
COMMD2	chr3	149468490	149468570	80	149468530	NM_016094
COPA	chr1	160281768	160281848	80	160281808	NM_001098398
COPS3	chr17	17150353	17150433	80	17150393	NM_003653
COPS7B	chr2	232656413	232656493	80	232656453	NM_022730
COX8C	chr14	93813618	93813698	80	93813658	NM_182971
CPLX2	chr5	175309096	175309176	80	175309136	NM_006650
CPNE5	chr6	36746591	36746671	80	36746631	NM_020939
CPNE5	chr6	36767745	36767825	80	36767785	NM_020939
CPSF3L	chr1	1247778	1247858	80	1247818	NM_017871
CPSF7	chr11	61183939	61184019	80	61183979	NM_024811
CPXM2	chr10	125639794	125639874	80	125639834	NM_198148
CR1	chr1	207758098	207758178	80	207758138	NM_000573
CR2	chr1	207644085	207644165	80	207644125	NM_001006658
CRBN	chr3	3215901	3215981	80	3215941	NM_016302
CREB3L2	chr7	137564305	137564385	80	137564345	NM_194071
CREBBP	chr16	3775055	3779875	4820		NM_004380	ex31
CREBBP	chr16	3781192	3781474	282		NM_004380	ex30
CREBBP	chr16	3781776	3781938	162		NM_004380	ex29
CREBBP	chr16	3786036	3786204	168		NM_004380	ex28
CREBBP	chr16	3786650	3786816	166		NM_004380	ex27
CREBBP	chr16	3788559	3788673	114		NM_004380	ex26
CREBBP	chr16	3789578	3789725	147		NM_004380	ex25
CREBBP	chr16	3790399	3790550	151		NM_004380	ex24
CREBBP	chr16	3794894	3794962	68		NM_004380	ex23
CREBBP	chr16	3795277	3795355	78		NM_004380	ex22
CREBBP	chr16	3799627	3799684	57		NM_004380	ex21
CREBBP	chr16	3801726	3801807	81		NM_004380	ex20
CREBBP	chr16	3807288	3807377	89		NM_004380	ex19
CREBBP	chr16	3807809	3808049	240		NM_004380	ex18
CREBBP	chr16	3808854	3808973	119		NM_004380	ex17
CREBBP	chr16	3817720	3817910	190		NM_004380	ex16
CREBBP	chr16	3819174	3819354	180		NM_004380	ex15
CREBBP	chr16	3820570	3820987	417		NM_004380	ex14
CREBBP	chr16	3823751	3823931	180		NM_004380	ex13
CREBBP	chr16	3824569	3824694	125		NM_004380	ex12
CREBBP	chr16	3827613	3827658	45		NM_004380	ex11
CREBBP	chr16	3828011	3828183	172		NM_004380	ex10
CREBBP	chr16	3828700	3828818	118		NM_004380	ex9
CREBBP	chr16	3830732	3830879	147		NM_004380	ex8
CREBBP	chr16	3831204	3831307	103		NM_004380	ex7
CREBBP	chr16	3832684	3832927	243		NM_004380	ex6
CREBBP	chr16	3841981	3842095	114		NM_004380	ex5
CREBBP	chr16	3843386	3843627	241		NM_004380	ex4
CREBBP	chr16	3860603	3860780	177		NM_004380	ex3
CREBBP	chr16	3900297	3901010	713		NM_004380	ex2
CREBBP	chr16	3901011	3929831	28820		NM_004380	Intron1
CREBBP	chr16	3929832	3930121	289		NM_004380	ex1
CREBZF	chr11	85369650	85369730	80	85369690	NM_001039618
CREBZF	chr11	85372328	85372408	80	85372368	NM_001039618
CRIPAK	chr4	1388586	1388666	80	1388626	NM_175918
CRIPAK	chr4	1389140	1389220	80	1389180	NM_175918
CRIPAK	chr4	1389171	1389251	80	1389211	NM_175918
CRKL	chr22	21304597	21304677	80	21304637	NM_005207
CRNN	chr1	152381832	152381912	80	152381872	NM_016190
CRNN	chr1	152382457	152382537	80	152382497	NM_016190
CROCC	chr1	17250790	17250870	80	17250830	NM_014675
CRTAP	chr3	33189034	33189114	80	33189074	NM_006371
CRX	chr19	48342977	48343057	80	48343017	NM_000554
CRY2	chr11	45903508	45903588	80	45903548	NM_021117
CSF2RA	chrX	1401599	1401679	80	1401639	NM_006140
CSF2RA	chrX	1413227	1413307	80	1413267	NM_006140
CSF3	chr17	38173862	38173942	80	38173902	NM_000759
CSF3R	chr1	36932067	36932147	80	36932107	NM_000760
CSF3R	chr1	36932184	36932264	80	36932224	NM_000760
CSF3R	chr1	36932214	36932294	80	36932254	NM_000760
CSF3R	chr1	36933774	36933854	80	36933814	NM_000760
CSF3R	chr1	36940972	36941052	80	36941012	NM_000760
CSMD1	chr8	2964095	2964175	80	2964135	NM_033225
CSMD2	chr1	33979807	33979887	80	33979847	NM_052896
CSMD3	chr8	113236979	113237059	80	113237019	NM_198123
CSMD3	chr8	114031250	114031330	80	114031290	NM_198123
CSN2	chr4	70823002	70823082	80	70823042	NM_001891
CSNK1E	chr22	38686799	38686879	80	38686839	NM_152221
CSNK1E	chr22	38686824	38686904	80	38686864	NM_152221
CSRP2	chr12	77259907	77259987	80	77259947	NM_001321
CTBP1	chr4	1206055	1206135	80	1206095	NM_001328
CTCF	chr16	67644758	67644838	80	67644798	NM_006565
CTCF	chr16	67654564	67654644	80	67654604	NM_006565
CTDSPL	chr3	38024380	38024460	80	38024420	NM_001008392
CTNNA1	chr5	138160261	138160341	80	138160301	NM_001903
CTNND2	chr5	10973540	10973620	80	10973580	NM_001332
CTNS	chr17	3559813	3559893	80	3559853	NM_001031681
CTSA	chr20	44526404	44526484	80	44526444	NM_000308
CTSB	chr8	11706580	11706660	80	11706620	NM_001908
CTTN	chr11	70275216	70275296	80	70275256	NM_005231
CTTNBP2	chr7	117364580	117364660	80	117364620	NM_033427
CXCL14	chr5	134907344	134907424	80	134907384	NM_004887
CXorf22	chrX	35944180	35944260	80	35944220	NM_152632
CXorf40A	chrX	148622654	148622734	80	148622694	NM_178124
CXXC1	chr18	47809194	47809274	80	47809234	NM_001101654
CYB561D1	chr1	110038941	110039021	80	110038981	NM_001134400
CYB561D1	chr1	110040419	110040499	80	110040459	NM_001134400
CYB561D1	chr1	110040420	110040500	80	110040460	NM_001134400
CYFIP2	chr5	156760396	156760476	80	156760436	NM_001037332
CYP1B1	chr2	38297032	38297112	80	38297072	NM_000104
CYP2A13	chr19	41601891	41601971	80	41601931	NM_000766
CYP2A13	chr19	41601906	41601986	80	41601946	NM_000766
CYP2B6	chr19	41515216	41515296	80	41515256	NM_000767
CYP2B7P1	chr19	41442009	41442089	80	41442049	NR_001278
CYP2C8	chr10	96802663	96802743	80	96802703	NM_000770
CYP2S1	chr19	41712243	41712323	80	41712283	NM_030622
CYP4F11	chr19	16025634	16025714	80	16025674	NM_021187
CYP4F12	chr19	15795852	15795932	80	15795892	NM_023944
CYP4F12	chr19	15807748	15807828	80	15807788	NM_023944
CYP4F24P	chr19	15871119	15871199	80	15871159	NR_033864
CYP7B1	chr8	65527605	65527685	80	65527645	NM_004820
DAAM2	chr6	39846150	39846230	80	39846190	NM_015345
DAAM2	chr6	39846178	39846258	80	39846218	NM_015345
DAAM2	chr6	39870992	39871072	80	39871032	NM_015345
DAD1	chr14	23033775	23033855	80	23033815	NM_001344
DAPK1	chr9	90219964	90220044	80	90220004	NM_004938
DAPK1	chr9	90321435	90321515	80	90321475	NM_004938
DAZAP1	chr19	1417482	1417562	80	1417522	NM_170711
DBC1	chr9	121929559	121929639	80	121929599	NM_014618
DBIL5P	chr17	656259	656339	80	656299	NR_024120
DBR1	chr3	137880261	137880341	80	137880301	NM_016216
DBR1	chr3	137880701	137880781	80	137880741	NM_016216
DBR1	chr3	137880703	137880783	80	137880743	NM_016216
DCAF11	chr14	24589038	24589118	80	24589078	NM_025230
DCAF5	chr14	69520494	69520574	80	69520534	NM_003861
DCAF5	chr14	69619679	69619759	80	69619719	NM_003861
DCAF8	chr1	160186849	160186929	80	160186889	NM_015726
DCAF8	chr1	160186993	160187073	80	160187033	NM_015726
DCAF8L1	chrX	27996894	27996974	80	27996934	NM_001017930
DCAF8L1	chrX	27998884	27998964	80	27998924	NM_001017930
DCBLD2	chr3	98514918	98514998	80	98514958	NM_080927
DCC	chr18	50923765	50923845	80	50923805	NM_005215
DCHS2	chr4	155155836	155155916	80	155155876	NM_017639
DCHS2	chr4	155156365	155156445	80	155156405	NM_017639
DCK	chr4	71859541	71859621	80	71859581	NM_000788
DCLK1	chr13	36347622	36347702	80	36347662	NM_004734
DCLK1	chr13	36445347	36445427	80	36445387	NM_004734
DCP1A	chr3	53320450	53320530	80	53320490	NM_018403
DCPS	chr11	126173932	126174012	80	126173972	NM_014026
DCX	chrX	110543847	110543927	80	110543887	NM_000555
DCX	chrX	110644297	110644377	80	110644337	NM_000555
DDHD2	chr8	38090485	38090565	80	38090525	NM_015214
DDX10	chr11	108549041	108549162	121		NM_004398	ex5
DDX10	chr11	108550097	108550287	190		NM_004398	ex6
DDX10	chr11	108550288	108559661	9373		NM_004398	intron6
DDX11	chr12	31226782	31226862	80	31226822	NM_030653
DDX17	chr22	38881498	38881578	80	38881538	NM_006386
DDX17	chr22	38881502	38881582	80	38881542	NM_006386
DDX17	chr22	38881506	38881586	80	38881546	NM_006386
DDX20	chr1	112308378	112308458	80	112308418	NM_007204
DDX3X	chrX	41204729	41204809	80	41204769	NM_001356
DDX3X	chrX	41204747	41204827	80	41204787	NM_001356
DDX42	chr17	61883971	61884051	80	61884011	NM_007372
DDX42	chr17	61890602	61890682	80	61890642	NM_007372
DEFA5	chr8	6913005	6913085	80	6913045	NM_021010
DEK	chr6	18258260	18258340	80	18258300	NM_003472
DENND4C	chr9	19334934	19335014	80	19334974	NM_017925
DENND5B	chr12	31633158	31633238	80	31633198	NM_144973
DEPDC1	chr1	68944881	68944961	80	68944921	NM_001114120
DEPTOR	chr8	120942059	120942139	80	120942099	NM_022783
DGCR5	chr22	18979971	18980051	80	18980011	NR_002733
DGKD	chr2	234299033	234299113	80	234299073	NM_003648
DGKE	chr17	54943092	54943172	80	54943132	NM_003647
DGKG	chr3	185865788	185865868	80	185865828	NM_001346
DGKG	chr3	185882729	185882809	80	185882769	NM_001346
DGKH	chr13	42740608	42740688	80	42740648	NM_152910
DHRS2	chr14	24108121	24108201	80	24108161	NM_182908
DHRS2	chr14	24108129	24108209	80	24108169	NM_182908
DHRS3	chr1	12677751	12677831	80	12677791	NM_004753
DHRSX	chrX	2343215	2343295	80	2343255	NM_145177
DHX15	chr4	24572274	24572354	80	24572314	NM_001358
DHX15	chr4	24586043	24586123	80	24586083	NM_001358
DHX33	chr17	5364333	5364413	80	5364373	NM_020162
DHX34	chr19	47856412	47856492	80	47856452	NM_014681
DHX58	chr17	40259596	40259676	80	40259636	NM_024119
DICER1	chr14	95562651	95562731	80	95562691	NM_177438
DIRAS2	chr9	93375664	93375744	80	93375704	NM_017594
DIXDC1	chr11	111848361	111848441	80	111848401	NM_033425
DKK4	chr8	42231642	42231722	80	42231682	NM_014420
DLG5	chr10	79613145	79613225	80	79613185	NM_004747
DLGAP2	chr8	1652268	1652348	80	1652308	NM_004745
DLX1	chr2	172953119	172953199	80	172953159	NM_178120
DLX4	chr17	48046593	48046673	80	48046633	NM_138281
DMD	chrX	32364028	32364108	80	32364068	NM_004010
DMP1	chr4	88584713	88584793	80	88584753	NM_004407
DMXL1	chr5	118576070	118576150	80	118576110	NM_005509
DNAH17	chr17	76423057	76423137	80	76423097	NM_173628
DNAH17	chr17	76482320	76482400	80	76482360	NM_173628
DNAH5	chr5	13717375	13717455	80	13717415	NM_001369
DNAH5	chr5	13823422	13823502	80	13823462	NM_001369
DNAH9	chr17	11725758	11725838	80	11725798	NM_001372
DNAH9	chr17	11757653	11757733	80	11757693	NM_001372
DNAH9	chr17	11790200	11790280	80	11790240	NM_001372
DNAI1	chr9	34483431	34483511	80	34483471	NM_012144
DNAJA4	chr15	78556627	78556707	80	78556667	NM_018602
DNAJB5	chr9	34990598	34990678	80	34990638	NM_001135005
DNAJC16	chr1	15897935	15898015	80	15897975	NM_015291
DNAJC24	chr11	31451802	31451882	80	31451842	NM_181706
DNAJC6	chr1	65871629	65871709	80	65871669	NM_014787
DNM1P35	chr15	76032314	76032394	80	76032354	NR_024595
DNMT3A	chr2	25463275	25463355	80	25463315	NM_175629
DNMT3A	chr2	25504460	25504540	80	25504500	NM_175629
DNMT3B	chr20	31388595	31388675	80	31388635	NM_006892
DOCK2	chr5	169143177	169143257	80	169143217	NM_004946
DOCK7	chr1	62979219	62979299	80	62979259	NM_033407
DOCK8	chr9	432119	432199	80	432159	NM_203447
DOCK9	chr13	99483598	99483678	80	99483638	NM_015296
DOHH	chr19	3491030	3491110	80	3491070	NM_001145165
DOK5	chr20	53205191	53205271	80	53205231	NM_018431
DPEP3	chr16	68009985	68010065	80	68010025	NM_022357
DPF3	chr14	73137814	73137894	80	73137854	NM_012074
DPP3	chr11	66260223	66260303	80	66260263	NM_005700
DPP4	chr2	162891804	162891884	80	162891844	NM_001935
DPP7	chr9	140006281	140006361	80	140006321	NM_013379
DPY19L4	chr8	95802528	95802608	80	95802568	NM_181787
DPYSL4	chr10	134014375	134014455	80	134014415	NM_006426
DPYSL5	chr2	27170849	27170929	80	27170889	NM_020134
DRD1	chr5	174867700	174867780	80	174867740	NM_000794
DRD2	chr11	113280446	113280526	80	113280486	NM_000795
DSC3	chr18	28573870	28573950	80	28573910	NM_001941
DSCAM	chr21	41423847	41423927	80	41423887	NM_001389
DSCAM	chr21	41457577	41457657	80	41457617	NM_001389
DSCAML1	chr11	117301623	117301703	80	117301663	NM_020693
DSCR6	chr21	38385888	38385968	80	38385928	NM_018962
DSG2	chr18	29122683	29122763	80	29122723	NM_001943
DST	chr6	56494037	56494117	80	56494077	NM_001723
DSTN	chr20	17588217	17588297	80	17588257	NM_006870
DTHD1	chr4	36296417	36296497	80	36296457	NM_001170700
DTNA	chr18	32446796	32446876	80	32446836	NM_001391
DTNBP1	chr6	15524162	15524242	80	15524202	NM_183040
DTWD2	chr5	118175600	118175680	80	118175640	NM_173666
DTX2	chr7	76135072	76135152	80	76135112	NM_020892
DUOX2	chr15	45404049	45404129	80	45404089	NM_014080
DUSP13	chr10	76857584	76857664	80	76857624	NM_001007272
DUSP28	chr2	241499972	241500052	80	241500012	NM_001033575
DUSP5	chr10	112266696	112266776	80	112266736	NM_004419
DUSP8	chr11	1585132	1585212	80	1585172	NM_004420
DYNC1I1	chr7	95606785	95606865	80	95606825	NM_004411
DYNC1LI1	chr3	32611798	32611878	80	32611838	NM_016141
DYNC2H1	chr11	102988363	102988443	80	102988403	NM_001377
DYNLL1	chr12	120934187	120934267	80	120934227	NM_001037494
DYRK1A	chr21	38885262	38885342	80	38885302	NM_001396
DYRK1B	chr19	40317325	40317405	80	40317365	NM_004714
DYSF	chr2	71883339	71883419	80	71883379	NM_001130977
DYSFIP1	chr17	79792761	79792841	80	79792801	NM_001007533
DZIP3	chr3	108412642	108412722	80	108412682	NM_014648
EBF1	chr5	158123691	158123771	80	158123731	NM_024007
EBF1	chr5	158124255	158124335	80	158124295	NM_024007
EBF1	chr5	158124934	158125014	80	158124974	NM_024007
EBF2	chr8	25701874	25701954	80	25701914	NM_022659
EBI3	chr19	4233160	4233240	80	4233200	NM_005755
ECE1	chr1	21546025	21546105	80	21546065	NM_001397
ECE2	chr3	183976367	183976447	80	183976407	NM_032331
ECHDC1	chr6	127609999	127610079	80	127610039	NM_001002030
ECT2	chr3	172477906	172477986	80	172477946	NM_018098
EDAR	chr2	109539783	109539863	80	109539823	NM_022336
EDC4	chr16	67912885	67912965	80	67912925	NM_014329
EDIL3	chr5	83525659	83525739	80	83525699	NM_005711
EEF2	chr19	3981961	3982041	80	3982001	NM_001961
EEFSEC	chr3	127872310	127872390	80	127872350	NM_021937
EEFSEC	chr3	128060578	128060658	80	128060618	NM_021937
EFCAB6	chr22	44131759	44131839	80	44131799	NM_022785
EFEMP1	chr2	56149445	56149525	80	56149485	NM_001039348
EFNA5	chr5	106713095	106713175	80	106713135	NM_001962
EFNB2	chr13	107187301	107187381	80	107187341	NM_004093
EFNB3	chr17	7611455	7611535	80	7611495	NM_001406
EFR3B	chr2	25381409	25381489	80	25381449	NM_014971
EFR3B	chr2	25381920	25382000	80	25381960	NM_014971
EGLN3	chr14	34394272	34394352	80	34394312	NM_022073
EGR3	chr8	22550563	22550643	80	22550603	NM_004430
EHMT2	chr6	31852250	31852330	80	31852290	NM_006709
EIF1AX	chrX	20143663	20143743	80	20143703	NM_001412
EIF2A	chr3	150282084	150282164	80	150282124	NM_032025
EIF2C1	chr1	36386007	36386087	80	36386047	NM_012199
EIF2C2	chr8	141595368	141595448	80	141595408	NM_012154
EIF3J	chr15	44829374	44829454	80	44829414	NM_003758
EIF4H	chr7	73610387	73610467	80	73610427	NM_022170
ELAVL3	chr19	11565559	11565639	80	11565599	NM_001420
ELAVL4	chr1	50661257	50661337	80	50661297	NM_021952
ELF3	chr1	201983006	201983086	80	201983046	NM_004433
ELF3	chr1	201984443	201984523	80	201984483	NM_004433
ELL	chr19	18576606	18576728	122		NM_006532	ex3
ELL	chr19	18576729	18583643	6914		NM_006532	intron2
ELL	chr19	18583644	18583692	48		NM_006532	ex2
ELOVL2	chr6	10989980	10990060	80	10990020	NM_017770
ELOVL2	chr6	11044496	11044576	80	11044536	NM_017770
ELOVL4	chr6	80625935	80626015	80	80625975	NM_022726
ELTD1	chr1	79356155	79356235	80	79356195	NM_022159
EML4	chr2	42557257	42557337	80	42557297	NM_019063
EML4	chr2	42557736	42557816	80	42557776	NM_019063
EMX2	chr10	119308550	119308630	80	119308590	NM_004098
EN2	chr7	155255252	155255332	80	155255292	NM_001427
ENDOU	chr12	48107114	48107194	80	48107154	NM_006025
ENOSF1	chr18	706470	706550	80	706510	NM_017512
EP300	chr22	41536143	41536261	118		NM_001429	ex9
EP300	chr22	41536262	41537050	788		NM_001429	Intron9
EP300	chr22	41537051	41537226	175		NM_001429	ex10
EP300	chr22	41550998	41551117	119		NM_001429	ex17
EP300	chr22	41551118	41553171	2053		NM_001429	intron17
EP300	chr22	41553172	41553412	240		NM_001429	ex18
EP400	chr12	132522285	132522365	80	132522325	NM_015409
EPC1	chr10	32635687	32635767	80	32635727	NM_025209
EPC2	chr2	149528325	149528405	80	149528365	NM_015630
EPC2	chr2	149542441	149542521	80	149542481	NM_015630
EPHA3	chr3	89530286	89530366	80	89530326	NM_005233
EPHA4	chr2	222307575	222307655	80	222307615	NM_004438
EPHA6	chr3	97167436	97167516	80	97167476	NM_001080448
EPM2AIP1	chr3	37033854	37033934	80	37033894	NM_014805
EPPK1	chr8	144940468	144940548	80	144940508	NM_031308
EPPK1	chr8	144946297	144946377	80	144946337	NM_031308
EPS8	chr12	15811405	15811485	80	15811445	NM_004447
EPYC	chr12	91371843	91371923	80	91371883	NM_004950
ERBB2	chr17	37872133	37872213	80	37872173	NM_004448
ERBB2IP	chr5	65375521	65375601	80	65375561	NM_018695
ERBB4	chr2	212245629	212245709	80	212245669	NM_005235
ERBB4	chr2	212247909	212247989	80	212247949	NM_005235
ERBB4	chr2	212247920	212248000	80	212247960	NM_005235
ERG	chr21	39754095	39754175	80	39754135	NM_182918
ERLIN1	chr10	101910124	101910204	80	101910164	NM_006459
ERLIN1	chr10	101910621	101910701	80	101910661	NM_006459
ERLIN2	chr8	37599264	37599344	80	37599304	NM_007175
ERLIN2	chr8	37614487	37614567	80	37614527	NM_007175
ESM1	chr5	54274697	54274777	80	54274737	NM_007036
ESM1	chr5	54274703	54274783	80	54274743	NM_007036
ESRP1	chr8	95653484	95653564	80	95653524	NM_017697
ESRP1	chr8	95653497	95653577	80	95653537	NM_017697
ESRRG	chr1	216850701	216850781	80	216850741	NM_001438
ESYT1	chr12	56522168	56522248	80	56522208	NM_015292
ESYT1	chr12	56532695	56532775	80	56532735	NM_015292
ETNK1	chr12	22811955	22812035	80	22811995	NM_018638
ETS2	chr21	40195788	40195868	80	40195828	NM_005239
ETV5	chr3	185766257	185766337	80	185766297	NM_004454
ETV6	chr12	11802787	11803094	307		NM_001987	ex1
ETV6	chr12	11905383	11905513	130		NM_001987	ex2
ETV6	chr12	11992073	11992238	165		NM_001987	ex3
ETV6	chr12	12006360	12006495	135		NM_001987	ex4
ETV6	chr12	12022357	12022903	546		NM_001987	ex5
ETV6	chr12	12022904	12037377	14473		NM_001987	intron5
ETV6	chr12	12037378	12037521	143		NM_001987	ex6
ETV6	chr12	12038859	12038960	101		NM_001987	ex7
ETV6	chr12	12043874	12048325	4451		NM_001987	ex8
EVL	chr14	100550990	100551070	80	100551030	NM_016337
EVPL	chr17	74007933	74008013	80	74007973	NM_001988
EXOC3	chr5	462326	462406	80	462366	NM_007277
EXOC3	chr5	464478	464558	80	464518	NM_007277
EXOC3L	chr16	67222957	67223037	80	67222997	NM_178516
EXOSC10	chr1	11128097	11128177	80	11128137	NM_001001998
EXT1	chr8	118847672	118847752	80	118847712	NM_000127
EZH1	chr17	40854434	40854514	80	40854474	NM_001991
EZH2	chr7	148507382	148507462	80	148507422	NM_004456
EZH2	chr7	148523520	148523600	80	148523560	NM_004456
F11	chr4	187201583	187201663	80	187201623	NM_000128
F11R	chr1	160967451	160967531	80	160967491	NM_016946
F13B	chr1	197021751	197021831	80	197021791	NM_001994
F5	chr1	169515719	169515799	80	169515759	NM_000130
F8	chrX	154064818	154064898	80	154064858	NM_000132
FABP4	chr8	82390769	82390849	80	82390809	NM_001442
FADD	chr11	70049582	70049662	80	70049622	NM_003824
FAIM2	chr12	50262695	50262775	80	50262735	NM_012306
FAIM3	chr1	207085073	207085153	80	207085113	NM_005449
FAM101A	chr12	124800072	124800152	80	124800112	NM_181709
FAM110B	chr8	58955776	58955856	80	58955816	NM_147189
FAM124A	chr13	51854853	51854933	80	51854893	NM_145019
FAM125B	chr9	129268340	129268420	80	129268380	NM_033446
FAM129B	chr9	130279226	130279306	80	130279266	NM_022833
FAM135B	chr8	139153497	139153577	80	139153537	NM_015912
FAM136B	chr6	3045601	3045681	80	3045641	NM_001012983
FAM153C	chr5	177474449	177474529	80	177474489	NM_001079527
FAM157B	chr9	141109712	141109792	80	141109752	NM_001145249
FAM159B	chr5	63991386	63991466	80	63991426	NM_001164442
FAM161A	chr2	62063179	62063259	80	62063219	NM_032180
FAM169A	chr5	74078743	74078823	80	74078783	NM_015566
FAM171A2	chr17	42437312	42437392	80	42437352	NM_198475
FAM172A	chr5	92955218	92955298	80	92955258	NM_032042
FAM174B	chr15	93161267	93161347	80	93161307	NM_207446
FAM184A	chr6	119344080	119344160	80	119344120	NM_024581
FAM187B	chr19	35718898	35718978	80	35718938	NM_152481
FAM190A	chr4	92523303	92523383	80	92523343	NM_001145065
FAM198A	chr3	43095061	43095141	80	43095101	NM_001129908
FAM20B	chr1	179023670	179023750	80	179023710	NM_014864
FAM22F	chr9	97084456	97084536	80	97084496	NM_017561
FAM38B	chr18	10705665	10705745	80	10705705	NM_022068
FAM3C	chr7	121036246	121036326	80	121036286	NM_014888
FAM40A	chr1	110596955	110597035	80	110596995	NM_033088
FAM40A	chr1	110596961	110597041	80	110597001	NM_033088
FAM47A	chrX	34150231	34150311	80	34150271	NM_203408
FAM47A	chrX	34150283	34150363	80	34150323	NM_203408
FAM47C	X	37026534	37026614	80	37026574	NM_001013736
FAM60A	chr12	31435561	31435641	80	31435601	NM_001135811
FAM63A	chr1	150974211	150974291	80	150974251	NM_018379
FAM69A	chr1	93312859	93312939	80	93312899	NM_001006605
FAM83A	chr8	124219504	124219584	80	124219544	NM_032899
FAM83H	chr8	144807342	144807422	80	144807382	NM_198488
FAM86B1	chr8	12043911	12043991	80	12043951	NM_001083537
FAM92A3	chr4	183960436	183960516	80	183960476	NR_003612
FAM92A3	chr4	183960494	183960574	80	183960534	NR_003612
FANCD2	chr3	10107072	10107152	80	10107112	NM_033084
FANCE	chr6	35423841	35423921	80	35423881	NM_021922
FAT1	chr4	187541930	187542010	80	187541970	NM_005245
FAT2	chr5	150932829	150932909	80	150932869	NM_001447
FAT2	chr5	150945638	150945718	80	150945678	NM_001447
FAT4	chr4	126372652	126372732	80	126372692	NM_024582
FBLN1	chr22	45960785	45960865	80	45960825	NM_006485
FBN1	chr15	48717895	48717975	80	48717935	NM_000138
FBN2	chr5	127680084	127680164	80	127680124	NM_001999
FBXL16	chr16	743135	743215	80	743175	NM_153350
FBXL19	chr16	30958529	30958609	80	30958569	NM_001099784
FBXO22	chr15	76205500	76205580	80	76205540	NM_147188
FBXO25	chr8	413043	413123	80	413083	NM_183421
FBXO40	chr3	121348261	121348341	80	121348301	NM_016298
FBXO44	chr1	11722206	11722286	80	11722246	NM_033182
FBXO45	chr3	196312983	196313063	80	196313023	NM_001105573
FBXO9	chr6	52962824	52962904	80	52962864	NM_012347
FCRL5	chr1	157484925	157485005	80	157484965	NM_031281
FDX1L	chr19	10426611	10426691	80	10426651	NM_001031734
FEM1A	chr19	4794542	4794622	80	4794582	NM_018708
FEM1C	chr5	114857779	114857859	80	114857819	NM_020177
FER1L6	chr8	124992756	124992836	80	124992796	NM_001039112
FFAR3	chr19	35850831	35850911	80	35850871	NM_005304
FGD1	chrX	54491973	54492053	80	54492013	NM_004463
FGF14	chr13	102374351	102374431	80	102374391	NM_004115
FGF14	chr13	102374780	102374860	80	102374820	NM_004115
FGF17	chr8	21903636	21903716	80	21903676	NM_003867
FGF19	chr11	69514101	69514181	80	69514141	NM_005117
FGF9	chr13	22276588	22276668	80	22276628	NM_002010
FGFR4	chr5	176519432	176519512	80	176519472	NM_002011
FGL2	chr7	76825751	76825831	80	76825791	NM_006682
FGL2	chr7	76826101	76826181	80	76826141	NM_006682
FHL5	chr6	97058558	97058638	80	97058598	NM_020482
FIBCD1	chr9	133805086	133805166	80	133805126	NM_032843
FICD	chr12	108913313	108913393	80	108913353	NM_007076
FIGNL2	chr12	52212249	52212329	80	52212289	NM_001013690
FKBP9	chr7	33035751	33035831	80	33035791	NM_007270
FKRP	chr19	47259536	47259616	80	47259576	NM_024301
FLG2	chr1	152324908	152324988	80	152324948	NM_001014342
FLJ35220	chr17	78409907	78409987	80	78409947	NM_173627
FLJ43826	chr17	37201096	37201176	80	37201136	NR_033753
FLNC	chr7	128482908	128482988	80	128482948	NM_001458
FLT1	chr13	28876639	28876719	80	28876679	NM_002019
FLT3	chr13	28577410	28578311	901		NM_004119	ex24
FLT3	chr13	28588588	28588694	106		NM_004119	ex23
FLT3	chr13	28589293	28589393	100		NM_004119	ex22
FLT3	chr13	28589726	28589838	112		NM_004119	ex21
FLT3	chr13	28592603	28592726	123		NM_004119	ex20
FLT3	chr13	28597486	28597614	128		NM_004119	ex19
FLT3	chr13	28598997	28599080	83		NM_004119	ex18
FLT3	chr13	28601224	28601378	154		NM_004119	ex17
FLT3	chr13	28602314	28602425	111		NM_004119	ex16
FLT3	chr13	28608023	28608128	105		NM_004119	ex15
FLT3	chr13	28608218	28608351	133		NM_004119	ex14
FLT3	chr13	28608437	28608544	107		NM_004119	ex13
FLT3	chr13	28609631	28609810	179		NM_004119	ex12
FLT3	chr13	28610071	28610180	109		NM_004119	ex11
FLT3	chr13	28611321	28611425	104		NM_004119	ex10
FLT3	chr13	28622411	28622580	169		NM_004119	ex9
FLT3	chr13	28623520	28623674	154		NM_004119	ex8
FLT3	chr13	28623771	28623911	140		NM_004119	ex7
FLT3	chr13	28624231	28624359	128		NM_004119	ex6
FLT3	chr13	28626681	28626811	130		NM_004119	ex5
FLT3	chr13	28631483	28631599	116		NM_004119	ex4
FLT3	chr13	28636003	28636206	203		NM_004119	ex3
FLT3	chr13	28644627	28644749	122		NM_004119	ex2
FLT3	chr13	28674604	28674729	125		NM_004119	ex1
FMN2	chr1	240371270	240371350	80	240371310	NM_020066
FMN2	chr1	240492696	240492776	80	240492736	NM_020066
FOLH1B	chr11	89424027	89424107	80	89424067	NM_153696
FOXL2	chr3	138663611	138663691	80	138663651	NM_023067
FOXN4	chr12	109716703	109716783	80	109716743	NM_213596
FOXO1	chr13	41133645	41134997	1352		NM_002015	ex2
FOXO1	chr13	41134998	41239718	104720		NM_002015	intron1
FOXO1	chr13	41239719	41240734	1015		NM_002015	ex1
FOXP2	chr7	114330190	114330270	80	114330230	NM_014491
FOXR1	chr11	118849630	118849710	80	118849670	NM_181721
FPR1	chr19	52249150	52249230	80	52249190	NM_002029
FRAT1	chr10	99080674	99080754	80	99080714	NM_005479
FREM1	chr9	14748488	14748568	80	14748528	NM_144966
FREM1	chr9	14819192	14819272	80	14819232	NM_144966
FRG1	chr4	190878596	190878676	80	190878636	NM_004477
FRG2B	chr10	135438940	135439020	80	135438980	NM_001080998
FRMD1	chr6	168456586	168456666	80	168456626	NM_024919
FRMD4A	chr10	13699101	13699181	80	13699141	NM_018027
FRMD4A	chr10	13699287	13699367	80	13699327	NM_018027
FRMD5	chr15	44176897	44176977	80	44176937	NM_032892
FRMPD2	chr10	49392581	49392661	80	49392621	NM_001018071
FSD2	chr15	83440881	83440961	80	83440921	NM_001007122
FSHR	chr2	49190963	49191043	80	49191003	NM_000145
FSTL5	chr4	162307393	162307473	80	162307433	NM_020116
FTSJD1	chr16	71319629	71319709	80	71319669	NM_018348
FUS	chr16	31202252	31202332	80	31202292	NM_004960
FUT4	chr11	94277053	94277133	80	94277093	NM_002033
FUT9	chr6	96659184	96659264	80	96659224	NM_006581
FZD1	chr7	90896059	90896139	80	90896099	NM_003505
FZD4	chr11	86662020	86662100	80	86662060	NM_012193
FZD5	chr2	208633594	208633674	80	208633634	NM_003468
FZR1	chr19	3534862	3534942	80	3534902	NM_001136198
G3BP1	chr5	151183892	151183972	80	151183932	NM_005754
G6PC	chr17	41063273	41063353	80	41063313	NM_000151
GAB2	chr11	77937622	77937702	80	77937662	NM_080491
GABBR1	chr6	29572256	29572336	80	29572296	NM_001470
GABPB2	chr1	151079532	151079612	80	151079572	NM_144618
GABRA5	chr15	27112009	27112089	80	27112049	NM_000810
GABRA5	chr15	27182358	27182438	80	27182398	NM_000810
GABRB1	chr4	47034399	47034479	80	47034439	NM_000812
GABRP	chr5	170240657	170240737	80	170240697	NM_014211
GABRR2	chr6	89967496	89967576	80	89967536	NM_002043
GAK	chr4	843508	843588	80	843548	NM_005255
GAL3ST4	chr7	99764688	99764768	80	99764728	NM_024637
GALC	chr14	88431864	88431944	80	88431904	NM_000153
GALNT4	chr12	89914840	89914920	80	89914880	NM_003774
GALNT9	chr12	132683721	132683801	80	132683761	NM_001122636
GALNTL2	chr3	16270138	16270218	80	16270178	NM_054110
GANAB	chr11	62394481	62394561	80	62394521	NM_198334
GAPT	chr5	57787336	57787416	80	57787376	NM_152687
GAS6	chr13	114541002	114541082	80	114541042	NM_000820
GATA2	chr3	128198264	128200161	1897		NM_001145661	ex7
GATA2	chr3	128200661	128200787	126		NM_001145661	ex6
GATA2	chr3	128202702	128202848	146		NM_001145661	ex5
GATA2	chr3	128204569	128205211	642		NM_001145661	ex4
GATA2	chr3	128205645	128205919	274		NM_001145661	ex3
GATA2	chr3	128206553	128206764	211		NM_001145661	ex2
GATA2	chr3	128207194	128207373	179		NM_001145661	ex1
GATA5	chr20	61040459	61040539	80	61040499	NM_080473
GATAD2B	chr1	153777509	153777589	80	153777549	NM_020699
GATAD2B	chr1	153781285	153781365	80	153781325	NM_020699
GBP5	chr1	89725404	89725484	80	89725444	NM_052942
GCFC1	chr21	34110497	34110577	80	34110537	NM_016631
GCGR	chr17	79771447	79771527	80	79771487	NM_000160
GCK	chr7	44187273	44187353	80	44187313	NM_000162
GDE1	chr16	19516216	19516296	80	19516256	NM_016641
GDEP	chr4	80748644	80748724	80	80748684	NR_026555
GDF11	chr12	56145819	56145899	80	56145859	NM_005811
GDPD5	chr11	75173897	75173977	80	75173937	NM_030792
GEMC1	chr3	190571402	190571482	80	190571442	NM_001146686
GFAP	chr17	42991161	42991241	80	42991201	NM_002055
GFI1B	chr9	135866422	135866502	80	135866462	NM_004188
GFOD2	chr16	67716154	67716234	80	67716194	Unknown
GFOD2	chr16	67717623	67717703	80	67717663	Unknown
GFPT2	chr5	179755237	179755317	80	179755277	NM_005110
GGH	chr8	63951276	63951356	80	63951316	NM_003878
GGT7	chr20	33460544	33460624	80	33460584	NM_178026
GHDC	chr17	40344596	40344676	80	40344636	NM_032484
GIGYF2	chr2	233671187	233671267	80	233671227	NM_001103147
GIGYF2	chr2	233708765	233708845	80	233708805	NM_001103147
GIGYF2	chr2	233708766	233708846	80	233708806	NM_001103147
GJB7	chr6	87993999	87994079	80	87994039	NM_198568
GJC2	chr1	228345490	228345570	80	228345530	NM_020435
GJC2	chr1	228347270	228347350	80	228347310	NM_020435
GLB1L2	chr11	134246032	134246112	80	134246072	NM_138342
GLDN	chr15	51676002	51676082	80	51676042	NM_181789
GLG1	16	74481424	74481504	80	74481464	NM_012201
GLI2	chr2	121749901	121749981	80	121749941	NM_005270
GLI3	7	42005475	42005555	80	42005515	NM_000168
GLI3	chr7	42065816	42065896	80	42065856	NM_000168
GLIS2	chr16	4382224	4382453	229		NM_032575	ex1
GLIS2	chr16	4382454	4383346	892		NM_032575	intron1
GLIS2	chr16	4383347	4383520	173		NM_032575	ex2
GLIS2	chr16	4383521	4384800	1279		NM_032575	intron2
GLIS2	chr16	4384801	4384978	177		NM_032575	ex3
GLTPD1	chr1	1262684	1262764	80	1262724	NM_001029885
GLTSCR1	chr19	48183362	48183442	80	48183402	NM_015711
GLTSCR1	chr19	48204581	48204661	80	48204621	NM_015711
GLUL	chr1	182353548	182353628	80	182353588	NM_002065
GMEB2	chr20	62219458	62219538	80	62219498	NM_012384
GNAO1	chr16	56381627	56381707	80	56381667	NM_138736
GNB4	chr3	179137214	179137294	80	179137254	NM_021629
GNL1	chr6	30524005	30524085	80	30524045	NM_005275
GNN	chr12	104277519	104277599	80	104277559	NR_027249
GNRH1	chr8	25281826	25281906	80	25281866	NM_000825
GNRHR2	chr1	145512820	145512900	80	145512860	NR_002328
GOLGA2B	chr12	100562864	100562944	80	100562904	Unknown
GOLT1B	chr12	21669597	21669677	80	21669637	NM_016072
GP5	chr3	194116178	194116258	80	194116218	NM_004488
GPC1	chr2	241404315	241404395	80	241404355	NM_002081
GPC5	chr13	92346006	92346086	80	92346046	NM_004466
GPC6	chr13	95055768	95055848	80	95055808	NM_005708
GPD1L	chr3	32208297	32208377	80	32208337	NM_015141
GPM6A	chr4	176733745	176733825	80	176733785	NM_005277
GPR107	chr9	132900690	132900770	80	132900730	NM_001136557
GPR110	chr6	46991879	46991959	80	46991919	NM_153840
GPR115	chr6	47688983	47689063	80	47689023	NM_153838
GPR116	chr6	46849262	46849342	80	46849302	NM_015234
GPR142	chr17	72367865	72367945	80	72367905	NM_181790
GPR153	chr1	6308894	6308974	80	6308934	NM_207370
GPR17	chr2	128409077	128409157	80	128409117	NM_001161415
GPR179	chr17	36486878	36486958	80	36486918	NM_001004334
GPR26	chr10	125454556	125454636	80	125454596	NM_153442
GPR37	chr7	124404876	124404956	80	124404916	NM_005302
GPR37L1	chr1	202092375	202092455	80	202092415	NM_004767
GPR83	chr11	94110668	94110748	80	94110708	NM_016540
GPR89B	chr1	147400490	147400570	80	147400530	NM_016334
GPR98	chr5	89943393	89943473	80	89943433	NM_032119
GPR98	chr5	90052789	90052869	80	90052829	NM_032119
GPR98	chr5	90055222	90055302	80	90055262	NM_032119
GPR98	chr5	90055231	90055311	80	90055271	NM_032119
GPRASP1	chrX	101912119	101912199	80	101912159	NM_014710
GPX8	chr5	54456824	54456904	80	54456864	NM_001008397
GRAMD2	chr15	72452610	72452690	80	72452650	NM_001012642
GRAMD2	chr15	72452628	72452708	80	72452668	NM_001012642
GRB14	chr2	165365257	165365337	80	165365297	NM_004490
GRB14	chr2	165365261	165365341	80	165365301	NM_004490
GRB7	chr17	37894162	37894242	80	37894202	NM_005310
GREB1	chr2	11758603	11758683	80	11758643	NM_014668
GREB1L	chr18	18981086	18981166	80	18981126	NM_001142966
GREB1L	chr18	19095441	19095521	80	19095481	NM_001142966
GREB1L	chr18	19097982	19098062	80	19098022	NM_001142966
GRHL2	chr8	102680975	102681055	80	102681015	NM_024915
GRIA3	chrX	122623823	122623903	80	122623863	NM_007325
GRIK4	chr11	120776031	120776111	80	120776071	NM_014619
GRIN2B	chr12	13906248	13906328	80	13906288	NM_000834
GRIN2D	chr19	48922986	48923066	80	48923026	NM_000836
GRM3	chr7	86273579	86273659	80	86273619	NM_000840
GRM5	chr11	88241404	88241484	80	88241444	NM_001143831
GRM7	chr3	7188173	7188253	80	7188213	NM_000844
GSG1L	chr16	27818784	27818864	80	27818824	NM_001109763
GSPT1	chr16	11979045	11979125	80	11979085	NM_002094
GSTCD	chr4	106767646	106767726	80	106767686	NM_024751
GTSE1	chr22	46725949	46726029	80	46725989	NM_016426
GUCY1A3	chr4	156652267	156652347	80	156652307	NM_000856
GUCY2E	chr11	76402603	76402683	80	76402643	NR_024042
GUCY2GP	chr10	114096255	114096335	80	114096295	NR_028134
GULP1	chr2	189459739	189459819	80	189459779	NM_016315
GVINP1	chr11	6741474	6741554	80	6741514	NR_003945
GYS2	chr12	21721763	21721843	80	21721803	NM_021957
H6PD	chr1	9323563	9323643	80	9323603	NM_004285
HAGH	chr16	1872974	1873054	80	1873014	NM_005326
HAGHL	chr16	778908	778988	80	778948	Unknown
HAL	chr12	96367555	96367635	80	96367595	NM_002108
HAL	chr12	96367579	96367659	80	96367619	NM_002108
HAP1	chr17	39890802	39890882	80	39890842	NM_177977
HAUS6	chr9	19055393	19055473	80	19055433	NM_017645
HAUS7	chrX	152734598	152734678	80	152734638	NM_017518
HAUS8	chr19	17184060	17184140	80	17184100	NM_033417
HBA1	chr16	227417	227497	80	227457	NM_000558
HBA1	chr16	227423	227503	80	227463	NM_000558
HBS1L	chr6	135283433	135283513	80	135283473	NM_006620
HCFC1	chrX	153220191	153220271	80	153220231	NM_005334
HCG11	chr6	26522473	26522553	80	26522513	NR_026790
HCN2	chr19	617069	617149	80	617109	NM_001194
HCRTR2	chr6	55147337	55147417	80	55147377	NM_001526
HCRTR2	chr6	55147349	55147429	80	55147389	NM_001526
HDAC2	chr6	114262213	114262293	80	114262253	NM_001527
HEATR1	chr1	236751209	236751289	80	236751249	NM_018072
HEATR6	chr17	58151157	58151237	80	58151197	NM_022070
HECA	chr6	139487442	139487522	80	139487482	NM_016217
HECA	chr6	139498826	139498906	80	139498866	NM_016217
HEPACAM2	chr7	92838037	92838117	80	92838077	NM_001039372
HERC1	chr15	63942047	63942127	80	63942087	NM_003922
HERC2	chr15	28421860	28421940	80	28421900	NM_004667
HES2	chr1	6476994	6477074	80	6477034	NM_019089
HEXDC	chr17	80391601	80391681	80	80391641	NM_173620
HFM1	chr1	91818120	91818200	80	91818160	NM_001017975
HGC6.3	chr6	168377059	168377139	80	168377099	NM_001129895
HGC6.3	chr6	168377151	168377231	80	168377191	NM_001129895
HHEX	chr10	94449680	94450104	424		NM_002729	ex1
HHEX	chr10	94450105	94452123	2018		NM_002729	intron 1
HHEX	chr10	94452124	94452303	179		NM_002729	ex2
HHIP	chr4	145580794	145580874	80	145580834	NM_022475
HINT3	chr6	126288095	126288175	80	126288135	NM_138571
HIP1R	chr12	123342722	123342802	80	123342762	NM_003959
HIPK2	chr7	139247831	139247911	80	139247871	NM_022740
HIPK2	chr7	139247841	139247921	80	139247881	NM_022740
HIPK2	chr7	139257467	139257547	80	139257507	NM_022740
HIST2H2BE	chr1	149858033	149858113	80	149858073	NM_003528
HK1	chr10	71161468	71161548	80	71161508	NM_000188
HLA-DRB1	chr6	32557510	32557590	80	32557550	NM_002124
HLX	chr1	221053608	221053688	80	221053648	NM_021958
HMCN1	chr1	185939518	185939598	80	185939558	NM_031935
HMCN1	chr1	186008860	186008940	80	186008900	NM_031935
HMCN1	chr1	186114651	186114731	80	186114691	NM_031935
HMOX1	chr22	35782774	35782854	80	35782814	NM_002133
HNF1B	chr17	36070540	36070620	80	36070580	NM_000458
HNF1B	chr17	36104862	36104942	80	36104902	NM_000458
HNF1B	chr17	36104870	36104950	80	36104910	NM_000458
HNF4A	chr20	43058287	43058367	80	43058327	NM_178849
HNMT	chr2	138721922	138722002	80	138721962	NM_006895
HNMT	chr2	138772973	138773053	80	138773013	NM_006895
HNRNPA0	chr5	137088417	137088497	80	137088457	NM_006805
HNRNPA0	chr5	137088429	137088509	80	137088469	NM_006805
HNRNPA2B1	chr7	26235470	26235550	80	26235510	NM_002137
HNRNPH3	chr10	70098253	70098333	80	70098293	NM_012207
HNRNPK	chr9	86585059	86585139	80	86585099	NM_002140
HNRNPUL2	chr11	62482572	62482652	80	62482612	NM_001079559
HNRPLL	chr2	38812802	38812882	80	38812842	NM_138394
HOXB5	chr17	46670673	46670753	80	46670713	NM_002147
HOXC10	chr12	54378908	54378988	80	54378948	NM_017409
HOXC13	chr12	54338889	54338969	80	54338929	NM_017410
HOXD10	chr2	176984124	176984204	80	176984164	NM_002148
HOXD9	chr2	176989044	176989124	80	176989084	NM_014213
HRASLS5	chr11	63229725	63229805	80	63229765	NM_054108
HRH2	chr5	175111249	175111329	80	175111289	NM_001131055
HS3ST1	chr4	11401512	11401592	80	11401552	NM_005114
HS3ST2	chr16	22926409	22926489	80	22926449	NM_006043
HS3ST3A1	chr17	13400027	13400107	80	13400067	NM_006042
HS3ST3B1	chr17	14248373	14248453	80	14248413	NM_006041
HS6ST2	chrX	132092308	132092388	80	132092348	NM_001077188
HSD11B1	chr1	209908248	209908328	80	209908288	NM_005525
HSD11B2	chr16	67470102	67470182	80	67470142	NM_000196
HSD3B1	chr1	120056715	120056795	80	120056755	NM_000862
HSDL2	chr9	115142305	115142385	80	115142345	NM_032303
HSP90AB3P	chr4	88813231	88813311	80	88813271	NR_036694
HSPA4L	chr4	128724884	128724964	80	128724924	NM_014278
HSPA9	chr5	137909480	137909560	80	137909520	NM_004134
HSPB7	chr1	16341213	16341293	80	16341253	NM_014424
HSPC159	chr2	64687887	64687967	80	64687927	NM_014181
HSPH1	chr13	31710798	31710878	80	31710838	NM_006644
HTR1A	chr5	63256250	63256330	80	63256290	NM_000524
HTR3D	chr3	183756797	183756877	80	183756837	NM_001145143
HUS1	chr7	48004421	48004501	80	48004461	NM_004507
HUWE1	chrX	53607780	53607860	80	53607820	NM_031407
HYLS1	chr11	125753743	125753823	80	125753783	NM_145014
ICA1L	chr2	203644167	203644247	80	203644207	NM_138468
IDE	chr10	94250209	94250289	80	94250249	NM_004969
IDH2	chr15	90634739	90634819	80	90634779	NM_002168
IDS	chrX	148564692	148564772	80	148564732	NM_000202
IFIH1	chr2	163138985	163139065	80	163139025	NM_022168
IFNA14	chr9	21239825	21239905	80	21239865	NM_002172
IFNA14	chr9	21239826	21239906	80	21239866	NM_002172
IFNAR1	chr21	34727660	34727740	80	34727700	NM_000629
IGDCC4	chr15	65677334	65677414	80	65677374	NM_020962
IGDCC4	chr15	65684579	65684659	80	65684619	NM_020962
IGF1R	chr15	99506373	99506453	80	99506413	NM_000875
IGF2BP1	chr17	47131549	47131629	80	47131589	NM_006546
IGF2BP1	chr17	47132276	47132356	80	47132316	NM_006546
IGF2R	chr6	160477505	160477585	80	160477545	NM_000876
IGF2R	chr6	160517476	160517556	80	160517516	NM_000876
IGF2R	chr6	160517477	160517557	80	160517517	NM_000876
IGFALS	chr16	1843594	1843674	80	1843634	NM_001146006
IGSF10	chr3	151165564	151165644	80	151165604	NM_178822
IGSF11	chr3	118621259	118621339	80	118621299	NM_152538
IGSF11	chr3	118621268	118621348	80	118621308	NM_152538
IGSF5	chr21	41163956	41164036	80	41163996	NM_001080444
IKZF3	chr17	37944586	37944666	80	37944626	NM_012481
IL17RB	chr3	53886118	53886198	80	53886158	NM_018725
IL18BP	chr11	71713354	71713434	80	71713394	NM_173042
IL1F5	chr2	113820128	113820208	80	113820168	NM_012275
IL22RA1	chr1	24449758	24449838	80	24449798	NM_021258
IL28RA	chr1	24482690	24482770	80	24482730	NM_170743
IL2RB	chr22	37532269	37532349	80	37532309	NM_000878
IL2RG	chrX	70330422	70330502	80	70330462	NM_000206
ILDR1	chr3	121725964	121726044	80	121726004	NM_175924
IMP5	chr17	43922857	43922937	80	43922897	NM_175882
INADL	chr1	62253436	62253516	80	62253476	NM_176877
INPP5K	chr17	1401205	1401285	80	1401245	NM_016532
INTS1	chr7	1517368	1517448	80	1517408	NM_001080453
INTS10	chr8	19690756	19690836	80	19690796	NM_018142
INTU	chr4	128635177	128635257	80	128635217	NM_015693
IPO7	chr11	9463587	9463667	80	9463627	NM_006391
IQSEC1	chr3	12977090	12977170	80	12977130	NM_001134382
IQSEC2	chrX	53264273	53264353	80	53264313	NM_001111125
IRAK1	chrX	153281434	153281514	80	153281474	NM_001569
IRAK1BP1	chr6	79595057	79595137	80	79595097	NM_001010844
IREB2	chr15	78790523	78790603	80	78790563	NM_004136
IRF1	chr5	131819404	131819484	80	131819444	NM_002198
IRX5	chr16	54967729	54967809	80	54967769	NM_005853
ITGA2	chr5	52386571	52386651	80	52386611	NM_002203
ITGA2B	chr17	42460839	42460919	80	42460879	NM_000419
ITGA5	chr12	54803090	54803170	80	54803130	NM_002205
ITGA9	chr3	37514849	37514929	80	37514889	NM_002207
ITGAV	chr2	187495522	187495602	80	187495562	NM_002210
ITGB1BP3	chr19	3933065	3933145	80	3933105	NM_170678
ITGB4	chr17	73726307	73726387	80	73726347	NM_000213
ITIH1	chr3	52817019	52817099	80	52817059	NM_002215
ITIH1	chr3	52822237	52822317	80	52822277	NM_002215
ITM2C	chr2	231743877	231743957	80	231743917	NM_030926
ITPR1	chr3	4536138	4536218	80	4536178	NM_001099952
ITPR1	chr3	4842088	4842168	80	4842128	NM_001099952
ITSN1	chr21	35190627	35190707	80	35190667	NM_003024
JAK1	chr1	65332628	65332708	80	65332668	NM_002227
JAK2	chr9	5078320	5078400	80	5078360	NM_004972
JARID2	chr6	15497151	15497231	80	15497191	NM_004973
JKAMP	chr14	59970836	59970916	80	59970876	NM_016475
JMY	chr5	78533371	78533451	80	78533411	NM_152405
JRK	chr8	143743882	143743962	80	143743922	NM_003724
JUN	chr1	59247288	59247368	80	59247328	NM_002228
KAL1	chrX	8500172	8500252	80	8500212	NM_000216
KALRN	chr3	124044886	124044966	80	124044926	NM_001024660
KANK1	chr9	711560	711640	80	711600	NM_015158
KAT6A	chr8	41786996	41792385	5389		NM_006766	ex17
KAT6A	chr8	41792386	41794772	2386		NM_006766	Intron16
KAT6A	chr8	41794773	41795086	313		NM_006766	ex16
KATNAL1	chr13	30881073	30881153	80	30881113	NM_032116
KBTBD11	chr8	1952733	1952813	80	1952773	NM_014867
KBTBD6	chr13	41701764	41701844	80	41701804	NM_152903
KCNA10	chr1	111060395	111060475	80	111060435	NM_005549
KCNAB3	chr17	7829216	7829296	80	7829256	NM_004732
KCNC1	chr11	17793755	17793835	80	17793795	NM_001112741
KCNC1	chr11	17803989	17804069	80	17804029	NM_001112741
KCNC3	chr19	50823449	50823529	80	50823489	NM_004977
KCNC3	chr19	50832460	50832540	80	50832500	NM_004977
KCND2	chr7	120385896	120385976	80	120385936	NM_012281
KCNG2	chr18	77659283	77659363	80	77659323	NM_012283
KCNH5	chr14	63468133	63468213	80	63468173	NM_139318
KCNJ11	chr11	17407928	17408008	80	17407968	NM_000525
KCNJ3	chr2	155555816	155555896	80	155555856	NM_002239
KCNK1	chr1	233807623	233807703	80	233807663	NM_002245
KCNK3	chr2	26950662	26950742	80	26950702	NM_002246
KCNK5	chr6	39158833	39158913	80	39158873	NM_003740
KCNN4	chr19	44276165	44276245	80	44276205	NM_002250
KCNU1	chr8	36780106	36780186	80	36780146	NM_001031836
KCTD8	chr4	44176208	44176288	80	44176248	NM_198353
KDM2A	chr11	67024636	67024716	80	67024676	NM_012308
KDM2B	chr12	121867401	121867481	80	121867441	NM_032590
KDM4C	chr9	7011732	7011812	80	7011772	NM_015061
KDM5B	chr1	202718076	202718156	80	202718116	NM_006618
KDM5C	chrX	53254460	53254540	80	53254500	NM_004187
KDM5D	chrY	21906662	21906742	80	21906702	NM_001146705
KDM6B	chr17	7752372	7752452	80	7752412	NM_001080424
KHDC1	chr6	73951215	73951295	80	73951255	NM_030568
KHDRBS1	chr1	32508438	32508518	80	32508478	NM_006559
KIAA0100	chr17	26951329	26951409	80	26951369	NM_014680
KIAA0100	chr17	26959962	26960042	80	26960002	NM_014680
KIAA0232	chr4	6884969	6885049	80	6885009	NM_014743
KIAA0240	chr6	42833182	42833262	80	42833222	NM_015349
KIAA0240	chr6	42835080	42835160	80	42835120	NM_015349
KIAA0415	chr7	4823309	4823389	80	4823349	NM_014855
KIAA0415	chr7	4831108	4831188	80	4831148	NM_014855
KIAA0430	chr16	15715714	15715794	80	15715754	NM_014647
KIAA0495	chr1	3656785	3656865	80	3656825	Unknown
KIAA0556	chr16	27761149	27761229	80	27761189	NM_015202
KIAA0556	chr16	27761506	27761586	80	27761546	NM_015202
KIAA0564	chr13	42465551	42465631	80	42465591	NM_015058
KIAA0649	chr9	138376557	138376637	80	138376597	NM_014811
KIAA0664	chr17	2592931	2593011	80	2592971	NM_015229
KIAA0754	chr1	39878712	39878792	80	39878752	NM_015038
KIAA0947	chr5	5464986	5465066	80	5465026	NM_015325
KIAA1033	chr12	105538186	105538266	80	105538226	NM_015275
KIAA1109	chr4	123201079	123201159	80	123201119	NM_015312
KIAA1199	chr15	81173271	81173351	80	81173311	NM_018689
KIAA1211	chr4	57190359	57190439	80	57190399	NM_020722
KIAA1211	chr4	57196727	57196807	80	57196767	NM_020722
KIAA1244	chr6	138661912	138661992	80	138661952	NM_020340
KIAA1324	chr1	109743410	109743490	80	109743450	NM_020775
KIAA1409	chr14	94088513	94088593	80	94088553	NM_020818
KIAA1462	chr10	30317664	30317744	80	30317704	NM_020848
KIAA1549	chr7	138516519	138516599	80	138516559	NM_020910
KIAA1609	chr16	84529324	84529404	80	84529364	NM_020947
KIAA1632	chr18	43523936	43524016	80	43523976	NM_020964
KIAA1712	chr4	175253081	175253161	80	175253121	NM_001145314
KIAA1731	chr11	93420932	93421012	80	93420972	NM_033395
KIAA1737	chr14	77580776	77580856	80	77580816	NM_033426
KIAA1751	chr1	1904389	1904469	80	1904429	NM_001080484
KIAA1984	chr9	139699024	139699104	80	139699064	NM_001039374
KIF17	chr1	21011254	21011334	80	21011294	NM_020816
KIF1A	chr2	241702636	241702716	80	241702676	NM_004321
KIF1C	chr17	4905769	4905849	80	4905809	NM_006612
KIF1C	chr17	4923821	4923901	80	4923861	NM_006612
KIF21A	chr12	39716514	39716594	80	39716554	NM_017641
KIF5C	chr2	149881854	149881934	80	149881894	NM_004522
KIFAP3	chr1	170043665	170043745	80	170043705	NM_014970
KIFC2	chr8	145693871	145693951	80	145693911	NM_145754
KISS1	chr1	204159498	204159578	80	204159538	NM_002256
KIT	chr4	55605882	55605962	80	55605922	NM_000222
KLHDC9	chr1	161068673	161068753	80	161068713	NM_152366
KLHL13	chrX	117043919	117043999	80	117043959	NM_033495
KLHL14	chr18	30253958	30254038	80	30253998	NM_020805
KLHL25	chr15	86304204	86304284	80	86304244	NM_022480
KLHL3	chr5	136975608	136975688	80	136975648	NM_017415
KLHL6	chr3	183206892	183206972	80	183206932	NM_130446
KLHL8	chr4	88084395	88084475	80	88084435	NM_020803
KLHL8	chr4	88106588	88106668	80	88106628	NM_020803
KLK13	chr19	51563078	51563158	80	51563118	NM_015596
KLK5	chr19	51456109	51456189	80	51456149	NM_012427
KLRG1	chr12	9162766	9162846	80	9162806	NM_005810
KMT2A	chr11	118353136	118353210	74		NM_005933	ex8
KMT2A	chr11	118353211	118354896	1685		NM_005933	intron8
KMT2A	chr11	118354897	118355029	132		NM_005933	ex9
KMT2A	chr11	118355030	118355575	545		NM_005933	intron9
KMT2A	chr11	118355576	118355690	114		NM_005933	ex10
KMT2A	chr11	118355691	118359327	3636		NM_005933	intron10
KMT2A	chr11	118359328	118359475	147		NM_005933	ex11
KMT2A	chr11	118359476	118360505	1029		NM_005933	intron11
KMT2A	chr11	118391516	118391600	84		NM_005933	ex34
KMT2A	chr11	118391601	118392001	400		NM_005933	intron34
KMT2A	chr11	118392002	118392132	130		NM_005933	ex35
KMT2A	chr11	118392611	118397539	4928		NM_005933	ex36
KNDC1	chr10	135024163	135024243	80	135024203	NM_152643
KPNB1	chr17	45748156	45748236	80	45748196	NM_002265
KRAS	chr12	25357722	25362845	5123		NM_033360	ex6
KRAS	chr12	25368370	25368494	124		NM_033360	ex5
KRAS	chr12	25378547	25378707	160		NM_033360	ex4
KRAS	chr12	25380167	25380346	179		NM_033360	ex3
KRAS	chr12	25398207	25398329	122		NM_033360	ex2
KRAS	chr12	25403684	25403865	181		NM_033360	ex1
KRIT1	chr7	91842665	91842745	80	91842705	NM_194456
KRR1	chr12	75905257	75905337	80	75905297	NM_007043
KRT13	chr17	39661685	39661765	80	39661725	NM_153490
KRT15	chr17	39674891	39674971	80	39674931	NM_002275
KRT16	chr17	39768364	39768444	80	39768404	NM_005557
KRT17	chr17	39776766	39776846	80	39776806	NM_000422
KRT33B	chr17	39521625	39521705	80	39521665	NM_002279
KRT34	chr17	39538561	39538641	80	39538601	NM_021013
KRT7	chr12	52639231	52639311	80	52639271	NM_005556
KRT71	chr12	52946430	52946510	80	52946470	NM_033448
KRT74	chr12	52963690	52963770	80	52963730	NM_175053
KRT77	chr12	53083929	53084009	80	53083969	NM_175078
KRT81	chr12	52685109	52685189	80	52685149	NM_002281
KRTAP10-6	chr21	46011426	46011506	80	46011466	NM_198688
KRTAP10-9	chr21	46047893	46047973	80	46047933	NM_198690
KRTAP2-4	chr17	39221727	39221807	80	39221767	NM_033184
KRTAP26-1	chr21	31691478	31691558	80	31691518	NM_203405
KRTAP4-4	chr17	39316515	39316595	80	39316555	NM_032524
KRTAP4-4	chr17	39316518	39316598	80	39316558	NM_032524
KRTAP5-4	chr11	1643164	1643244	80	1643204	NM_001012709
KRTAP5-5	chr11	1651079	1651159	80	1651119	NM_001001480
KRTAP5-5	chr11	1651116	1651196	80	1651156	NM_001001480
KRTAP5-8	chr11	71249390	71249470	80	71249430	NM_021046
KRTAP5-8	chr11	71249470	71249550	80	71249510	NM_021046
KRTAP9-1	chr17	39346249	39346329	80	39346289	NM_001190460
KRTAP9-8	chr17	39394677	39394757	80	39394717	NM_031963
KSR1	chr17	25877652	25877732	80	25877692	NM_014238
L3MBTL1	chr20	42164800	42164880	80	42164840	NM_015478
LAMA1	chr18	7042153	7042233	80	7042193	NM_005559
LAMA2	chr6	129824223	129824303	80	129824263	NM_000426
LAMB2P1	chr3	49190554	49190634	80	49190594	NR_004405
LAMC3	chr9	133962940	133963020	80	133962980	NM_006059
LAMP1	chr13	113976972	113977052	80	113977012	NM_005561
LAMP3	chr3	182872124	182872204	80	182872164	NM_014398
LARP4	chr12	50871083	50871163	80	50871123	NM_052879
LARP4B	chr10	855680	855760	80	855720	NM_015155
LAS1L	chrX	64743535	64743615	80	64743575	NM_031206
LCA5L	chr21	40800329	40800409	80	40800369	NM_152505
LCE1B	chr1	152785049	152785129	80	152785089	NM_178349
LCE4A	chr1	152681520	152681600	80	152681560	NM_178356
LCORL	chr4	17846545	17846625	80	17846585	NM_153686
LDB3	chr10	88493652	88493732	80	88493692	NM_007078
LDLR	chr19	11218133	11218213	80	11218173	NM_000527
LDLRAP1	chr1	25889592	25889672	80	25889632	NM_015627
LECT1	chr13	53277674	53277754	80	53277714	NM_007015
LEF1	chr4	108969304	108969384	80	108969344	NM_016269
LEF1	chr4	108969312	108969392	80	108969352	NM_016269
LEMD3	chr12	65640503	65640583	80	65640543	NM_014319
LGALS9C	chr17	18397698	18397778	80	18397738	NM_001040078
LGI3	chr8	22004828	22004908	80	22004868	NM_139278
LGI3	chr8	22006342	22006422	80	22006382	NM_139278
LGI3	chr8	22006453	22006533	80	22006493	NM_139278
LHX6	chr9	124989727	124989807	80	124989767	NM_014368
LIF	chr22	30639568	30639648	80	30639608	NM_002309
LIFR	chr5	38476605	38476685	80	38476645	NM_001127671
LIM2	chr19	51890435	51890515	80	51890475	NM_030657
LIMCH1	chr4	41614921	41615001	80	41614961	NM_001112719
LIMD2	chr17	61774674	61774754	80	61774714	NM_030576
LIMS2	chr2	128412011	128412091	80	128412051	NM_001136037
LIN54	chr4	83860713	83860793	80	83860753	NM_194282
LMNA	chr1	156107452	156107532	80	156107492	NM_170707
LMO4	chr1	87810712	87810792	80	87810752	NM_006769
LMOD1	chr1	201868490	201868570	80	201868530	NM_012134
LMOD3	chr3	69171233	69171313	80	69171273	NM_198271
LMTK2	chr7	97800914	97800994	80	97800954	NM_014916
LMTK3	chr19	49002719	49002799	80	49002759	NM_001080434
LNX1	chr4	54374183	54374263	80	54374223	NM_001126328
LOC100129034	chr9	127117713	127117793	80	127117753	NR_027406
LOC100129534	chr1	2282769	2282849	80	2282809	NR_024489
LOC100130274	chr8	144789471	144789551	80	144789511	NM_001162914
LOC100130894	chr16	70806072	70806152	80	70806112	NR_034083
LOC100131320	chr2	130724824	130724904	80	130724864	NR_036537
LOC100131496	chr20	45948563	45948643	80	45948603	NR_024594
LOC100134229	chr7	139877351	139877431	80	139877391	NR_024451
LOC100216545	chr7	104653251	104653331	80	104653291	NR_024586
LOC100240726	chr20	45093209	45093289	80	45093249	NR_026640
LOC100272146	chr17	45502672	45502752	80	45502712	NR_027416
LOC116437	chr12	131693978	131694058	80	131694018	NR_026670
LOC149837	chr20	5479727	5479807	80	5479767	NR_015406
LOC152225	chr3	101715662	101715742	80	101715702	NR_026934
LOC220594	chr17	18415398	18415478	80	18415438	NR_003554
LOC283392	chr12	72665744	72665824	80	72665784	Unknown
LOC283480	chr13	102945456	102945536	80	102945496	NR_036486
LOC285359	chr3	101431239	101431319	80	101431279	NR_002941
LOC285401	chr3	63110670	63110750	80	63110710	NR_027104
LOC286359	chr9	100154504	100154584	80	100154544	NR_026847
LOC338799	chr12	122241150	122241230	80	122241190	NR_002809
LOC348021	chr13	19586118	19586198	80	19586158	NR_026852
LOC374491	chr13	25171522	25171602	80	25171562	NR_002815
LOC388152	chr15	84867733	84867813	80	84867773	NR_027001
LOC388796	chr20	37049306	37049386	80	37049346	Unknown
LOC389332	chr5	135528705	135528785	80	135528745	NR_024418
LOC400940	chr2	6126317	6126397	80	6126357	NR_026833
LOC401093	chr3	151982860	151982940	80	151982900	Unknown
LOC440040	chr11	49597800	49597880	80	49597840	NR_027044
LOC441204	chr7	26533974	26534054	80	26534014	NR_015364
LOC642852	chr21	46714165	46714245	80	46714205	NR_026943
LOC643719	chr19	35067868	35067948	80	35067908	NR_027620
LOC646498	chr3	49215064	49215144	80	49215104	NM_001080528
LOC654433	chr2	114012965	114013045	80	114013005	NR_015377
LOC729668	chr10	30658477	30658557	80	30658517	NR_003524
LOC729668	chr10	30663193	30663273	80	30663233	NR_003524
LOC729799	chr11	43920337	43920417	80	43920377	NR_026952
LOC732275	chr16	86371998	86372078	80	86372038	NR_024406
LOC732275	chr16	86372001	86372081	80	86372041	NR_024406
LOC84989	chr10	65225737	65225817	80	65225777	NR_027182
LONRF2	chr2	100938494	100938574	80	100938534	NM_198461
LOXHD1	chr18	44057647	44057727	80	44057687	NM_144612
LPCAT2	chr16	55542919	55542999	80	55542959	NM_017839
LPCAT3	chr12	7085887	7085967	80	7085927	NM_005768
LPHN1	chr19	14258949	14259029	80	14258989	NM_001008701
LPHN3	chr4	62542561	62542641	80	62542601	NM_015236
LRAT	chr4	155673325	155673405	80	155673365	NM_004744
LRBA	chr4	151207039	151207119	80	151207079	NM_006726
LRBA	chr4	151356787	151356867	80	151356827	NM_006726
LRDD	chr11	804130	804210	80	804170	NM_145886
LRFN5	chr14	42355855	42355935	80	42355895	NM_152447
LRFN5	chr14	42361076	42361156	80	42361116	NM_152447
LRIT2	chr10	85980381	85980461	80	85980421	NM_001017924
LRP1	chr12	57577123	57577203	80	57577163	NM_002332
LRP1	chr12	57606283	57606363	80	57606323	NM_002332
LRP1B	chr2	141272189	141272269	80	141272229	NM_018557
LRP2BP	chr4	186299878	186299958	80	186299918	NM_018409
LRRC59	chr17	48460093	48460173	80	48460133	NM_018509
LRRC8A	chr9	131678366	131678446	80	131678406	NM_001127244
LRRC8B	chr1	90059389	90059469	80	90059429	NM_015350
LRRK2	chr12	40734162	40734242	80	40734202	NM_198578
LRRN1	chr3	3888874	3888954	80	3888914	NM_020873
LRRN3	chr7	110764936	110765016	80	110764976	NM_001099660
LRRTM4	chr2	76975740	76975820	80	76975780	NM_001134745
LRSAM1	chr9	130213923	130214003	80	130213963	NM_138361
LSP1	chr11	1889963	1890043	80	1890003	NM_001013253
LTK	chr15	41804011	41804091	80	41804051	NM_002344
LTN1	chr21	30315546	30315626	80	30315586	NM_015565
LUC7L3	chr17	48822063	48822143	80	48822103	NM_016424
LY86-AS1	chr6	6347561	6347641	80	6347601	NR_026970
LYNX1	chr8	143853301	143853381	80	143853341	NM_177457
LYST	chr1	235866185	235866265	80	235866225	NM_000081
LYST	chr1	235875322	235875402	80	235875362	NM_000081
LYZ	chr12	69747659	69747739	80	69747699	NM_000239
LZTR1	chr22	21350943	21351023	80	21350983	NM_006767
LZTS1	chr8	20106770	20106850	80	20106810	NM_021020
LZTS1	chr8	20110955	20111035	80	20110995	NM_021020
MACC1	chr7	20175407	20175487	80	20175447	NM_182762
MAFG	chr17	79876523	79876603	80	79876563	NM_002359
MAGEA4	chrX	151092393	151092473	80	151092433	NM_001011548
MAGEA5	chrX	151284134	151284214	80	151284174	NM_021049
MAGEC1	chrX	140994510	140994590	80	140994550	NM_005462
MAGEF1	chr3	184428477	184428557	80	184428517	NM_022149
MAGI1	chr3	65342630	65342710	80	65342670	NM_001033057
MAGI1	chr3	65345181	65345261	80	65345221	NM_001033057
MAGI1	chr3	65367577	65367657	80	65367617	NM_001033057
MAGI1	chr3	65376793	65376873	80	65376833	NM_001033057
MALAT1	chr11	65272999	65273079	80	65273039	NR_002819
MALT1	chr18	56402464	56402544	80	56402504	NM_006785
MAML3	chr4	140638718	140638798	80	140638758	NM_018717
MAN2A1	chr5	109202859	109202939	80	109202899	NM_002372
MAP2K6	chr17	67538300	67538380	80	67538340	NM_002758
MAP3K1	chr5	56152522	56152602	80	56152562	NM_005921
MAP3K1	chr5	56190154	56190234	80	56190194	NM_005921
MAP4K2	chr11	64567621	64567701	80	64567661	NM_004579
MAP7	chr6	136683704	136683784	80	136683744	NM_003980
MAPK4	chr18	48256187	48256267	80	48256227	NM_002747
MAPK8IP2	chr22	51042082	51042162	80	51042122	NM_012324
MARVELD2	chr5	68737342	68737422	80	68737382	NM_001038603
MASP1	chr3	186980415	186980495	80	186980455	NM_001879
MATN1	chr1	31184761	31184841	80	31184801	NM_002379
MATN4	chr20	43926879	43926959	80	43926919	NM_003833
MAVS	chr20	3854400	3854480	80	3854440	NM_020746
MBD6	chr12	57921377	57921457	80	57921417	NM_052897
MBIP	chr14	36783764	36783844	80	36783804	NM_016586
MBNL2	chr13	98045620	98045700	80	98045660	NM_144778
MBP	chr18	74691300	74691380	80	74691340	NM_001025081
MBTPS1	chr16	84150459	84150539	80	84150499	NM_003791
MC1R	chr16	89986962	89987042	80	89987002	NM_002386
MCAM	chr11	119182498	119182578	80	119182538	NM_006500
MCAT	chr22	43528986	43529066	80	43529026	NM_173467
MCF2L	chr13	113729338	113729418	80	113729378	NM_001112732
MCOLN3	chr1	85510904	85510984	80	85510944	NM_018298
MCRS1	chr12	49958336	49958416	80	49958376	NM_006337
MDH1	chr2	63816070	63816150	80	63816110	NM_005917
MDN1	chr6	90365623	90365703	80	90365663	NM_014611
MDN1	chr6	90388396	90388476	80	90388436	NM_014611
MECOM	chr3	168801286	168802831	1545		NM_001105077	ex17
MECOM	chr3	168806787	168806971	184		NM_001105077	ex16
MECOM	chr3	168807787	168808024	237		NM_001105077	ex15
MECOM	chr3	168810745	168810890	145		NM_001105077	ex14
MECOM	chr3	168812863	168813033	170		NM_001105077	ex13
MECOM	chr3	168818672	168818750	78		NM_001105077	ex12
MECOM	chr3	168819847	168820014	167		NM_001105077	ex11
MECOM	chr3	168825713	168825740	27		NM_001105077	ex10
MECOM	chr3	168830574	168830662	88		NM_001105077	ex9
MECOM	chr3	168833170	168834527	1357		NM_001105077	ex8
MECOM	chr3	168838843	168839000	157		NM_001105077	ex7
MECOM	chr3	168840367	168840515	148		NM_001105077	ex6
MECOM	chr3	168845631	168845848	217		NM_001105077	ex5
MECOM	chr3	168849216	168849319	103		NM_001105077	ex4
MECOM	chr3	168861485	168861620	135		NM_001105077	ex3
MECOM	chr3	168862784	168862846	62		NM_001105077	ex2
MECOM	chr3	168864013	168864093	80		NM_001105077	ex1
MED10	chr5	6372601	6372681	80	6372641	NM_032286
MED12	chrX	70347147	70347227	80	70347187	NM_005120
MED13L	chr12	116398790	116398870	80	116398830	NM_015335
MED28	chr4	17625781	17625861	80	17625821	NM_025205
MEGF10	chr5	126793160	126793240	80	126793200	NM_032446
MEGF6	chr1	3410358	3410438	80	3410398	NM_001409
MEGF6	chr1	3425097	3425177	80	3425137	NM_001409
MEGF8	chr19	42875497	42875577	80	42875537	NM_001410
MEGF9	chr9	123364862	123364942	80	123364902	NM_001080497
MET	chr7	116380081	116380161	80	116380121	NM_001127500
METAP2	chr12	95905733	95905813	80	95905773	NM_006838
METT5D1	chr11	28318437	28318517	80	28318477	NM_001113528
METTL10	chr10	126447819	126447899	80	126447859	NM_212554
MEX3C	chr18	48701775	48701855	80	48701815	NM_016626
MFAP3L	chr4	170910418	170910498	80	170910458	NM_021647
MGA	chr15	41961704	41961784	80	41961744	NM_001164273
MGAM	chr7	141803042	141803122	80	141803082	NM_004668
MGAT1	chr5	180219305	180219385	80	180219345	NM_001114618
MGAT5B	chr17	74946063	74946143	80	74946103	NM_144677
MGC12916	chr17	14208978	14209058	80	14209018	NR_026880
MGC2752	chr19	59086750	59086830	80	59086790	NR_026052
MIAT	chr22	27068642	27068722	80	27068682	Unknown
MIB2	chr1	1563718	1563798	80	1563758	NM_080875
MICAL2	chr11	12183733	12183813	80	12183773	NM_014632
MID1	chrX	10415358	10415438	80	10415398	NM_000381
MID1	chrX	10416576	10416656	80	10416616	NM_000381
MIDN	chr19	1257606	1257686	80	1257646	NM_177401
MIER1	chr1	67390621	67390701	80	67390661	NM_020948
MINA	chr3	97690972	97691052	80	97691012	NM_001042533
MIOX	chr22	50928629	50928709	80	50928669	NM_017584
MIR1238	chr19	10662768	10662848	80	10662808	NR_031603
MIR142	chr17	56408582	56408662	80	56408622	NR_029683
MIR27A	chr19	13947252	13947332	80	13947292	NR_029501
MKI67IP	chr2	122484997	122485077	80	122485037	NM_032390
MLL	chr11	118361863	118361943	80	118361903	NM_005933
MLLT1	chr19	6213990	6214070	80	6214030	NM_005934
MLLT1	chr19	6217964	6218052	88		NM_005934	ex7
MLLT1	chr19	6218053	6222130	4077		NM_005934	intron6
MLLT1	chr19	6222131	6222695	564		NM_005934	ex6
MLLT1	chr19	6230580	6230724	144		NM_005934	ex4
MLLT1	chr19	6230725	6262237	31512		NM_005934	intron3
MLLT1	chr19	6262238	6262321	83		NM_005934	ex3
MLLT1	chr19	6270589	6270770	181		NM_005934	ex2
MLLT1	chr19	6270771	6279782	9011		NM_005934	intron1
MLLT1	chr19	6279783	6279959	176		NM_005934	ex1
MLLT10	chr10	21906040	21906136	96		NM_004641	ex8
MLLT10	chr10	21906137	21940600	34463		NM_004641	intron8
MLLT10	chr10	21940601	21940697	96		NM_004641	ex9
MLLT10	chr10	21940698	21959376	18678		NM_004641	intron 9
MLLT10	chr10	21959377	21959633	256		NM_004641	ex10
MLLT10	chr10	21959634	21962277	2643		NM_004641	intron10
MLLT11	chr1	151040504	151040584	80	151040544	NM_006818
MLLT3	chr9	20353595	20354804	1209		NM_004529	intron9
MLLT3	chr9	20354805	20354877	72		NM_004529	ex9
MLLT3	chr9	20365666	20365742	76		NM_004529	ex6
MLLT3	chr9	20365743	20413717	47974		NM_004529	intron5
MLLT3	chr9	20413718	20414423	705		NM_004529	ex5
MLLT4	chr6	168298908	168298988	80	168298948	NM_001040000
MLXIPL	chr7	73008688	73008768	80	73008728	NM_032951
MMP16	chr8	89051884	89051964	80	89051924	NM_005941
MMP28	chr17	34097128	34097208	80	34097168	NM_024302
MNS1	chr15	56736696	56736776	80	56736736	NM_018365
MNT	chr17	2290046	2290126	80	2290086	NM_020310
MNT	chr17	2290053	2290133	80	2290093	NM_020310
MOAP1	chr14	93649439	93649519	80	93649479	NM_022151
MOBKL1B	chr2	74386308	74386388	80	74386348	NM_018221
MOBKL2B	chr9	27326349	27326429	80	27326389	NM_024761
MOGAT3	chr7	100841434	100841514	80	100841474	NM_178176
MORC1	chr3	108836948	108837028	80	108836988	NM_014429
MOSPD2	chrX	14910829	14910909	80	14910869	NM_152581
MOV10L1	chr22	50598123	50598203	80	50598163	NM_018995
MPL	chr1	43814939	43815019	80	43814979	NM_005373
MPND	chr19	4359911	4359991	80	4359951	NM_032868
MPO	chr17	56349158	56349238	80	56349198	NM_000250
MPP2	chr17	41953867	41953947	80	41953907	NM_005374
MPP7	chr10	28342766	28342846	80	28342806	NM_173496
MPP7	chr10	28420580	28420660	80	28420620	NM_173496
MPPED2	chr11	30557646	30557726	80	30557686	NM_001584
MPZ	chr1	161275330	161275410	80	161275370	NM_000530
MRC2	chr17	60766279	60766359	80	60766319	NM_006039
MRE11A	chr11	94151523	94151603	80	94151563	NM_005591
MRGPRX1	chr11	18955922	18956002	80	18955962	NM_147199
MRPL2	chr6	43023313	43023393	80	43023353	NM_015950
MRPL2	chr6	43027031	43027111	80	43027071	NM_015950
MRPL52	chr14	23303741	23303821	80	23303781	NM_178336
MS4A1	chr11	60230534	60230614	80	60230574	NM_152866
MSH6	chr2	48018168	48018248	80	48018208	NM_000179
MSLN	chr16	815493	815573	80	815533	NM_005823
MSLNL	chr16	830727	830807	80	830767	NM_001025190
MSLNL	chr16	830731	830811	80	830771	NM_001025190
MSN	chrX	64951802	64951882	80	64951842	NM_002444
MSN	chrX	64955109	64955189	80	64955149	NM_002444
MSRA	chr8	9953467	9953547	80	9953507	NM_001135671
MST1P2	chr1	16974547	16974627	80	16974587	NR_027504
MTFMT	chr15	65295370	65295450	80	65295410	NM_139242
MTHFSD	chr16	86575694	86575774	80	86575734	NM_001159377
MTMR3	chr22	30416183	30416263	80	30416223	NM_153050
MTMR4	chr17	56582262	56582342	80	56582302	NM_004687
MTMR7	chr8	17166747	17166827	80	17166787	NM_004686
MTNR1B	chr11	92714753	92714833	80	92714793	NM_005959
MTR	chr1	237024441	237024521	80	237024481	NM_000254
MTSS1	chr8	125597279	125597359	80	125597319	NM_014751
MTX3	chr5	79278196	79278276	80	79278236	NM_001167741
MUC12	chr7	100642020	100642100	80	100642060	NM_001164462
MUC12	chr7	100661886	100661966	80	100661926	NM_001164462
MUC16	chr19	9033636	9033716	80	9033676	NM_024690
MUC16	chr19	9050153	9050233	80	9050193	NM_024690
MUC17	chr7	100684091	100684171	80	100684131	NM_001040105
MUC17	chr7	100684093	100684173	80	100684133	NM_001040105
MUC17	chr7	100684270	100684350	80	100684310	NM_001040105
MUC4	chr3	195473719	195473799	80	195473759	NM_018406
MUC4	chr3	195509039	195509119	80	195509079	NM_018406
MUC5B	chr11	1267060	1267140	80	1267100	NM_002458
MUC5B	chr11	1268270	1268350	80	1268310	NM_002458
MUC7	chr4	71346626	71346706	80	71346666	NM_001145006
MUC7	chr4	71347037	71347117	80	71347077	NM_001145006
MUM1L1	chrX	105451654	105451734	80	105451694	NM_152423
MUS81	chr11	65630608	65630688	80	65630648	NM_025128
MXRA5	chrX	3235541	3235621	80	3235581	NM_015419
MXRA5	chrX	3235972	3236052	80	3236012	NM_015419
MYB	chr6	135539691	135539771	80	135539731	NM_001130173
MYBL2	chr20	42310386	42310466	80	42310426	NM_002466
MYBPC1	chr12	102041859	102041939	80	102041899	NM_002465
MYCBP2	chr13	77644788	77644868	80	77644828	NM_015057
MYEOV2	chr2	241070382	241070462	80	241070422	NM_001163424
MYH11	chr16	15811000	15811080	80	15811040	NM_002474
MYH11	chr16	15814695	15814908	213		NM_002474	ex33
MYH11	chr16	15814909	15815277	368		NM_002474	intron 32
MYH11	chr16	15815278	15815491	213		NM_002474	ex32
MYH13	chr17	10212536	10212616	80	10212576	NM_003802
MYH14	chr19	50720917	50720997	80	50720957	NM_001077186
MYH14	chr19	50735222	50735302	80	50735262	NM_001077186
MYH14	chr19	50780125	50780205	80	50780165	NM_001077186
MYH2	chr17	10426446	10426526	80	10426486	NM_017534
MYH4	chr17	10367825	10367905	80	10367865	NM_017533
MYH6	chr14	23858644	23858724	80	23858684	NM_002471
MYH7B	chr20	33582078	33582158	80	33582118	NM_020884
MYH9	chr22	36677510	36677590	80	36677550	NM_002473
MYLK4	chr6	2680461	2680541	80	2680501	NM_001012418
MYO15A	chr17	18024887	18024967	80	18024927	NM_016239
MYO18B	chr22	26181403	26181483	80	26181443	NM_032608
MYO1A	chr12	57424004	57424084	80	57424044	NM_005379
MYO5C	chr15	52553144	52553224	80	52553184	NM_018728
MYO6	chr6	76599845	76599925	80	76599885	NM_004999
MYO6	chr6	76628350	76628430	80	76628390	NM_004999
MYO7A	chr11	76895732	76895812	80	76895772	NM_000260
MYO9B	chr19	17267814	17267894	80	17267854	NM_004145
MYOF	chr10	95093480	95093560	80	95093520	NM_013451
MYOM1	chr18	3126825	3126905	80	3126865	NM_003803
MYST3	chr8	41906435	41906515	80	41906475	NM_001099412
MYST4	chr10	76791778	76791858	80	76791818	NM_012330
NAA30	chr14	57876698	57876778	80	57876738	NM_001011713
NAALADL2	chr3	175181160	175181240	80	175181200	NM_207015
NACA	chr12	57111453	57111533	80	57111493	NM_001113203
NACAD	chr7	45121985	45122065	80	45122025	NM_001146334
NANP	chr20	25596347	25596427	80	25596387	NM_152667
NAP1L1	chr12	76441831	76441911	80	76441871	NM_139207
NAP1L1	chr12	76441839	76441919	80	76441879	NM_139207
NAP1L1	chr12	76447566	76447646	80	76447606	NM_139207
NAT8	chr2	73868783	73868863	80	73868823	NM_003960
NAT9	chr17	72766980	72767060	80	72767020	NM_015654
NAV1	chr1	201617485	201617565	80	201617525	NM_020443
NAV1	chr1	201617489	201617569	80	201617529	NM_020443
NAV2	chr11	20136181	20136261	80	20136221	NM_182964
NBEA	chr13	36202205	36202285	80	36202245	NM_015678
NBEAL1	chr2	203996685	203996765	80	203996725	NM_001114132
NBEAL2	chr3	47030745	47030825	80	47030785	NM_015175
NBPF15	chr1	148594450	148594530	80	148594490	NM_001170755
NCAM1	chr11	113077987	113078067	80	113078027	NM_000615
NCAPD2	chr12	6626937	6627017	80	6626977	NM_014865
NCF4	chr22	37271950	37272030	80	37271990	NM_013416
NCK2	chr2	106509852	106509932	80	106509892	NM_003581
NCKAP5	chr2	133489504	133489584	80	133489544	NM_207363
NCOR2	chr12	124831203	124831283	80	124831243	NM_006312
NCRNA00032	chr9	27261938	27262018	80	27261978	Unknown
NCRNA00032	chr9	27278560	27278640	80	27278600	Unknown
NCRNA00113	chr21	29118161	29118241	80	29118201	NR_024357
NCRNA00116	chr2	110969818	110969898	80	110969858	NR_027063
NCRNA00116	chr2	110970114	110970194	80	110970154	NR_027063
NCRNA00221	chr14	106938533	106938613	80	106938573	NR_027457
NCRNA00264	chr10	26883147	26883227	80	26883187	NR_026793
NCS1	chr9	132995700	132995780	80	132995740	NM_014286
NDFIP1	chr5	141532017	141532097	80	141532057	NM_030571
NDOR1	chr9	140108395	140108475	80	140108435	NM_001144026
NDRG1	chr8	134249897	134249977	80	134249937	NM_001135242
NEB	chr2	152470970	152471050	80	152471010	NM_001164507
NEO1	chr15	73595798	73595878	80	73595838	NM_002499
NF1	chr17	29421944	29422387	443		NM_000267	ex1
NF1	chr17	29483000	29483144	144		NM_000267	ex2
NF1	chr17	29486027	29486111	84		NM_000267	ex3
NF1	chr17	29490203	29490394	191		NM_000267	ex4
NF1	chr17	29496908	29497015	107		NM_000267	ex5
NF1	chr17	29508439	29508507	68		NM_000267	ex6
NF1	chr17	29508727	29508803	76		NM_000267	ex7
NF1	chr17	29509525	29509683	158		NM_000267	ex8
NF1	chr17	29527439	29527613	174		NM_000267	ex9
NF1	chr17	29528054	29528177	123		NM_000267	ex10
NF1	chr17	29528428	29528503	75		NM_000267	ex11
NF1	chr17	29533257	29533389	132		NM_000267	ex12
NF1	chr17	29541468	29541603	135		NM_000267	ex13
NF1	chr17	29546022	29546136	114		NM_000267	ex14
NF1	chr17	29548867	29548947	80		NM_000267	ex15
NF1	chr17	29550461	29550585	124		NM_000267	ex16
NF1	chr17	29552112	29552268	156		NM_000267	ex17
NF1	chr17	29553452	29553702	250		NM_000267	ex18
NF1	chr17	29554235	29554309	74		NM_000267	ex19
NF1	chr17	29554540	29554624	84		NM_000267	ex20
NF1	chr17	29556042	29556483	441		NM_000267	ex21
NF1	chr17	29556852	29556992	140		NM_000267	ex22
NF1	chr17	29557277	29557400	123		NM_000267	ex23
NF1	chr17	29557859	29557943	84		NM_000267	ex24
NF1	chr17	29559090	29559207	117		NM_000267	ex25
NF1	chr17	29559717	29559899	182		NM_000267	ex26
NF1	chr17	29560019	29560231	212		NM_000267	ex27
NF1	chr17	29562628	29562790	162		NM_000267	ex28
NF1	chr17	29562935	29563039	104		NM_000267	ex29
NF1	chr17	29576001	29576137	136		NM_000267	ex30
NF1	chr17	29585361	29585520	159		NM_000267	ex31
NF1	chr17	29586049	29586147	98		NM_000267	ex32
NF1	chr17	29587386	29587533	147		NM_000267	ex33
NF1	chr17	29588728	29588875	147		NM_000267	ex34
NF1	chr17	29592246	29592357	111		NM_000267	ex35
NF1	chr17	29652837	29653270	433		NM_000267	ex36
NF1	chr17	29654516	29654857	341		NM_000267	ex37
NF1	chr17	29657313	29657516	203		NM_000267	ex38
NF1	chr17	29661855	29662049	194		NM_000267	ex39
NF1	chr17	29663350	29663491	141		NM_000267	ex40
NF1	chr17	29663652	29663932	280		NM_000267	ex41
NF1	chr17	29664385	29664600	215		NM_000267	ex42
NF1	chr17	29664836	29664898	62		NM_000267	ex43
NF1	chr17	29665042	29665157	115		NM_000267	ex44
NF1	chr17	29665721	29665823	102		NM_000267	ex45
NF1	chr17	29667522	29667663	141		NM_000267	ex46
NF1	chr17	29670026	29670153	127		NM_000267	ex47
NF1	chr17	29676137	29676269	132		NM_000267	ex48
NF1	chr17	29677200	29677336	136		NM_000267	ex49
NF1	chr17	29679274	29679432	158		NM_000267	ex50
NF1	chr17	29683477	29683600	123		NM_000267	ex51
NF1	chr17	29683977	29684108	131		NM_000267	ex52
NF1	chr17	29684286	29684387	101		NM_000267	ex53
NF1	chr17	29685497	29685640	143		NM_000267	ex54
NF1	chr17	29685986	29686033	47		NM_000267	ex55
NF1	chr17	29687504	29687721	217		NM_000267	ex56
NF1	chr17	29701030	29704695	3665		NM_000267	ex57
NFE2L1	chr17	46137530	46137610	80	46137570	NM_003204
NFKB1	chr4	103527629	103527709	80	103527669	NM_003998
NFKB2	chr10	104160475	104160555	80	104160515	NM_001077494
NFS1	chr20	34257211	34257291	80	34257251	NM_021100
NFYA	chr6	41067431	41067511	80	41067471	NM_002505
NGF	chr1	115829139	115829219	80	115829179	NM_002506
NHEG1	chr6	137303833	137303913	80	137303873	NR_027994
NID2	chr14	52485767	52485847	80	52485807	NM_007361
NIPBL	chr5	37010168	37010248	80	37010208	NM_133433
NISCH	chr3	52526245	52526325	80	52526285	NM_007184
NKPD1	chr19	45656632	45656712	80	45656672	NM_198478
NLGN1	chr3	173999664	173999744	80	173999704	NM_014932
NLRP14	chr11	7064637	7064717	80	7064677	NM_176822
NLRP8	chr19	56490851	56490931	80	56490891	NM_176811
NMI	chr2	152127025	152127105	80	152127065	NM_004688
NMNAT2	chr1	183217785	183217865	80	183217825	NM_015039
NNMT	chr11	114183112	114183192	80	114183152	NM_006169
NOC3L	chr10	96108963	96109043	80	96109003	NM_022451
NOC3L	chr10	96108967	96109047	80	96109007	NM_022451
NOTCH1	chr9	139417529	139417609	80	139417569	NM_017617
NOTCH2	chr1	120612196	120612276	80	120612236	NM_024408
NOX3	chr6	155717928	155718008	80	155717968	NM_015718
NOX4	chr11	89069033	89069113	80	89069073	NM_016931
NPAS4	chr11	66191602	66191682	80	66191642	NM_178864
NPAT	chr11	108043693	108043773	80	108043733	NM_002519
NPBWR2	chr20	62737989	62738069	80	62738029	NM_005286
NPC1	chr18	21112046	21112126	80	21112086	NM_000271
NPC1L1	chr7	44574074	44574154	80	44574114	NM_013389
NPNT	chr4	106892445	106892525	80	106892485	NM_001033047
NPR1	chr1	153657391	153657471	80	153657431	NM_000906
NPTX1	chr17	78447133	78447213	80	78447173	NM_002522
NR2F2	chr15	96874246	96874326	80	96874286	NM_021005
NR2F2	chr15	96882081	96882161	80	96882121	NM_021005
NR2F2	chr15	96882316	96882396	80	96882356	NM_021005
NR2F6	chr19	17342870	17342950	80	17342910	NM_005234
NR3C2	chr4	149357435	149357515	80	149357475	NM_000901
NR4A2	chr2	157184404	157184484	80	157184444	NM_006186
NR5A1	chr9	127244707	127244787	80	127244747	NM_004959
NRAS	chr1	115247084	115250671	3587		NM_002524	ex7
NRAS	chr1	115250774	115250813	39		NM_002524	ex6
NRAS	chr1	115251151	115251275	124		NM_002524	ex5
NRAS	chr1	115252189	115252349	160		NM_002524	ex4
NRAS	chr1	115256420	115256599	179		NM_002524	ex3
NRAS	chr1	115258670	115258798	128		NM_002524	ex2
NRAS	chr1	115259278	115259515	237		NM_002524	ex1
NRF1	chr7	129367037	129367117	80	129367077	NM_005011
NRK	chrX	105153398	105153478	80	105153438	NM_198465
NRXN1	chr2	50149286	50149366	80	50149326	NM_004801
NRXN3	chr14	79746653	79746733	80	79746693	NM_138970
NSD1	chr5	176636636	176639196	2560		NM_172349	ex6
NSD1	chr5	176639197	176662820	23623		NM_172349	intron6
NSD1	chr5	176662821	176662946	125		NM_172349	ex7
NSD1	chr5	176675162	176675242	80	176675202	NM_172349
NSF	chr17	44770334	44770414	80	44770374	NM_006178
NSFL1C	chr20	1423554	1423634	80	1423594	NM_016143
NSL1	chr1	212905016	212905096	80	212905056	NM_015471
NSL1	chr1	212905352	212905432	80	212905392	NM_015471
NSMCE1	chr16	27268734	27268814	80	27268774	NM_145080
NSUN4	chr1	46812559	46812639	80	46812599	NM_199044
NSUN6	chr10	18940488	18940568	80	18940528	NM_182543
NT5C1B	chr2	18764095	18764175	80	18764135	NM_001002006
NT5C2	chr10	104847773	104849665	1892		NM_012229	ex19
NT5C2	chr10	104850367	104850544	177		NM_012229	ex18
NT5C2	chr10	104850692	104850753	61		NM_012229	ex17
NT5C2	chr10	104851320	104851372	52		NM_012229	ex16
NT5C2	chr10	104852895	104853066	171		NM_012229	ex15
NT5C2	chr10	104853728	104853795	67		NM_012229	ex14
NT5C2	chr10	104854104	104854212	108		NM_012229	ex13
NT5C2	chr10	104855695	104855737	42		NM_012229	ex12
NT5C2	chr10	104857047	104857131	84		NM_012229	ex11
[truncated: 1,342 more rows]
