# Supplementary material for: The acquisition of molecular drivers in pediatric therapy-related myeloid neoplasms
Source: Nat Commun. 2021 Feb 12;12:985. doi: 10.1038/s41467-021-21255-8 (PMC7880998; doi:10.1038/s41467-021-21255-8)
Supplement: Supplementary file 9 — Supplementary Data 6 [file 41467_2021_21255_MOESM9_ESM.xlsx]

## Sheet: Sup. Data 6 WGS QC
	% of coding exons with coverage							% of coding exons with coverage
Sample	<1x	<2x	<5x	<10x	<20x	<30x		>=1x	>=2x	>=5x	>=10x	>=20x	>=30x	D|G	Mean	Median		Reads	Mapped	NonDupMpd	MpdRatio	DupRatio
SJALL016494_D1	0.402	0.434	0.764	6.307	57.116	90.432		99.598	99.566	99.236	93.693	42.884	9.568	D1	19	18		526164872	470733766	417683336	0.894651	0.112697
SJALL016496_D1	0.097	0.104	0.126	0.194	1.285	5.675		99.903	99.896	99.874	99.806	98.715	94.325	D1	51	51		1343980112	1265862348	1109518921	0.941876	0.123507
SJAML005142_D4	0.097	0.108	0.157	0.305	0.762	3.278		99.903	99.892	99.843	99.695	99.238	96.722	D4	58	59		1449868924	1357380548	1185371484	0.936209	0.126721
SJAML016462_D2	0.098	0.107	0.135	0.222	0.793	3.695		99.902	99.893	99.865	99.778	99.207	96.305	D2	56	57		1351388748	1279560397	1169538919	0.946848	0.0859838
SJAML016462_G3	0.101	0.111	0.142	0.267	1.697	6.446		99.899	99.889	99.858	99.733	98.303	93.554	G3	46	46		1433160090	1359589189	958772731	0.948665	0.294807
SJAML016494_G1	0.384	0.399	0.429	0.49	0.763	2.011		99.616	99.601	99.571	99.51	99.237	97.989	G1	50	50		1208588184	1156820934	997824435	0.957167	0.137443
SJAML016496_G2	0.1	0.109	0.132	0.18	0.778	3.65		99.9	99.891	99.868	99.82	99.222	96.35	G2	56	56		1297052362	1229752356	1114412300	0.948113	0.0937913
SJAML016502_D3	0.393	0.407	0.441	0.541	1.056	3.336		99.607	99.593	99.559	99.459	98.944	96.664	D3	54	54		1355672486	1290581558	1145846915	0.951986	0.112147
SJAML016507_D1	0.107	0.121	0.158	0.282	1.765	5.927		99.893	99.879	99.842	99.718	98.235	94.073	D1	47	48		1103476584	1037766371	919675051	0.940452	0.113794
SJAML016507_G2	0.11	0.124	0.161	0.304	2.029	7.248		99.89	99.876	99.839	99.696	97.971	92.752	G2	45	45		1093216862	1027380295	932395727	0.939777	0.0924532
SJAML016513_D1	0.104	0.116	0.157	0.294	1.636	5.622		99.896	99.884	99.843	99.706	98.364	94.378	D1	48	48		1130480756	1064697263	940585650	0.941809	0.11657
SJAML016513_G2	0.102	0.112	0.144	0.242	1.319	4.994		99.898	99.888	99.856	99.758	98.681	95.006	G2	50	50		1204903910	1133609915	1042850145	0.94083	0.0800626
SJAML016519_D2	0.104	0.115	0.143	0.232	0.721	4.338		99.896	99.885	99.857	99.768	99.279	95.662	D2	60	61		1439163452	1321877801	1155536961	0.918504	0.125837
SJAML016519_G2	0.1	0.113	0.151	0.253	0.638	2.862		99.9	99.887	99.849	99.747	99.362	97.138	G2	59	60		1462961270	1346991533	1178772697	0.920729	0.124885
SJAML021960_D3	0.105	0.117	0.156	0.262	1.713	6.542		99.895	99.883	99.844	99.738	98.287	93.458	D3	48	48		1488228336	1408227957	981391453	0.946245	0.303102
SJAML021960_G3	0.108	0.122	0.162	0.288	1.39	5.784		99.892	99.878	99.838	99.712	98.61	94.216	G3	51	52		1308252684	1203416886	1070412318	0.919866	0.110522
SJAML030708_D1	0.101	0.111	0.135	0.223	1.46	8.562		99.899	99.889	99.865	99.777	98.54	91.438	D1	49	49		1325586518	1262383033	1211609406	0.95232	0.0402205
SJAML030708_G1	0.101	0.108	0.125	0.189	0.908	4.265		99.899	99.892	99.875	99.811	99.092	95.735	G1	52	53		1516252946	1424084663	1262588485	0.939213	0.113403
SJAML030727_D1	0.38	0.389	0.414	0.51	2.389	10.911		99.62	99.611	99.586	99.49	97.611	89.089	D1	41	42		1170169620	1110177550	1066668864	0.948732	0.0391907
SJAML030727_G1	0.381	0.389	0.407	0.456	0.907	5.536		99.619	99.611	99.593	99.544	99.093	94.464	G1	43	43		1214132030	1153486692	1096533038	0.95005	0.0493752
SJAML030799_D1	0.101	0.107	0.126	0.19	1.36	6.179		99.899	99.893	99.874	99.81	98.64	93.821	D1	47	48		1370258858	1291913052	1193076334	0.942824	0.0765042
SJAML030799_G1	0.102	0.111	0.143	0.287	3.072	13.123		99.898	99.889	99.857	99.713	96.928	86.877	G1	39	39		1472518290	1369286028	863945499	0.929894	0.369054
SJHM030441_D2	0.095	0.102	0.121	0.175	0.89	4.243		99.905	99.898	99.879	99.825	99.11	95.757	D2	52	53		1446186838	1367795468	1304217769	0.945794	0.0464819
SJMDS005142_G1	0.098	0.115	0.189	0.344	1.627	5.973		99.902	99.885	99.811	99.656	98.373	94.027	G1	47	48		1146597514	1078626321	982527252	0.940719	0.0890939
SJMDS016468_D1	0.379	0.389	0.419	0.468	1.054	4.206		99.621	99.611	99.581	99.532	98.946	95.794	D1	51	50		1086371360	1034801037	919923973	0.95253	0.111014
SJMDS016502_G1	0.354	0.388	0.426	0.488	0.799	2.928		99.646	99.612	99.574	99.512	99.201	97.072	G1	47	46		1399887884	1330322338	981648057	0.950306	0.262098
SJMDS016512_D1	0.378	0.402	0.453	0.617	2.695	12.474		99.622	99.598	99.547	99.383	97.305	87.526	D1	48	49		1334358532	1272382908	1087273373	0.953554	0.145483
SJMDS016512_G1	0.378	0.395	0.438	0.512	0.819	1.663		99.622	99.605	99.562	99.488	99.181	98.337	G1	56	57		1335226200	1268636563	1167227927	0.950129	0.0799351
SJMDS040265_D3	0.101	0.111	0.142	0.207	0.799	4.792		99.899	99.889	99.858	99.793	99.201	95.208	D3	57	58		1375745352	1292156351	1146853289	0.939241	0.11245
SJMDS040265_G1	0.099	0.108	0.135	0.188	0.615	3.044		99.901	99.892	99.865	99.812	99.385	96.956	G1	59	60		1432252016	1342390842	1201731537	0.937259	0.104783
SJOS030441_G1	0.097	0.105	0.133	0.282	2.251	9.639		99.903	99.895	99.867	99.718	97.749	90.361	G1	42	43		1230509730	1159916169	1109512417	0.942631	0.0434547
