# Supplementary material for: The acquisition of molecular drivers in pediatric therapy-related myeloid neoplasms
Source: Nat Commun. 2021 Feb 12;12:985. doi: 10.1038/s41467-021-21255-8 (PMC7880998; doi:10.1038/s41467-021-21255-8)
Supplement: Supplementary file 10 — Supplementary Data 7 [file 41467_2021_21255_MOESM10_ESM.xlsx]

## Sheet: Sup. Data 7 WES QC
	% of coding exons with coverage							% of coding exons with coverage
Sample	<1x	<2x	<5x	<10x	<20x	<30x		>=1x	>=2x	>=5x	>=10x	>=20x	>=30x	D|G	Mean	Median		Reads	Mapped	NonDupMpd	MpdRatio	DupRatio
SJAML001119_D2	1.528	2.224	4.066	6.24	10.937	15.987		98.472	97.776	95.934	93.76	89.063	84.013	D2	138	128		184731340	182366080	141979397	0.987196	0.221459
SJAML003151_D2	1.527	2.197	3.88	6.038	10.935	16.468		98.473	97.803	96.12	93.962	89.065	83.532	D2	111	104		151188392	149483251	120890202	0.988722	0.191279
SJAML003151_G1	1.825	2.638	4.881	7.936	14.503	21.083		98.175	97.362	95.119	92.064	85.497	78.917	G1	105	98		133805414	131200886	109742620	0.980535	0.163553
SJAML003512_D2	2.047	2.883	5.331	8.746	15.816	22.711		97.953	97.117	94.669	91.254	84.184	77.289	D2	96	90		125373002	123872884	101041453	0.988035	0.184313
SJAML004919_D2	1.542	2.245	4.104	6.143	10.514	15.192		98.458	97.755	95.896	93.857	89.486	84.808	D2	139	132		185820180	183435136	146950986	0.987165	0.198894
SJAML004919_G2	1.912	2.703	4.686	7.261	12.99	19.003		98.088	97.297	95.314	92.739	87.01	80.997	G2	110	103		139862698	137426260	114900844	0.98258	0.163909
SJAML005142_D3	1.381	2.031	3.659	5.52	9.568	14.123		98.619	97.969	96.341	94.48	90.432	85.877	D3	133	126		180738116	178403415	143189941	0.987082	0.197381
SJAML007109_G1	2.501	3.526	6.319	10.108	17.217	23.319		97.499	96.474	93.681	89.892	82.783	76.681	G1	114	108		157195458	153928787	119258127	0.979219	0.225238
SJAML016462_D2	1.803	2.523	4.368	6.962	12.766	18.973		98.197	97.477	95.632	93.038	87.234	81.027	D2	104	98		135363758	133878189	108848747	0.989025	0.186957
SJAML016469_D4	1.908	2.74	5.046	8.261	15.022	21.66		98.092	97.26	94.954	91.739	84.978	78.34	D4	102	96		128923382	127204348	105394158	0.986666	0.171458
SJAML016478_D1	1.808	2.569	4.91	7.96	13.982	19.703		98.192	97.431	95.09	92.04	86.018	80.297	D1	124	116		157623962	155496319	126349448	0.986502	0.187444
SJAML016494_D2	1.849	2.515	4.026	5.895	10.449	16.086		98.151	97.485	95.974	94.105	89.551	83.914	D2	108	97		138302494	136920061	110209685	0.990004	0.19508
SJAML016498_D3	1.824	2.586	4.723	7.734	14.261	20.819		98.176	97.414	95.277	92.266	85.739	79.181	D3	104	97		135614804	133999076	109353042	0.988086	0.183927
SJAML016506_D2	1.829	2.624	4.845	7.907	14.451	20.952		98.171	97.376	95.155	92.093	85.549	79.048	D2	104	97		134109678	132591138	108201962	0.988677	0.183943
SJAML016517_D1	1.685	2.432	4.383	7.067	13.119	19.508		98.315	97.568	95.617	92.933	86.881	80.492	D1	102	96		133876026	132313663	108416047	0.98833	0.180613
SJAML016519_D2	1.704	2.427	4.424	7.026	12.505	18.032		98.296	97.573	95.576	92.974	87.495	81.968	D2	126	118		158360064	156329519	127949898	0.987178	0.181537
SJAML021960_D3	1.299	1.934	3.527	5.323	9.18	13.61		98.701	98.066	96.473	94.677	90.82	86.39	D3	134	125		181773744	179491424	146128461	0.987444	0.185875
SJAML030708_D1	0.265	0.348	0.609	1.013	1.959	3.169		99.735	99.652	99.391	98.987	98.041	96.831	D1	210	179		130818258	129340542	113507416	0.988704	0.122414
SJAML030708_G1	0.256	0.349	0.663	1.18	2.409	3.959		99.744	99.651	99.337	98.82	97.591	96.041	G1	183	157		116546952	114849860	102692368	0.985439	0.105856
SJAML030727_D1	0.442	0.521	0.693	0.874	1.222	1.603		99.558	99.479	99.307	99.126	98.778	98.397	D1	322	277		221596062	212293992	170010084	0.958022	0.199176
SJAML030727_G1	0.423	0.518	0.707	0.895	1.243	1.62		99.577	99.482	99.293	99.105	98.757	98.38	G1	298	254		212499154	206722038	165118183	0.972813	0.201255
SJAML030799_D1	0.242	0.314	0.524	0.842	1.513	2.357		99.758	99.686	99.476	99.158	98.487	97.643	D1	239	204		158200502	156409052	133444123	0.988676	0.146826
SJAML030799_G1	0.284	0.386	0.731	1.295	2.636	4.342		99.716	99.614	99.269	98.705	97.364	95.658	G1	176	152		104992734	103630655	92462614	0.987027	0.107768
SJAML041447_D1	1.756	2.499	4.284	6.546	11.531	16.984		98.244	97.501	95.716	93.454	88.469	83.016	D1	112	105		149705356	148074235	119775155	0.989104	0.191114
SJAML041447_G2	1.65	2.395	4.166	6.351	11.343	17.011		98.35	97.605	95.834	93.649	88.657	82.989	G2	108	101		144926192	142301221	119052392	0.981888	0.163378
SJAML043612_D3	1.833	2.616	4.891	8.059	14.621	21.086		98.167	97.384	95.109	91.941	85.379	78.914	D3	106	99		137984162	136372822	110421109	0.988322	0.1903
SJAML043612_G1	2.223	3.226	6.243	10.727	19.19	26.734		97.777	96.774	93.757	89.273	80.81	73.266	G1	89	82		111522730	109311132	92595068	0.980169	0.152922
SJAML043613_D2	1.699	2.429	4.413	7.05	12.932	19.111		98.301	97.571	95.587	92.95	87.068	80.889	D2	107	100		145091666	143321878	114733949	0.987802	0.199467
SJAML043613_G1	1.524	2.208	3.815	5.848	10.563	16.034		98.476	97.792	96.185	94.152	89.437	83.966	G1	113	105		148667730	145977883	121213765	0.981907	0.169643
SJAML043614_D4	2.035	2.929	5.591	9.448	17.069	24.111		97.965	97.071	94.409	90.552	82.931	75.889	D4	96	90		124049084	122529277	99991134	0.987748	0.183941
SJAML043614_G1	1.324	1.984	3.627	5.553	9.783	14.682		98.676	98.016	96.373	94.447	90.217	85.318	G1	125	116		169906450	166800562	136846098	0.98172	0.179583
SJAML043616_D3	1.822	2.578	4.591	7.116	12.423	17.876		98.178	97.422	95.409	92.884	87.577	82.124	D3	124	117		159268284	157252689	127964089	0.987345	0.186252
SJAML043616_G1	2.191	3.187	6.075	10.113	18.035	25.192		97.809	96.813	93.925	89.887	81.965	74.808	G1	94	87		118774850	116391070	97995592	0.97993	0.158049
SJAML043618_D3	1.209	1.841	3.284	4.852	8.05	11.718		98.791	98.159	96.716	95.148	91.95	88.282	D3	156	147		217877754	215092183	169300601	0.987215	0.212893
SJAML043618_G1	1.527	2.229	3.925	6.066	10.994	16.601		98.473	97.771	96.075	93.934	89.006	83.399	G1	112	105		150316188	147569225	121128181	0.981725	0.179177
SJAML043619_D2	1.9	2.713	5.071	8.327	14.999	21.416		98.1	97.287	94.929	91.673	85.001	78.584	D2	107	99		137430026	135553499	111534738	0.986346	0.17719
SJAML043619_G1	2.027	2.912	5.457	9.121	16.507	23.359		97.973	97.088	94.543	90.879	83.493	76.641	G1	101	94		128236942	125712027	105051241	0.980311	0.16435
SJAML043624_D2	2.598	3.693	7.044	11.833	20.66	28.381		97.402	96.307	92.956	88.167	79.34	71.619	D2	86	78		106240454	104164327	88094714	0.980458	0.154272
SJAML043624_G1	3.182	4.539	8.854	14.89	24.718	32.697		96.818	95.461	91.146	85.11	75.282	67.303	G1	74	68		90420420	88611386	75661783	0.979993	0.146139
SJCBF000089_G2	1.816	2.58	4.593	7.188	13.454	20.837		98.184	97.42	95.407	92.812	86.546	79.163	G2	101	83		130970336	128928611	109635132	0.984411	0.149645
SJHM030441_D2	0.179	0.244	0.466	0.827	1.65	2.697		99.821	99.756	99.534	99.173	98.35	97.303	D2	216	186		164599210	159855415	131790371	0.97118	0.175565
SJMDS000089_D2	2.087	2.949	5.329	8.647	16.235	24.409		97.913	97.051	94.671	91.353	83.765	75.591	D2	92	77		116006046	114146168	96822754	0.983967	0.151765
SJMDS004031_D1	1.993	2.803	4.968	7.807	13.892	20.003		98.007	97.197	95.032	92.193	86.108	79.997	D1	112	105		147436568	145406609	115057210	0.986232	0.208721
SJMDS007109_D1	3.156	4.42	8.463	13.788	22.309	29.087		96.844	95.58	91.537	86.212	77.691	70.913	D1	91	84		114071034	112598203	88791391	0.987088	0.211432
SJMDS015363_D1	1.966	2.749	5.468	10.021	19.125	26.747		98.034	97.251	94.532	89.979	80.875	73.253	D1	102	93		148704526	146286930	110049611	0.983742	0.247714
SJMDS015847_D2	2.178	3.199	6.351	10.96	20.305	29.279		97.822	96.801	93.649	89.04	79.695	70.721	D2	87	70		160992920	158427331	128191695	0.984064	0.190849
SJMDS015847_G1	1.886	2.731	4.848	8.095	16.64	26.691		98.114	97.269	95.152	91.905	83.36	73.309	G1	81	65		101594246	100160016	85751948	0.985883	0.14385
SJMDS015849_D2	1.11	1.709	3.236	4.711	7.72	11.465		98.89	98.291	96.764	95.289	92.28	88.535	D2	154	129		232439734	229298172	180814440	0.986484	0.211444
SJMDS015849_G1	1.011	1.588	3.037	4.416	7.147	10.737		98.989	98.412	96.963	95.584	92.853	89.263	G1	149	124		212288732	209045358	174913416	0.984722	0.163275
SJMDS015852_D2	2.083	3.015	6.326	10.717	19.119	27.002		97.917	96.985	93.674	89.283	80.881	72.998	D2	92	80		137829112	135328369	110294793	0.981856	0.184984
SJMDS015852_G1	2.101	2.998	6.6	11.189	19.152	26.111		97.899	97.002	93.4	88.811	80.848	73.889	G1	104	89		159527580	156570610	125589382	0.981464	0.197874
SJMDS016468_D1	2.527	3.506	6.683	11.636	20.471	27.428		97.473	96.494	93.317	88.364	79.529	72.572	D1	102	93		131538666	129738548	100315803	0.986315	0.226785
SJMDS016470_D1	2.33	3.367	6.772	12.107	21.592	29.128		97.67	96.633	93.228	87.893	78.408	70.872	D1	92	84		120440926	118515120	92783156	0.98401	0.21712
SJMDS016473_D1	1.971	2.717	4.685	7.33	13.038	18.858		98.029	97.283	95.315	92.67	86.962	81.142	D1	121	111		151062452	149312032	116062352	0.988413	0.222686
SJMDS016475_D1	2.672	3.795	7.174	11.993	20.38	27.086		97.328	96.205	92.826	88.007	79.62	72.914	D1	101	93		131320688	129400478	99275196	0.985378	0.232807
SJMDS016476_D1	1.865	2.68	4.935	7.917	13.783	19.28		98.135	97.32	95.065	92.083	86.217	80.72	D1	132	124		179050854	175846421	135284636	0.982103	0.230666
SJMDS016480_D1	2.128	3.012	5.698	9.213	15.827	21.661		97.872	96.988	94.302	90.787	84.173	78.339	D1	120	111		157448858	155399870	117007310	0.986986	0.247057
SJMDS016489_D1	2.461	3.422	6.441	11.4	21.029	28.961		97.539	96.578	93.559	88.6	78.971	71.039	D1	87	81		118334452	116182374	91675662	0.981814	0.210933
SJMDS016491_D1	2.373	3.325	6.302	10.759	18.966	25.674		97.627	96.675	93.698	89.241	81.034	74.326	D1	104	97		141821382	139185843	106547426	0.981416	0.234495
SJMDS016501_D1	1.65	2.4	4.394	6.794	11.943	17.433		98.35	97.6	95.606	93.206	88.057	82.567	D1	121	113		164074266	161717835	128584002	0.985638	0.204887
SJMDS016512_D1	2.011	2.761	5.136	8.668	15.819	22.159		97.989	97.239	94.864	91.332	84.181	77.841	D1	123	114		165582724	163245242	123330975	0.985883	0.244505
SJMDS018194_D1	2.457	3.468	6.65	11.715	20.905	28.242		97.543	96.532	93.35	88.285	79.095	71.758	D1	97	89		133655104	131078918	102532160	0.980725	0.217783
SJMDS018194_G1	2.347	3.307	6.332	11.23	20.773	28.57		97.653	96.693	93.668	88.77	79.227	71.43	G1	88	81		118848682	116735562	92109434	0.98222	0.210957
SJMDS018195_D1	1.871	2.654	4.685	7.271	12.732	18.136		98.129	97.346	95.315	92.729	87.268	81.864	D1	127	120		166897110	164166485	127293877	0.983639	0.224605
SJMDS018195_G1	2.386	3.491	6.974	12.244	21.501	28.874		97.614	96.509	93.026	87.756	78.499	71.126	G1	89	83		117819600	115811028	91348592	0.982952	0.211227
SJMDS018205_D1	2.423	3.436	6.66	11.761	20.969	28.559		97.577	96.564	93.34	88.239	79.031	71.441	D1	94	84		118819920	117119463	91970565	0.985689	0.214729
SJMDS018205_G1	2.257	3.119	5.561	9.163	16.279	22.703		97.743	96.881	94.439	90.837	83.721	77.297	G1	113	106		143940644	141520502	108842088	0.983187	0.230909
SJMDS018209_D1	2.246	3.149	6.218	11.447	21.471	29.527		97.754	96.851	93.782	88.553	78.529	70.473	D1	89	82		125600774	123593011	93364365	0.984015	0.244582
SJMDS018209_G1	2.112	2.985	5.64	9.43	16.675	22.911		97.888	97.015	94.36	90.57	83.325	77.089	G1	119	111		156428816	153841930	116957136	0.983463	0.239758
SJMDS040265_D3	1.402	1.962	3.439	4.979	8.224	12.028		98.598	98.038	96.561	95.021	91.776	87.972	D3	159	144		234999694	232542018	159805030	0.989542	0.312791
SJMDS040265_G1	3.367	4.912	9.608	15.894	25.299	32.587		96.633	95.088	90.392	84.106	74.701	67.413	G1	83	77		113492126	110850555	87721828	0.976725	0.208648
SJMDS043076_D2	1.764	2.449	4.34	6.77	12.186	18.028		98.236	97.551	95.66	93.23	87.814	81.972	D2	118	106		146023982	144458507	115385579	0.989279	0.201255
SJMDS043076_G1	1.934	2.685	4.532	7.117	13.308	20.174		98.066	97.315	95.468	92.883	86.692	79.826	G1	97	89		123852526	122529036	98439331	0.989314	0.196604
SJOS030441_G1	0.181	0.237	0.422	0.735	1.438	2.292		99.819	99.763	99.578	99.265	98.562	97.708	G1	253	220		187858518	183059308	153104669	0.974453	0.163634
SJTAML001119_G1	1.199	1.79	2.903	4.175	7.242	11.246		98.801	98.21	97.097	95.825	92.758	88.754	G1	118	108		175341446	172863467	141116522	0.985868	0.183653
SJTAML001305_D3	1.59	2.166	3.232	4.309	6.586	9.282		98.41	97.834	96.768	95.691	93.414	90.718	D3	168	157		241947198	238534707	170512383	0.985896	0.285167
SJTAML001305_G1	1.622	2.347	4.266	6.716	12.118	17.82		98.378	97.653	95.734	93.284	87.882	82.18	G1	118	112		161558934	159014329	126115781	0.98425	0.20689
SJTAML003512_G1	2.347	3.291	5.952	9.636	16.766	23.424		97.653	96.709	94.048	90.364	83.234	76.576	G1	112	98		154716326	152087594	117333899	0.983009	0.228511
SJTAML004031_G1	2.686	3.779	7.43	13.098	22.711	30.025		97.314	96.221	92.57	86.902	77.289	69.975	G1	88	81		117604982	116028066	89712404	0.986591	0.226804
SJTAML005124_D3	1.858	2.513	3.984	5.763	9.801	14.403		98.142	97.487	96.016	94.237	90.199	85.597	D3	129	117		178405830	176250061	127351608	0.987916	0.277438
SJTAML005142_G1	1.729	2.491	4.754	7.739	14.145	20.332		98.271	97.509	95.246	92.261	85.855	79.668	G1	116	109		154488308	152126367	120775088	0.984711	0.206087
SJTAML015363_G1	4.097	6.188	12.772	20.407	30.515	38.445		95.903	93.812	87.228	79.593	69.485	61.555	G1	68	62		100675842	98821118	73696378	0.981577	0.254245
SJTAML016462_G1	1.425	2.114	3.78	5.782	10.253	15.278		98.575	97.886	96.22	94.218	89.747	84.722	G1	131	124		180540006	177917884	141041487	0.985476	0.207266
SJTAML016468_G1	1.35	1.976	3.31	4.698	7.827	11.841		98.65	98.024	96.69	95.302	92.173	88.159	G1	120	110		175993158	173424559	139953406	0.985405	0.193001
SJTAML016469_G1	1.578	2.275	4.163	6.324	10.94	15.8		98.422	97.725	95.837	93.676	89.06	84.2	G1	136	130		196269034	193157904	145100371	0.984149	0.248799
SJTAML016470_G1	2.022	2.957	5.802	9.73	16.957	23.197		97.978	97.043	94.198	90.27	83.043	76.803	G1	110	104		153288576	150684990	118046032	0.983015	0.216604
SJTAML016473_G1	1.631	2.347	4.009	6.223	11.222	16.625		98.369	97.653	95.991	93.777	88.778	83.375	G1	127	113		174649428	171313047	132944967	0.980897	0.223965
SJTAML016475_G1	1.711	2.443	4.617	7.528	13.388	19.134		98.289	97.557	95.383	92.472	86.612	80.866	G1	161	119		229258112	220689606	157153616	0.962625	0.287898
SJTAML016476_G1	1.348	1.981	3.458	5.097	8.607	12.733		98.652	98.019	96.542	94.903	91.393	87.267	G1	145	137		207494476	204421259	156283458	0.985189	0.235483
SJTAML016478_G1	2.628	3.754	7.046	11.789	20.351	27.84		97.372	96.246	92.954	88.211	79.649	72.16	G1	102	87		148970670	146404044	106661316	0.982771	0.271459
SJTAML016480_G1	1.742	2.479	4.364	6.812	12.078	17.391		98.258	97.521	95.636	93.188	87.922	82.609	G1	134	126		182883046	179987977	136148057	0.98417	0.243571
SJTAML016487_D2	1.79	2.419	3.754	5.259	8.6	12.464		98.21	97.581	96.246	94.741	91.4	87.536	D2	144	136		202603160	200157188	143233262	0.987927	0.284396
SJTAML016487_G1	2.325	3.406	7.2	12.996	22.623	29.817		97.675	96.594	92.8	87.004	77.377	70.183	G1	96	88		140796532	138428970	105541552	0.983185	0.237576
SJTAML016489_G1	2.159	3.069	5.657	9.361	16.753	23.512		97.841	96.931	94.343	90.639	83.247	76.488	G1	116	98		154968888	151163194	117273339	0.975442	0.224194
SJTAML016491_G1	2.038	2.845	5.159	8.281	14.646	20.614		97.962	97.155	94.841	91.719	85.354	79.386	G1	120	112		163683356	161309218	124188798	0.985496	0.23012
SJTAML016492_D2	1.798	2.408	3.743	5.341	8.917	13.111		98.202	97.592	96.257	94.659	91.083	86.889	D2	134	125		184001732	181701103	134075131	0.987497	0.262112
SJTAML016492_G1	2.26	3.149	5.725	9.542	16.907	23.599		97.74	96.851	94.275	90.458	83.093	76.401	G1	116	101		156662794	154254418	115506297	0.984627	0.251196
SJTAML016493_D2	1.77	2.395	3.716	5.29	8.877	13.102		98.23	97.605	96.284	94.71	91.123	86.898	D2	129	121		181921162	179638612	130200350	0.987453	0.27521
SJTAML016493_G1	2.093	2.916	5.355	8.673	15.247	21.146		97.907	97.084	94.645	91.327	84.753	78.854	G1	125	116		161913872	159730703	120333673	0.986516	0.246647
SJTAML016494_G1	1.859	2.591	4.569	7.017	12.081	17.076		98.141	97.409	95.431	92.983	87.919	82.924	G1	147	139		205373610	202607467	148380340	0.986531	0.267646
SJTAML016498_G1	1.62	2.308	3.984	6.014	10.489	15.358		98.38	97.692	96.016	93.986	89.511	84.642	G1	139	132		189193560	186746473	141061559	0.987066	0.244636
SJTAML016500_D2	2.053	2.715	4.322	6.49	11.456	17.096		97.947	97.285	95.678	93.51	88.544	82.904	D2	110	102		146137066	144302559	107390605	0.987447	0.255796
SJTAML016500_G1	1.632	2.313	4.135	6.458	11.52	16.803		98.368	97.687	95.865	93.542	88.48	83.197	G1	138	130		190159196	187525519	141886553	0.98615	0.243375
SJTAML016501_G1	2.17	2.998	5.716	9.706	17.247	23.502		97.83	97.002	94.284	90.294	82.753	76.498	G1	124	114		172834688	170541316	125997213	0.986731	0.261192
SJTAML016506_G1	1.958	2.803	5.259	8.7	15.881	22.58		98.042	97.197	94.741	91.3	84.119	77.42	G1	105	98		137675932	135686393	108323278	0.985549	0.201664
SJTAML016508_D2	1.625	2.22	3.49	4.802	7.528	10.669		98.375	97.78	96.51	95.198	92.472	89.331	D2	171	161		243563388	240597283	167442890	0.987822	0.304053
SJTAML016508_G1	1.943	2.825	5.271	8.752	15.828	22.407		98.057	97.175	94.729	91.248	84.172	77.593	G1	107	101		142155386	140037962	111270132	0.985105	0.205429
SJTAML016511_D4	1.926	2.64	4.442	6.688	11.551	16.713		98.074	97.36	95.558	93.312	88.449	83.287	D4	129	119		167056010	164892851	122464419	0.987051	0.257309
SJTAML016511_G1	2.157	3.128	6.115	10.391	18.196	24.773		97.843	96.872	93.885	89.609	81.804	75.227	G1	106	99		142257610	140095497	108964234	0.984801	0.222215
SJTAML016512_G1	2.575	3.683	7.407	13.131	22.796	30.255		97.425	96.317	92.593	86.869	77.204	69.745	G1	85	79		115052902	113272503	90763136	0.984525	0.198719
SJTAML016517_G1	1.399	2.025	3.408	5.024	8.615	12.859		98.601	97.975	96.592	94.976	91.385	87.141	G1	134	125		181694916	179569671	138916347	0.988303	0.226393
SJTAML016519_G1	1.824	2.571	4.472	7.128	13.138	19.417		98.176	97.429	95.528	92.872	86.862	80.583	G1	112	105		142867056	141138349	112791068	0.9879	0.200847
SJTAML021960_G1	1.746	2.482	4.283	6.641	11.723	16.921		98.254	97.518	95.717	93.359	88.277	83.079	G1	137	126		186994832	184164938	139995911	0.984866	0.239834
SJTAML043615_D4	1.816	2.446	3.795	5.376	8.881	12.981		98.184	97.554	96.205	94.624	91.119	87.019	D4	138	130		188728306	186438982	134959501	0.98787	0.27612
SJTAML043615_G1	3.324	4.616	8.752	14.564	23.886	31.437		96.676	95.384	91.248	85.436	76.114	68.563	G1	83	76		99123408	97817786	76766633	0.986828	0.215208
