# Supplementary material for: The acquisition of molecular drivers in pediatric therapy-related myeloid neoplasms
Source: Nat Commun. 2021 Feb 12;12:985. doi: 10.1038/s41467-021-21255-8 (PMC7880998; doi:10.1038/s41467-021-21255-8)
Supplement: Supplementary file 11 — Supplementary Data 8 [file 41467_2021_21255_MOESM11_ESM.xlsx]

## Sheet: Sup. Data 8 TWIST QC
Sample	Tot_reads	Mapped_reads	NonDupMpd	Mapped_pct	Dup_pct	Median_coverage
SJALL003512_D1	9961600	9941671	8429371	0.998	0.1521	629
SJALL004031_D1	10052402	10037588	8361315	0.9985	0.167	642
SJALL005142_D1	11814596	11794913	9844216	0.9983	0.1654	713
SJALL016462_D1	8561884	8549634	7393658	0.9986	0.1352	483
SJALL016489_D1	8699442	8685242	7375006	0.9984	0.1509	551
SJALL016489_O1	17666040	17639490	14835752	0.9985	0.1589	1060
SJALL016491_D1	10634114	10613162	8923878	0.998	0.1592	663
SJALL016493_D1	9726062	9711002	8180957	0.9985	0.1576	587
SJALL016494_D1	15519072	15494597	12668786	0.9984	0.1824	891
SJALL016496_D1	9455726	9441111	7983395	0.9985	0.1544	585
SJALL016500_D1	12948252	12927393	10461325	0.9984	0.1908	733
SJALL016506_D1	14899722	14876824	12341716	0.9985	0.1704	894
SJALL016507_D1	10801538	10779848	9026687	0.998	0.1626	617
SJALL016512_D1	9881680	9864379	8360768	0.9982	0.1524	623
SJALL016517_D1	10322790	10308872	8686746	0.9987	0.1574	608
SJALL016519_D1	15147424	15116654	12272182	0.998	0.1882	924
SJALL021960_D1	12743252	12722034	10476323	0.9983	0.1765	718
SJALL041447_D1	12515244	12490252	10248436	0.998	0.1795	643
SJALL043614_D1	10097536	10079766	8525263	0.9982	0.1542	600
SJALL043615_D1	8486940	8472621	7146075	0.9983	0.1566	508
SJALL043616_D1	12038286	12018324	10033134	0.9983	0.1652	748
SJAML001119_D2	9811302	9794207	8374430	0.9983	0.145	577
SJAML001119_G2	12571750	12549485	10544614	0.9982	0.1598	733
SJAML001305_G1	9904040	9886971	8430777	0.9983	0.1473	546
SJAML003151_D2	8975138	8958025	7650243	0.9981	0.146	581
SJAML003151_G1	5576456	5567419	4897783	0.9984	0.1203	345
SJAML003512_D2	9314370	9300714	7870904	0.9985	0.1537	583
SJAML003512_G2	13309570	13287123	11051708	0.9983	0.1682	793
SJAML004031_D3	8420330	8406195	7204363	0.9983	0.143	543
SJAML004919_D2	11776644	11752924	9887376	0.998	0.1587	749
SJAML004919_G2	8698142	8680003	7467975	0.9979	0.1396	524
SJAML005124_G1	12463062	12443664	10441847	0.9984	0.1609	767
SJAML005142_D3	10925886	10908369	9289630	0.9984	0.1484	652
SJAML005142_O1	8181856	8166200	7076878	0.9981	0.1334	510
SJAML007109_D1	10628070	10609197	8978190	0.9982	0.1537	676
SJAML007109_G1	7884728	7868504	6870130	0.9979	0.1269	489
SJAML015363_D3	10340640	10325050	8454672	0.9985	0.1811	674
SJAML016462_D2	9502400	9489719	8025332	0.9987	0.1543	563
SJAML016462_G3	12638040	12610778	10544223	0.9978	0.1639	753
SJAML016469_D4	12690306	12661400	10479377	0.9977	0.1723	814
SJAML016478_D1	8692302	8679015	7369235	0.9985	0.1509	554
SJAML016478_G2	4886494	4879868	4276888	0.9986	0.1236	297
SJAML016487_G1	7874320	7859031	6779650	0.9981	0.1373	493
SJAML016492_G1	5632296	5624659	4916236	0.9986	0.1259	339
SJAML016493_G1	14873350	14847450	12339864	0.9983	0.1689	903
SJAML016494_D2	9981924	9965258	8366377	0.9983	0.1604	649
SJAML016494_G1	13484012	13460545	11243376	0.9983	0.1647	798
SJAML016496_D3	9331062	9316520	7883027	0.9984	0.1539	593
SJAML016496_G2	14274118	14248676	11901603	0.9982	0.1647	856
SJAML016498_D3	9828760	9814644	8371013	0.9986	0.1471	581
SJAML016500_O1	7147684	7135277	6182922	0.9983	0.1335	423
SJAML016502_D3	10693372	10674195	8998905	0.9982	0.1569	683
SJAML016506_D2	9360118	9344651	7745515	0.9983	0.1711	607
SJAML016507_D1	8865766	8850923	7546108	0.9983	0.1474	562
SJAML016507_O1	22712148	22669590	18596828	0.9981	0.1797	1273
SJAML016507_R1	8594698	8582251	7289199	0.9986	0.1507	554
SJAML016508_G2	12022554	12006453	10084891	0.9987	0.16	744
SJAML016508_O1	7730566	7712403	6658986	0.9977	0.1366	461
SJAML016512_O1	11471736	11452689	9838938	0.9983	0.1409	655
SJAML016512_O2	12118916	12096729	10463631	0.9982	0.135	741
SJAML016513_D1	10540902	10523600	8860493	0.9984	0.158	674
SJAML016513_G3	14247280	14226240	11711706	0.9985	0.1768	839
SJAML016517_D1	10177326	10164630	8730114	0.9988	0.1411	604
SJAML016517_O1	18816630	18782135	15745930	0.9982	0.1617	1140
SJAML016517_O2	18506966	18473049	15540458	0.9982	0.1587	1112
SJAML016519_D2	9244888	9230659	7785112	0.9985	0.1566	591
SJAML016519_G2	12708520	12689069	10670004	0.9985	0.1591	792
SJAML021960_D3	10369796	10350759	8680875	0.9982	0.1613	653
SJAML041447_D1	10486360	10470763	8718027	0.9985	0.1674	651
SJAML041447_G2	13467256	13440411	11144254	0.998	0.1708	813
SJAML043612_D3	9057768	9045626	7779558	0.9987	0.14	541
SJAML043612_G1	12036732	12015405	10142333	0.9982	0.1559	722
SJAML043612_O1	28316454	28239664	21735195	0.9973	0.2303	973
SJAML043613_D2	8681854	8665913	7279880	0.9982	0.1599	567
SJAML043613_G1	7178136	7165916	6195510	0.9983	0.1354	451
SJAML043614_D4	9619594	9600486	8149941	0.998	0.1511	628
SJAML043614_G1	15832484	15797158	13073832	0.9978	0.1724	948
SJAML043614_O1	27351920	27289067	21805831	0.9977	0.2009	1328
SJAML043615_O1	7423094	7411107	6369598	0.9984	0.1405	433
SJAML043616_D3	13163728	13129099	10877068	0.9974	0.1715	871
SJAML043616_G1	12963524	12944526	10566312	0.9985	0.1837	787
SJAML043618_D3	11205900	11184219	9326448	0.9981	0.1661	712
SJAML043618_G1	13383046	13357881	11093405	0.9981	0.1695	830
SJAML043618_O1	8623060	8608858	7325333	0.9984	0.1491	540
SJAML043619_D2	11328612	11309673	9548173	0.9983	0.1558	745
SJAML043619_G1	6547342	6537393	5679541	0.9985	0.1312	398
SJAML043624_D2	12358914	12333143	10457381	0.9979	0.1521	790
SJCBF000089_D3	10334402	10318036	8782869	0.9984	0.1488	613
SJGCT016473_O1	15294946	15261529	12500168	0.9978	0.1809	885
SJMDS000089_D2	11368624	11346869	9526421	0.9981	0.1604	670
SJMDS000089_G3	12633982	12613448	10511026	0.9984	0.1667	734
SJMDS004031_D1	8792676	8775729	7326415	0.9981	0.1652	545
SJMDS004031_G1	5992280	5977929	5148901	0.9976	0.1387	346
SJMDS005142_D1	6400974	6389933	5590597	0.9983	0.1251	402
SJMDS005142_D3	7293114	7279302	6280052	0.9981	0.1373	456
SJMDS005142_G1	10847942	10828141	9197815	0.9982	0.1506	661
SJMDS005142_O1	8842350	8823212	7602996	0.9978	0.1383	535
SJMDS007109_D1	10831702	10815938	8975678	0.9985	0.1701	694
SJMDS007109_D2	16536712	16508244	13693093	0.9983	0.1705	1012
SJMDS015363_D1	8216084	8203131	6976842	0.9984	0.1495	508
SJMDS015363_G2	5327770	5320331	4655424	0.9986	0.125	319
SJMDS015847_D2	9115898	9102121	7769670	0.9985	0.1464	526
SJMDS015847_O1	12299122	12270827	10532522	0.9977	0.1417	620
SJMDS015847_O2	13479190	13453512	11392578	0.9981	0.1532	674
SJMDS015849_D2	9458330	9439036	7948123	0.998	0.158	558
SJMDS015852_D2	11573912	11552780	9721816	0.9982	0.1585	657
SJMDS015852_G1	12633786	12613502	10422323	0.9984	0.1737	743
SJMDS015852_O1	24695138	24646890	20250725	0.998	0.1784	1327
SJMDS015852_O2	22974022	22929223	19131853	0.9981	0.1656	1370
SJMDS016468_D1	10465664	10449311	8885378	0.9984	0.1497	618
SJMDS016468_G1	7215374	7204798	6208316	0.9985	0.1383	436
SJMDS016469_D1	11439688	11420294	9538758	0.9983	0.1648	730
SJMDS016469_G1	6055420	6046158	5097884	0.9985	0.1568	355
SJMDS016470_D1	8955850	8943301	7724647	0.9986	0.1363	531
SJMDS016470_G1	13785764	13760236	11465552	0.9981	0.1668	828
SJMDS016473_D1	9846394	9829379	8274068	0.9983	0.1582	603
SJMDS016473_G2	7603318	7590951	6595183	0.9984	0.1312	459
SJMDS016475_D1	11126074	11106361	9233645	0.9982	0.1686	714
SJMDS016475_D3	12012740	11990505	10025845	0.9981	0.1639	764
SJMDS016475_G1	11658338	11641937	9827699	0.9986	0.1558	710
SJMDS016476_D1	11274750	11258558	9440356	0.9986	0.1615	667
SJMDS016476_G1	5696048	5685270	4954694	0.9981	0.1285	348
SJMDS016480_D1	9529930	9515155	8069924	0.9984	0.1519	617
SJMDS016480_G2	6770042	6759016	5848352	0.9984	0.1347	387
SJMDS016489_D1	11758008	11741492	9933959	0.9986	0.1539	701
SJMDS016489_G1	12361854	12338789	10185306	0.9981	0.1745	754
SJMDS016491_D1	8959598	8940793	7679587	0.9979	0.1411	539
SJMDS016491_G1	7645416	7629732	6594536	0.9979	0.1357	455
SJMDS016496_D1	17478186	17447099	14750493	0.9982	0.1546	1106
SJMDS016498_D1	10102528	10087451	8480865	0.9985	0.1593	599
SJMDS016498_D3	23127480	23075996	17801965	0.9978	0.2286	844
SJMDS016498_D4	23180968	23124181	19118142	0.9976	0.1732	1344
SJMDS016498_D5	20576254	20537003	17115474	0.9981	0.1666	1168
SJMDS016498_G1	17465452	17423179	14319404	0.9976	0.1781	1086
SJMDS016501_D1	8936448	8920629	7626656	0.9982	0.1451	572
SJMDS016501_G1	6519826	6509193	5732864	0.9984	0.1193	395
SJMDS016502_D1	9926280	9911728	8350991	0.9985	0.1575	629
SJMDS016502_G1	5565646	5556236	4825881	0.9983	0.1314	331
SJMDS016506_D1	17981210	17941143	15106045	0.9978	0.158	1147
SJMDS016511_D1	19267066	19228520	16284010	0.998	0.1531	1155
SJMDS016511_D3	15693450	15668037	13447916	0.9984	0.1417	922
SJMDS016511_G2	5494200	5484391	4708721	0.9982	0.1414	337
SJMDS016512_D1	10929954	10914419	9278820	0.9986	0.1499	646
SJMDS016512_G1	13138296	13106473	10918491	0.9976	0.1669	806
SJMDS016517_G2	5207372	5199688	4574432	0.9985	0.1202	313
SJMDS016519_D1	19511664	19474531	16273167	0.9981	0.1644	1228
SJMDS018194_D1	9201456	9186901	7899189	0.9984	0.1402	539
SJMDS018194_G1	19487962	19455716	15629957	0.9983	0.1966	1168
SJMDS018195_D1	9861704	9843498	8376019	0.9982	0.1491	574
SJMDS018195_G1	16279396	16254269	13335412	0.9985	0.1796	991
SJMDS018205_D1	10397360	10381642	8783735	0.9985	0.1539	614
SJMDS018209_D1	11508704	11492192	9693654	0.9986	0.1565	693
SJMDS018209_G1	13158054	13133171	10721945	0.9981	0.1836	805
SJMDS030727_O1	9828994	9813009	8285506	0.9984	0.1557	597
SJMDS030727_O2	9112964	9098041	7696785	0.9984	0.154	557
SJMDS040265_D1	12160504	12141313	10442529	0.9984	0.1399	317
SJMDS040265_D3	9012552	8997134	7686936	0.9983	0.1456	536
SJMDS040265_G1	7138390	7126647	6201776	0.9984	0.1298	433
SJMDS043076_D2	10147400	10129088	8505904	0.9982	0.1602	654
SJMDS043076_G1	5531910	5522550	4797008	0.9983	0.1314	340
SJTAML001305_D3	11399804	11382942	9502920	0.9985	0.1652	731
SJTAML005124_D3	10131032	10115484	8548273	0.9985	0.1549	612
SJTAML016462_D1	18455042	18423544	15580408	0.9983	0.1543	1123
SJTAML016487_D2	9164682	9144856	7789778	0.9978	0.1482	604
SJTAML016492_D2	9047826	9033457	7635085	0.9984	0.1548	585
SJTAML016493_D2	8020022	8007721	6826820	0.9985	0.1475	509
SJTAML016500_D2	14501862	14477301	11780819	0.9983	0.1863	936
SJTAML016508_D2	11743878	11723477	9702167	0.9983	0.1724	755
SJTAML016511_D4	10533216	10516445	8996321	0.9984	0.1445	622
SJTAML021960_D1	10219536	10203739	8622686	0.9985	0.1549	658
SJTAML043615_D4	12864250	12838508	10644075	0.998	0.1709	838.5
