# Supplementary material for: The acquisition of molecular drivers in pediatric therapy-related myeloid neoplasms
Source: Nat Commun. 2021 Feb 12;12:985. doi: 10.1038/s41467-021-21255-8 (PMC7880998; doi:10.1038/s41467-021-21255-8)
Supplement: Supplementary file 12 — Supplementary Data 9 [file 41467_2021_21255_MOESM12_ESM.xlsx]

## Sheet: Sup. Data 9 Hyper Mut. DNA Rep
SampleID	Symbol (Supp. Fig.2a)	Mutation Burden	1° Diagnosis	2° Diagnosis	DNA Repair Mutations
SJ016494	Green Triangle	188	ALL	tAML	PMS2 (p.E705K)
SJ016519	Blue Triangle	186	ALL	tAML	PMS2 (p.S46I; GL VAF: 34%)
SJ016473	Red Square	154	Germ Cell Tumor	tMDS	TP53 (p.R273C; GL VAF: 6% (m)), REV3L (p.E1785K)
SJ043076	Filled Green Circle	115	Germ Cell Tumor	tMDS	TP53 (p.G266V), MSH6 (p.D135fs), RAD51L (p.G265R), FANCE (p.K202N)
This data complements that of Supplementary Figure 2a.
