# Supplementary material for: The acquisition of molecular drivers in pediatric therapy-related myeloid neoplasms
Source: Nat Commun. 2021 Feb 12;12:985. doi: 10.1038/s41467-021-21255-8 (PMC7880998; doi:10.1038/s41467-021-21255-8)
Supplement: Supplementary file 13 — Supplementary Data 10 [file 41467_2021_21255_MOESM13_ESM.xlsx]

## Sheet: Sup. Data 10 GRIN
loc.start	loc.end	strand	chrom	id	lbl	p.overall	q.overall	N.SNV	N.HetDel	N.Fusion	N.CN-LOH	N.AMP	p.N.AMP	p.N.CN-LOH	p.N.Fusion	p.N.HetDel	p.N.SNV	q.N.AMP	q.N.CN-LOH	q.N.Fusion	q.N.HetDel	q.N.SNV
118307204	118397539	+	11	KMT2A	KMT2A	1.86298e-74	3.67473e-70	0	3	28	1	3	0.018674	0.739882	3.72596e-75	9.10665e-05	1	1	1	7.34946e-71	0.0121395	1
25358179	25403854	-	12	KRAS	KRAS	5.20473e-32	5.13317e-28	14	2	0	0	3	0.165398	1	1	0.0980176	1.04095e-32	1	1	1	1	2.05327e-28
20344967	20622514	-	9	MLLT3	MLLT3	1.15896e-27	7.62015e-24	0	3	13	0	1	0.856844	1	2.31792e-28	0.21908	1	1	1	2.28604e-24	1	1
115247084	115259515	-	1	NRAS	NRAS	8.65006e-16	4.26556e-12	6	0	0	0	2	0.999903	1	1	1	1.73001e-16	1	1	1	1	1.70622e-12
29421944	29704695	+	17	NF1	NF1	7.53466e-14	2.97243e-10	11	4	0	1	1	0.852662	0.839514	1	0.299978	1.50693e-14	1	1	1	1	9.90808e-11
7565096	7590868	-	17	TP53	TP53	4.03914e-12	1.32787e-08	6	9	0	3	0	1	0.0744889	1	2.06633e-06	8.07828e-13	1	1	1	0.000673071	3.9836e-09
32409321	32457081	-	11	WT1	WT1	1.00067e-11	2.81975e-08	6	0	0	1	0	1	0.739479	1	1	2.00135e-12	1	1	1	1	7.89531e-09
128198264	128212030	-	3	GATA2	GATA2	4.63435e-10	1.14266e-06	4	2	0	0	1	0.585112	1	1	0.162903	9.2687e-11	1	1	1	1	3.04709e-07
36160097	36421641	-	21	RUNX1	RUNX1	7.79655e-10	1.70874e-06	7	0	5	0	4	0.307346	1	1.39576e-09	1	1.55931e-10	1	1	9.17714e-06	1	4.39391e-07
6210391	6279959	-	19	MLLT1	MLLT1	1.3508e-08	2.66444e-05	1	0	4	0	3	0.333137	1	2.70159e-09	1	0.118356	1	1	1.33222e-05	1	1
38457692	38458775	-	8	RNF5P1	RNF5P1	6.56354e-07	0.00117696	2	1	0	0	3	0.657221	1	1	0.28719	1.31271e-07	1	1	1	1	0.000323665
56229944	56230877	-	11	OR5M9	OR5M9	1.30671e-06	0.0021479	2	0	0	1	0	1	0.739036	1	1	2.61342e-07	1	1	1	1	0.000572774
241526132	241557122	+	2	CAPN10	CAPN10	2.64945e-06	0.00263187	3	1	0	0	2	0.848446	1	1	0.0973658	5.29891e-07	1	1	1	1	0.00104521
21823100	22032559	+	10	MLLT10	MLLT10	2.83363e-06	0.00263187	0	0	3	0	1	0.777781	1	5.66726e-07	1	1	1	1	0.00223573	1	1
34147868	34150447	-	23	FAM47A	FAM47A	3.51474e-06	0.00263187	2	1	0	0	1	0.99869	1	1	0.372389	7.02948e-07	1	1	1	1	0.00126051
30946146	31027122	+	20	ASXL1	ASXL1	4.47099e-06	0.00263187	4	0	0	0	1	0.998625	1	1	1	8.94199e-07	1	1	1	1	0.00146984
112856535	112947717	+	12	PTPN11	PTPN11	7.14745e-06	0.00263187	4	0	0	0	2	0.999435	1	1	1	1.42949e-06	1	1	1	1	0.00216898
120207617	120360645	+	11	ARHGEF12	ARHGEF12	9.90892e-06	0.00263187	0	2	4	1	3	0.0195824	0.740474	1.98179e-06	0.0129469	1	1	1	0.00651514	0.240243	1
7306292	7307450	-	17	TMEM256	TMEM256	1.00235e-05	0.00263187	0	9	0	3	0	1	0.0742443	1	2.0047e-06	1	1	1	1	0.000673071	1
7323678	7324951	+	17	SPEM1	SPEM1	1.00249e-05	0.00263187	0	9	0	3	0	1	0.0742455	1	2.00498e-06	1	1	1	1	0.000673071	1
6555058	6556617	+	17	C17orf100	C17orf100	1.00284e-05	0.00263187	0	9	0	3	0	1	0.0742483	1	2.00569e-06	1	1	1	1	0.000673071	1
7529555	7531194	-	17	SAT2	SAT2	1.00294e-05	0.00263187	0	9	0	3	0	1	0.0742491	1	2.00589e-06	1	1	1	1	0.000673071	1
7384720	7386383	+	17	SLC35G6	SLC35G6	1.00297e-05	0.00263187	0	9	0	3	0	1	0.0742493	1	2.00595e-06	1	1	1	1	0.000673071	1
7328934	7330886	+	17	C17orf74	C17orf74	1.00333e-05	0.00263187	0	9	0	3	0	1	0.0742522	1	2.00667e-06	1	1	1	1	0.000673071	1
7491497	7493488	-	17	SOX15	SOX15	1.00338e-05	0.00263187	0	9	0	3	0	1	0.0742526	1	2.00677e-06	1	1	1	1	0.000673071	1
7143737	7145753	-	17	GABARAP	GABARAP	1.00341e-05	0.00263187	0	9	0	3	0	1	0.0742528	1	2.00683e-06	1	1	1	1	0.000673071	1
7258496	7260538	+	17	TMEM95	TMEM95	1.00344e-05	0.00263187	0	9	0	3	0	1	0.0742531	1	2.00689e-06	1	1	1	1	0.000673071	1
7338761	7340998	+	17	TMEM102	TMEM102	1.00369e-05	0.00263187	0	9	0	3	0	1	0.074255	1	2.00738e-06	1	1	1	1	0.000673071	1
6944948	6947242	-	17	SLC16A11	SLC16A11	1.00376e-05	0.00263187	0	9	0	3	0	1	0.0742556	1	2.00752e-06	1	1	1	1	0.000673071	1
7482804	7485429	+	17	CD68	CD68	1.00417e-05	0.00263187	0	9	0	3	0	1	0.0742589	1	2.00834e-06	1	1	1	1	0.000673071	1
7255207	7258262	+	17	KCTD11	KCTD11	1.0047e-05	0.00263187	0	9	0	3	0	1	0.0742631	1	2.00941e-06	1	1	1	1	0.000673071	1
7163221	7166512	-	17	CLDN7	CLDN7	1.00499e-05	0.00263187	0	9	0	3	0	1	0.0742655	1	2.01e-06	1	1	1	1	0.000673071	1
7461608	7464925	+	17	TNFSF13	TNFSF13	1.00503e-05	0.00263187	0	9	0	3	0	1	0.0742657	1	2.01006e-06	1	1	1	1	0.000673071	1
6544221	6547861	+	17	TXNDC17	TXNDC17	1.00543e-05	0.00263187	0	9	0	3	0	1	0.074269	1	2.01087e-06	1	1	1	1	0.000673071	1
6939393	6943440	+	17	SLC16A13	SLC16A13	1.00593e-05	0.00263187	0	9	0	3	0	1	0.074273	1	2.01188e-06	1	1	1	1	0.000673071	1
7138346	7142825	-	17	PHF23	PHF23	1.00647e-05	0.00263187	0	9	0	3	0	1	0.0742773	1	2.01295e-06	1	1	1	1	0.000673071	1
6915735	6920843	+	17	RNASEK-C17orf49	RNASEK-C17orf49	1.00725e-05	0.00263187	0	9	0	3	0	1	0.0742835	1	2.01452e-06	1	1	1	1	0.000673071	1
7293046	7298162	-	17	PLSCR3	PLSCR3	1.00726e-05	0.00263187	0	9	0	3	0	1	0.0742836	1	2.01454e-06	1	1	1	1	0.000673071	1
7210317	7215782	+	17	EIF5A	EIF5A	1.0077e-05	0.00263187	0	9	0	3	0	1	0.0742871	1	2.01541e-06	1	1	1	1	0.000673071	1
6977855	6983600	-	17	CLEC10A	CLEC10A	1.00805e-05	0.00263187	0	9	0	3	0	1	0.0742899	1	2.0161e-06	1	1	1	1	0.000673071	1
7076750	7082883	-	17	ASGR1	ASGR1	1.00853e-05	0.00263187	0	9	0	3	0	1	0.0742937	1	2.01707e-06	1	1	1	1	0.000673071	1
7191570	7197876	-	17	YBX2	YBX2	1.00875e-05	0.00263187	0	9	0	3	0	1	0.0742954	1	2.0175e-06	1	1	1	1	0.000673071	1
7185053	7191367	+	17	SLC2A4	SLC2A4	1.00876e-05	0.00263187	0	9	0	3	0	1	0.0742955	1	2.01752e-06	1	1	1	1	0.000673071	1
7215977	7222527	-	17	GPS2	GPS2	1.00905e-05	0.00263187	0	9	0	3	0	1	0.0742979	1	2.01811e-06	1	1	1	1	0.000673071	1
6926368	6932961	+	17	BCL6B	BCL6B	1.0091e-05	0.00263187	0	9	0	3	0	1	0.0742983	1	2.01822e-06	1	1	1	1	0.000673071	1
6347734	6354385	+	17	FAM64A	FAM64A	1.00918e-05	0.00263187	0	9	0	3	0	1	0.0742989	1	2.01836e-06	1	1	1	1	0.000673071	1
7341591	7348251	+	17	FGF11	FGF11	1.00919e-05	0.00263187	0	9	0	3	0	1	0.0742989	1	2.01838e-06	1	1	1	1	0.000673071	1
7554253	7561089	+	17	ATP1B2	ATP1B2	1.00941e-05	0.00263187	0	9	0	3	0	1	0.0743007	1	2.01882e-06	1	1	1	1	0.000673071	1
7155371	7163259	+	17	ELP5	ELP5	1.01072e-05	0.00263187	0	9	0	3	0	1	0.0743111	1	2.02145e-06	1	1	1	1	0.000673071	1
7120443	7128586	+	17	ACADVL	ACADVL	1.01104e-05	0.00263187	0	9	0	3	0	1	0.0743137	1	2.02208e-06	1	1	1	1	0.000673071	1
6546632	6554954	-	17	MED31	MED31	1.01126e-05	0.00263187	0	9	0	3	0	1	0.0743155	1	2.02253e-06	1	1	1	1	0.000673071	1
7146905	7155259	-	17	CTDNEP1	CTDNEP1	1.0113e-05	0.00263187	0	9	0	3	0	1	0.0743158	1	2.02261e-06	1	1	1	1	0.000673071	1
7284292	7293092	+	17	TNK1	TNK1	1.01186e-05	0.00263187	0	9	0	3	0	1	0.0743202	1	2.02372e-06	1	1	1	1	0.000673071	1
7452374	7461207	+	17	TNFSF12	TNFSF12	1.0119e-05	0.00263187	0	9	0	3	0	1	0.0743205	1	2.0238e-06	1	1	1	1	0.000673071	1
7486964	7496107	+	17	MPDU1	MPDU1	1.01228e-05	0.00263187	0	9	0	3	0	1	0.0743236	1	2.02458e-06	1	1	1	1	0.000673071	1
7128660	7137863	-	17	DVL2	DVL2	1.01236e-05	0.00263187	0	9	0	3	0	1	0.0743242	1	2.02473e-06	1	1	1	1	0.000673071	1
7465308	7475287	+	17	SENP3	SENP3	1.01333e-05	0.00263187	0	9	0	3	0	1	0.0743319	1	2.02666e-06	1	1	1	1	0.000673071	1
6904450	6915653	-	17	LOC100506713	LOC100506713	1.01486e-05	0.00263187	0	9	0	3	0	1	0.0743441	1	2.02972e-06	1	1	1	1	0.000673071	1
6679551	6690965	+	17	FBXO39	FBXO39	1.01512e-05	0.00263187	0	9	0	3	0	1	0.0743462	1	2.03025e-06	1	1	1	1	0.000673071	1
6327058	6338519	-	17	AIPL1	AIPL1	1.01518e-05	0.00263187	1	9	0	3	0	1	0.0743466	1	2.03037e-06	0.0148532	1	1	1	0.000673071	0.542134
7311501	7323179	+	17	NLGN2	NLGN2	1.01545e-05	0.00263187	0	9	0	3	0	1	0.0743488	1	2.03091e-06	1	1	1	1	0.000673071	1
7348405	7360932	+	17	CHRNB1	CHRNB1	1.01651e-05	0.00263187	1	9	0	3	0	1	0.0743572	1	2.03303e-06	0.0162235	1	1	1	0.000673071	0.549734
7452374	7464925	+	17	TNFSF12-TNFSF13	TNFSF12-TNFSF13	1.01654e-05	0.00263187	0	9	0	3	0	1	0.0743575	1	2.03309e-06	1	1	1	1	0.000673071	1
7004640	7018144	-	17	ASGR2	ASGR2	1.01774e-05	0.00263187	1	9	0	3	0	1	0.0743669	1	2.03548e-06	0.0174776	1	1	1	0.000673071	0.572442
7218950	7232638	-	17	NEURL4	NEURL4	1.01797e-05	0.00263187	0	9	0	3	0	1	0.0743688	1	2.03594e-06	1	1	1	1	0.000673071	1
7293046	7307450	-	17	C17orf61-PLSCR3	C17orf61-PLSCR3	1.01886e-05	0.00263187	0	9	0	3	0	1	0.0743759	1	2.03773e-06	1	1	1	1	0.000673071	1
6899383	6914055	+	17	ALOX12	ALOX12	1.0192e-05	0.00263187	0	9	0	3	0	1	0.0743785	1	2.03841e-06	1	1	1	1	0.000673071	1
7239847	7254793	+	17	ACAP1	ACAP1	1.01954e-05	0.00263187	0	9	0	3	0	1	0.0743813	1	2.03909e-06	1	1	1	1	0.000673071	1
7465308	7482324	+	17	SENP3-EIF4A1	SENP3-EIF4A1	1.02214e-05	0.00263187	0	9	0	3	0	1	0.0744018	1	2.04429e-06	1	1	1	1	0.000673071	1
7589388	7606820	+	17	WRAP53	WRAP53	1.02266e-05	0.00263187	0	9	1	3	1	0.849494	0.074406	0.00107306	2.04533e-06	1	1	1	1	0.000673071	1
7517381	7536700	+	17	SHBG	SHBG	1.02503e-05	0.00263187	0	9	0	3	0	1	0.0744247	1	2.05007e-06	1	1	1	1	0.000673071	1
6658793	6678964	+	17	XAF1	XAF1	1.0261e-05	0.00263187	0	9	0	3	0	1	0.0744332	1	2.05221e-06	1	1	1	1	0.000673071	1
7494547	7518215	-	17	FXR2	FXR2	1.03051e-05	0.00263187	0	9	0	3	0	1	0.074468	1	2.06102e-06	1	1	1	1	0.000673071	1
7362684	7387568	-	17	ZBTB4	ZBTB4	1.03204e-05	0.00263187	0	9	0	3	0	1	0.0744801	1	2.06409e-06	1	1	1	1	0.000673071	1
6588038	6616740	-	17	SLC13A5	SLC13A5	1.03686e-05	0.00263187	0	9	0	3	0	1	0.074518	1	2.07374e-06	1	1	1	1	0.000673071	1
7093209	7123369	-	17	DLG4	DLG4	1.03871e-05	0.00263187	0	9	0	3	0	1	0.0745325	1	2.07743e-06	1	1	1	1	0.000673071	1
7387697	7417935	+	17	POLR2A	POLR2A	1.03881e-05	0.00263187	0	9	0	3	0	1	0.0745333	1	2.07763e-06	1	1	1	1	0.000673071	1
6703299	6735060	-	17	TEKT1	TEKT1	1.04074e-05	0.00263187	0	9	0	3	0	1	0.0745485	1	2.08149e-06	1	1	1	1	0.000673071	1
6481644	6544247	-	17	KIAA0753	KIAA0753	1.08027e-05	0.00269725	0	9	0	3	0	1	0.0748556	1	2.16055e-06	1	1	1	1	0.000687368	1
6354582	6459877	-	17	PITPNM3	PITPNM3	1.13639e-05	0.00280192	1	9	0	3	0	1	0.0752819	1	2.27279e-06	0.128512	1	1	1	0.000711601	1
31669317	31699557	+	20	BPIFB4	BPIFB4	1.51019e-05	0.00367758	3	1	0	0	1	0.99782	1	1	0.882225	3.02039e-06	1	1	1	1	0.00425551
76822687	76829150	-	7	FGL2	FGL2	1.76559e-05	0.00424711	2	14	0	0	2	0.342879	1	1	0.833719	3.53121e-06	1	1	1	1	0.00464354
61974661	62009489	-	20	CHRNA4	CHRNA4	2.3004e-05	0.00546691	3	1	0	0	1	0.997893	1	1	0.882291	4.60084e-06	1	1	1	1	0.00567197
28577410	28674729	-	13	FLT3	FLT3	2.62965e-05	0.00617498	3	1	2	0	1	0.821988	1	5.70393e-06	0.835984	5.25935e-06	1	1	0.0160729	1	0.0061024
114948904	114961876	-	5	TMED7	TMED7	7.18092e-05	0.016664	2	8	0	1	0	1	0.999212	1	0.118258	1.43623e-05	1	1	1	1	0.0157386
46955443	46970601	-	10	SYT15	SYT15	0.000105939	0.0242981	2	0	0	0	1	0.776251	1	1	1	2.11886e-05	1	1	1	1	0.0212755
164696685	164796283	-	3	SI	SI	0.000107856	0.0244536	3	1	0	0	2	0.119957	1	1	0.999094	2.15722e-05	1	1	1	1	0.0212755
153686622	153701985	+	23	PLXNA3	PLXNA3	0.000124157	0.0278294	2	0	0	0	1	0.998772	1	1	1	2.48325e-05	1	1	1	1	0.0233249
7680341	7918851	+	7	LOC729852	LOC729852	0.000134299	0.0297647	0	14	2	0	2	0.345511	1	2.68613e-05	0.838839	1	1	1	0.06623	1	1
52811601	52826084	+	3	ITIH1	ITIH1	0.000146347	0.0320745	2	1	0	0	0	1	1	1	0.998733	2.92712e-05	1	1	1	1	0.0256798
41192650	41209524	+	23	DDX3X	DDX3X	0.000149709	0.0324506	2	1	0	0	1	0.998782	1	1	0.372481	2.99435e-05	1	1	1	1	0.0256798
443333	467409	+	5	EXOC3	EXOC3	0.000246584	0.0528681	2	2	0	1	0	1	0.999273	1	0.998687	4.93216e-05	1	1	1	1	0.0405362
3696239	3819022	-	11	NUP98	NUP98	0.000261374	0.0536462	0	0	3	1	0	1	0.740188	5.22803e-05	1	1	1	1	0.114005	1	1
41488613	41576081	+	22	EP300	EP300	0.000288954	0.0536462	0	0	2	0	2	0.474331	1	5.77974e-05	1	1	1	1	0.114005	1	1
58677543	58743640	+	17	PPM1D	PPM1D	0.00041768	0.0536462	3	1	0	1	2	0.326684	0.836557	1	0.978541	8.35501e-05	1	1	1	1	0.0650584
39966757	40085740	+	22	CACNA1I	CACNA1I	0.000428702	0.0536462	3	0	0	0	2	0.475435	1	1	1	8.57551e-05	1	1	1	1	0.0650584
619362	664681	+	4	PDE6B	PDE6B	0.000610176	0.0536462	2	0	0	0	1	0.722028	1	1	1	0.000122065	1	1	1	1	0.0891753
154298035	154323780	+	1	ATP8B2	ATP8B2	0.000649234	0.0536462	2	0	0	0	3	0.399305	1	1	1	0.000129881	1	1	1	1	0.091198
48601505	48632593	-	3	COL7A1	COL7A1	0.000670224	0.0536462	2	1	0	0	0	1	1	1	0.998804	0.000134081	1	1	1	1	0.091198
191178951	191179245	+	3	PYDC2	PYDC2	0.000804131	0.0536462	1	1	0	0	2	0.119604	1	1	0.998673	0.000160878	1	1	1	1	0.105777
3143969	3144559	+	17	OR1D4	OR1D4	0.000820678	0.0536462	0	8	0	3	0	1	0.0742387	1	0.000164189	1	1	1	1	0.0121395	1
1173857	1174565	+	17	BHLHA9	BHLHA9	0.000820736	0.0536462	0	8	0	3	0	1	0.0742398	1	0.000164201	1	1	1	1	0.0121395	1
3572089	3572962	+	17	EMC6	EMC6	0.000820818	0.0536462	0	8	0	3	0	1	0.0742415	1	0.000164218	1	1	1	1	0.0121395	1
3100812	3101742	+	17	OR1A2	OR1A2	0.000820846	0.0536462	0	8	0	3	0	1	0.074242	1	0.000164223	1	1	1	1	0.0121395	1
3118914	3119844	+	17	OR1A1	OR1A1	0.000820846	0.0536462	0	8	0	3	0	1	0.074242	1	0.000164223	1	1	1	1	0.0121395	1
2965962	2966901	-	17	OR1D5	OR1D5	0.000820851	0.0536462	0	8	0	3	0	1	0.0742421	1	0.000164224	1	1	1	1	0.0121395	1
2995351	2996290	-	17	OR1D2	OR1D2	0.000820851	0.0536462	0	8	0	3	0	1	0.0742421	1	0.000164224	1	1	1	1	0.0121395	1
3029903	3030845	-	17	OR1G1	OR1G1	0.000820852	0.0536462	0	8	0	3	0	1	0.0742422	1	0.000164224	1	1	1	1	0.0121395	1
3300759	3301704	-	17	OR1E1	OR1E1	0.000820854	0.0536462	0	8	0	3	0	1	0.0742422	1	0.000164225	1	1	1	1	0.0121395	1
3194928	3195876	-	17	OR3A1	OR3A1	0.000820855	0.0536462	0	8	0	3	0	1	0.0742422	1	0.000164225	1	1	1	1	0.0121395	1
3323861	3324827	+	17	OR3A3	OR3A3	0.000820864	0.0536462	0	8	0	3	0	1	0.0742424	1	0.000164227	1	1	1	1	0.0121395	1
3336163	3337135	-	17	OR1E2	OR1E2	0.000820867	0.0536462	0	8	0	3	0	1	0.0742425	1	0.000164227	1	1	1	1	0.0121395	1
14139172	14140150	-	17	CDRT15	CDRT15	0.00082087	0.0536462	1	8	0	2	1	0.849296	0.373352	1	0.000164228	0.00127727	1	1	1	0.0121395	0.270995
7758383	7759417	+	17	TMEM88	TMEM88	0.000820898	0.0536462	0	8	0	3	1	0.849297	0.0742431	1	0.000164233	1	1	1	1	0.0121395	1
3181183	3182268	-	17	OR3A2	OR3A2	0.000820923	0.0536462	0	8	0	3	0	1	0.0742436	1	0.000164239	1	1	1	1	0.0121395	1
4688579	4689729	-	17	VMO1	VMO1	0.000820955	0.0536462	0	8	0	3	0	1	0.0742442	1	0.000164245	1	1	1	1	0.0121395	1
7760002	7761172	-	17	LSMD1	LSMD1	0.000820965	0.0536462	0	8	0	3	1	0.849299	0.0742444	1	0.000164247	1	1	1	1	0.0121395	1
3213538	3214740	+	17	OR3A4P	OR3A4P	0.000820981	0.0536462	0	8	0	3	0	1	0.0742447	1	0.00016425	1	1	1	1	0.0121395	1
8191968	8193409	+	17	RANGRF	RANGRF	0.000821099	0.0536462	0	8	0	3	1	0.849302	0.0742471	1	0.000164274	1	1	1	1	0.0121395	1
1945276	1946725	+	17	OVCA2	OVCA2	0.000821103	0.0536462	0	8	0	3	0	1	0.0742472	1	0.000164275	1	1	1	1	0.0121395	1
5402746	5404319	-	17	LOC728392	LOC728392	0.000821164	0.0536462	0	8	0	3	0	1	0.0742484	1	0.000164287	1	1	1	1	0.0121395	1
4692253	4693884	+	17	GLTPD2	GLTPD2	0.000821193	0.0536462	0	8	0	3	0	1	0.074249	1	0.000164293	1	1	1	1	0.0121395	1
7833662	7835317	-	17	TRAPPC1	TRAPPC1	0.000821205	0.0536462	0	8	0	3	1	0.849305	0.0742492	1	0.000164295	1	1	1	1	0.0121395	1
16284366	16286054	+	17	UBB	UBB	0.000821221	0.0536462	0	8	0	2	0	1	0.373369	1	0.000164298	1	1	1	1	0.0121395	1
16692056	16693815	+	17	FAM106CP	FAM106CP	0.000821256	0.0536462	0	8	0	2	0	1	0.373371	1	0.000164305	1	1	1	1	0.0121395	1
8091650	8093564	-	17	C17orf59	C17orf59	0.000821333	0.0536462	0	8	0	3	1	0.849308	0.0742518	1	0.000164321	1	1	1	1	0.0121395	1
17397752	17399709	-	17	RASD1	RASD1	0.000821354	0.0536462	0	8	0	2	0	1	0.373376	1	0.000164325	1	1	1	1	0.0121395	1
4634722	4636896	+	17	MED11	MED11	0.000821462	0.0536462	0	8	0	3	0	1	0.0742544	1	0.000164346	1	1	1	1	0.0121395	1
8700427	8702667	-	17	MFSD6L	MFSD6L	0.000821494	0.0536462	0	8	0	3	1	0.849312	0.0742551	1	0.000164353	1	1	1	1	0.0121395	1
180995	183279	+	17	LOC100506388	LOC100506388	0.000821516	0.0536462	0	8	0	1	0	1	0.835679	1	0.000164357	1	1	1	1	0.0121395	1
16733796	16736147	-	17	KRT16P2	KRT16P2	0.000821549	0.0536462	0	8	0	2	0	1	0.373386	1	0.000164364	1	1	1	1	0.0121395	1
4699438	4701798	+	17	PSMB6	PSMB6	0.000821554	0.0536462	0	8	0	3	0	1	0.0742562	1	0.000164365	1	1	1	1	0.0121395	1
7816639	7819265	-	17	LOC284023	LOC284023	0.000821686	0.0536462	0	8	0	3	1	0.849316	0.0742589	1	0.000164391	1	1	1	1	0.0121395	1
4835591	4838325	+	17	GP1BA	GP1BA	0.000821739	0.0536462	0	8	0	3	0	1	0.07426	1	0.000164402	1	1	1	1	0.0121395	1
3627196	3629992	+	17	GSG2	GSG2	0.00082177	0.0536462	0	8	0	3	0	1	0.0742606	1	0.000164408	1	1	1	1	0.0121395	1
17679999	17682843	-	17	SMCR5	SMCR5	0.000821793	0.0536462	0	8	0	2	0	1	0.373398	1	0.000164413	1	1	1	1	0.0121395	1
15690163	15693019	+	17	MEIS3P1	MEIS3P1	0.000821799	0.0536462	0	8	0	2	0	1	0.373398	1	0.000164414	1	1	1	1	0.0121395	1
4840425	4843462	-	17	SLC25A11	SLC25A11	0.000821889	0.0536462	0	8	0	3	0	1	0.074263	1	0.000164432	1	1	1	1	0.0121395	1
16342300	16345340	+	17	C17orf76-AS1	C17orf76-AS1	0.000821891	0.0536462	0	8	0	2	0	1	0.373402	1	0.000164432	1	1	1	1	0.0121395	1
18325494	18328647	+	17	LOC339240	LOC339240	0.000821947	0.0536462	0	8	0	2	0	1	0.373405	1	0.000164443	1	1	1	1	0.0121395	1
4802947	4806227	+	17	C17orf107	C17orf107	0.000822009	0.0536462	0	8	0	3	0	1	0.0742654	1	0.000164456	1	1	1	1	0.0121395	1
8076296	8079714	-	17	TMEM107	TMEM107	0.000822078	0.0536462	0	8	0	3	1	0.849326	0.0742667	1	0.00016447	1	1	1	1	0.0121395	1
4848944	4852381	-	17	PFN1	PFN1	0.000822087	0.0536462	0	8	0	3	0	1	0.0742669	1	0.000164472	1	1	1	1	0.0121395	1
8023907	8027410	-	17	HES7	HES7	0.00082212	0.0536462	0	8	0	3	1	0.849327	0.0742676	1	0.000164478	1	1	1	1	0.0121395	1
4460221	4463876	-	17	GGT6	GGT6	0.000822195	0.0536462	0	8	0	3	0	1	0.0742691	1	0.000164493	1	1	1	1	0.0121395	1
8062464	8066293	-	17	VAMP2	VAMP2	0.000822281	0.0536462	0	8	0	3	1	0.849331	0.0742708	1	0.00016451	1	1	1	1	0.0121395	1
1549444	1553392	-	17	RILP	RILP	0.00082234	0.0536462	0	8	0	3	0	1	0.074272	1	0.000164522	1	1	1	1	0.0121395	1
17322657	17326728	+	17	SMCR9	SMCR9	0.000822401	0.0536462	0	8	0	2	0	1	0.373428	1	0.000164534	1	1	1	1	0.0121395	1
260117	264457	+	17	C17orf97	C17orf97	0.000822535	0.0536462	0	8	0	3	0	1	0.0742759	1	0.000164561	1	1	1	1	0.0121395	1
5389693	5394130	+	17	MIS12	MIS12	0.000822583	0.0536462	0	8	0	3	0	1	0.0742769	1	0.000164571	1	1	1	1	0.0121395	1
7761063	7765600	+	17	CYB5D1	CYB5D1	0.000822632	0.0536462	0	8	0	3	1	0.849339	0.0742779	1	0.000164581	1	1	1	1	0.0121395	1
4843629	4848517	+	17	RNF167	RNF167	0.000822806	0.0536462	0	8	0	3	0	1	0.0742813	1	0.000164615	1	1	1	1	0.0121395	1
900356	905390	+	17	TIMM22	TIMM22	0.000822878	0.0536462	0	8	0	3	0	1	0.0742828	1	0.00016463	1	1	1	1	0.0121395	1
18163847	18169095	+	17	SMCR7	SMCR7	0.000822985	0.0536462	0	8	0	2	0	1	0.373456	1	0.000164651	1	1	1	1	0.0121395	1
4801063	4806369	-	17	CHRNE	CHRNE	0.000823013	0.0536462	0	8	0	3	0	1	0.0742855	1	0.000164657	1	1	1	1	0.0121395	1
17104308	17109646	-	17	PLD6	PLD6	0.000823029	0.0536462	0	8	0	2	0	1	0.373459	1	0.00016466	1	1	1	1	0.0121395	1
8656423	8661877	-	17	SPDYE4	SPDYE4	0.000823087	0.0536462	1	8	0	3	1	0.84935	0.074287	1	0.000164672	0.00709642	1	1	1	0.0121395	0.44721
1957447	1962981	+	17	HIC1	HIC1	0.000823126	0.0536462	0	8	0	3	0	1	0.0742878	1	0.000164679	1	1	1	1	0.0121395	1
8280833	8286565	-	17	RPL26	RPL26	0.000823224	0.0536462	0	8	0	3	1	0.849354	0.0742897	1	0.000164699	1	1	1	1	0.0121395	1
3566186	3571973	-	17	TAX1BP3	TAX1BP3	0.000823252	0.0536462	0	8	0	3	0	1	0.0742903	1	0.000164705	1	1	1	1	0.0121395	1
8108048	8113944	-	17	AURKB	AURKB	0.000823306	0.0536462	0	8	0	3	1	0.849355	0.0742914	1	0.000164715	1	1	1	1	0.0121395	1
289770	295731	-	17	FAM101B	FAM101B	0.000823338	0.0536462	0	8	0	3	0	1	0.074292	1	0.000164722	1	1	1	1	0.0121395	1
4854383	4860426	+	17	ENO3	ENO3	0.000823379	0.0536462	0	8	0	3	0	1	0.0742928	1	0.00016473	1	1	1	1	0.0121395	1
4643309	4649414	+	17	ZMYND15	ZMYND15	0.000823409	0.0536462	0	8	0	3	0	1	0.0742934	1	0.000164736	1	1	1	1	0.0121395	1
7608519	7614693	+	17	EFNB3	EFNB3	0.000823444	0.0536462	0	8	0	3	1	0.849359	0.0742941	1	0.000164743	1	1	1	1	0.0121395	1
8243187	8249363	+	17	ODF4	ODF4	0.000823445	0.0536462	0	8	0	3	1	0.849359	0.0742941	1	0.000164743	1	1	1	1	0.0121395	1
5336098	5342471	-	17	C1QBP	C1QBP	0.000823542	0.0536462	0	8	0	3	0	1	0.0742961	1	0.000164763	1	1	1	1	0.0121395	1
4636827	4643223	-	17	CXCL16	CXCL16	0.000823554	0.0536462	0	8	0	3	0	1	0.0742963	1	0.000164765	1	1	1	1	0.0121395	1
8191080	8198170	-	17	SLC25A35	SLC25A35	0.000823898	0.0536462	0	8	0	3	1	0.84937	0.0743032	1	0.000164834	1	1	1	1	0.0121395	1
8294022	8301144	-	17	RNF222	RNF222	0.000823914	0.0536462	0	8	0	3	1	0.84937	0.0743035	1	0.000164837	1	1	1	1	0.0121395	1
7825176	7832753	-	17	KCNAB3	KCNAB3	0.00082414	0.0536462	1	8	0	3	1	0.849376	0.0743081	1	0.000164882	0.00984473	1	1	1	0.0121395	0.484385
1606083	1613662	-	17	TLCD2	TLCD2	0.000824141	0.0536462	1	8	0	3	0	1	0.0743081	1	0.000164882	0.00984731	1	1	1	0.0121395	0.484385
9801026	9808684	-	17	RCVRN	RCVRN	0.00082418	0.0536462	0	8	0	2	1	0.849377	0.373515	1	0.00016489	1	1	1	1	0.0121395	1
647660	655501	-	17	GEMIN4	GEMIN4	0.000824271	0.0536462	0	8	0	3	0	1	0.0743107	1	0.000164909	1	1	1	1	0.0121395	1
8271972	8280029	-	17	KRBA2	KRBA2	0.000824378	0.0536462	0	8	0	3	1	0.849381	0.0743128	1	0.00016493	1	1	1	1	0.0121395	1
2310274	2318730	-	17	LOC284009	LOC284009	0.000824576	0.0536462	0	8	0	3	0	1	0.0743168	1	0.00016497	1	1	1	1	0.0121395	1
4862520	4871132	-	17	SPAG7	SPAG7	0.000824653	0.0536462	0	8	0	3	0	1	0.0743183	1	0.000164985	1	1	1	1	0.0121395	1
4891424	4900905	-	17	INCA1	INCA1	0.000825085	0.0536462	0	8	0	3	0	1	0.074327	1	0.000165071	1	1	1	1	0.0121395	1
7942357	7952451	+	17	ALOX15B	ALOX15B	0.000825389	0.0536462	0	8	0	3	1	0.849406	0.0743331	1	0.000165132	1	1	1	1	0.0121395	1
635846	646075	+	17	FAM57A	FAM57A	0.000825456	0.0536462	0	8	0	3	0	1	0.0743344	1	0.000165146	1	1	1	1	0.0121395	1
685512	695741	+	17	RNMTL1	RNMTL1	0.000825456	0.0536462	0	8	0	3	0	1	0.0743344	1	0.000165146	1	1	1	1	0.0121395	1
16245847	16256812	-	17	CENPV	CENPV	0.000825822	0.0536462	0	8	0	2	0	1	0.373596	1	0.000165219	1	1	1	1	0.0121395	1
4613788	4624795	+	17	ARRB2	ARRB2	0.000825843	0.0536462	0	8	0	3	0	1	0.0743421	1	0.000165223	1	1	1	1	0.0121395	1
4675186	4686506	+	17	TM4SF5	TM4SF5	0.000825999	0.0536462	0	8	0	3	0	1	0.0743452	1	0.000165254	1	1	1	1	0.0121395	1
4534213	4545589	-	17	ALOX15	ALOX15	0.000826026	0.0536462	0	8	0	3	0	1	0.0743458	1	0.00016526	1	1	1	1	0.0121395	1
5377612	5389494	-	17	DERL2	DERL2	0.000826278	0.0536462	0	8	0	3	0	1	0.0743508	1	0.00016531	1	1	1	1	0.0121395	1
18281078	18292960	+	17	EVPLL	EVPLL	0.000826278	0.0536462	0	8	0	2	0	1	0.373619	1	0.00016531	1	1	1	1	0.0121395	1
1537151	1549083	-	17	SCARF1	SCARF1	0.000826303	0.0536462	0	8	0	3	0	1	0.0743513	1	0.000165315	1	1	1	1	0.0121395	1
8213555	8225834	+	17	ARHGEF15	ARHGEF15	0.000826475	0.0536462	0	8	0	3	1	0.849432	0.0743548	1	0.00016535	1	1	1	1	0.0121395	1
5082830	5095178	-	17	ZNF594	ZNF594	0.00082651	0.0536462	0	8	0	3	0	1	0.0743554	1	0.000165357	1	1	1	1	0.0121395	1
1646129	1658559	+	17	SERPINF2	SERPINF2	0.00082655	0.0536462	0	8	0	3	0	1	0.0743563	1	0.000165365	1	1	1	1	0.0121395	1
15635590	15648098	+	17	TBC1D26	TBC1D26	0.000826589	0.0536462	0	8	0	2	0	1	0.373634	1	0.000165373	1	1	1	1	0.0121395	1
18218593	18231370	+	17	SMCR8	SMCR8	0.000826723	0.0536462	0	8	0	2	0	1	0.37364	1	0.000165399	1	1	1	1	0.0121395	1
1933430	1946725	+	17	DPH1	DPH1	0.000826981	0.0536462	0	8	0	3	0	1	0.0743649	1	0.000165451	1	1	1	1	0.0121395	1
5322960	5336340	+	17	RPAIN	RPAIN	0.000827023	0.0536462	0	8	0	3	0	1	0.0743657	1	0.000165459	1	1	1	1	0.0121395	1
10600926	10614875	+	17	ADPRM	ADPRM	0.000827306	0.0536462	0	8	0	2	1	0.849452	0.373669	1	0.000165516	1	1	1	1	0.0121395	1
18148130	18162230	-	17	FLII	FLII	0.000827381	0.0536462	0	8	0	2	0	1	0.373673	1	0.000165531	1	1	1	1	0.0121395	1
4046461	4060995	+	17	CYB5D2	CYB5D2	0.000827597	0.0536462	0	8	0	3	0	1	0.0743772	1	0.000165574	1	1	1	1	0.0121395	1
2225981	2240678	-	17	TSR1	TSR1	0.000827678	0.0536462	0	8	0	3	0	1	0.0743788	1	0.000165591	1	1	1	1	0.0121395	1
7743234	7758118	+	17	KDM6B	KDM6B	0.000827771	0.0536462	0	8	0	3	1	0.849463	0.0743806	1	0.000165609	1	1	1	1	0.0121395	1
8633245	8648154	-	17	CCDC42	CCDC42	0.000827784	0.0536462	0	8	0	3	1	0.849464	0.0743809	1	0.000165612	1	1	1	1	0.0121395	1
7975953	7991021	-	17	ALOX12B	ALOX12B	0.000827863	0.0536462	0	8	0	3	1	0.849466	0.0743825	1	0.000165627	1	1	1	1	0.0121395	1
1665258	1680859	+	17	SERPINF1	SERPINF1	0.000828128	0.0536462	0	8	0	3	0	1	0.0743878	1	0.000165681	1	1	1	1	0.0121395	1
10725791	10741418	-	17	PIRT	PIRT	0.000828141	0.0536462	0	8	0	2	1	0.849472	0.37371	1	0.000165683	1	1	1	1	0.0121395	1
8043787	8059678	-	17	PER1	PER1	0.000828273	0.0536462	0	8	0	3	1	0.849476	0.0743907	1	0.000165709	1	1	1	1	0.0121395	1
17380299	17396534	+	17	MED9	MED9	0.000828444	0.0536462	0	8	0	2	0	1	0.373725	1	0.000165744	1	1	1	1	0.0121395	1
4710395	4726727	+	17	PLD2	PLD2	0.000828493	0.0536462	0	8	0	3	0	1	0.074395	1	0.000165753	1	1	1	1	0.0121395	1
4442190	4458681	-	17	MYBBP1A	MYBBP1A	0.000828572	0.0536462	0	8	0	3	0	1	0.0743966	1	0.000165769	1	1	1	1	0.0121395	1
2287353	2304258	-	17	MNT	MNT	0.000828778	0.0536462	0	8	0	3	0	1	0.0744007	1	0.000165811	1	1	1	1	0.0121395	1
10616638	10633646	-	17	TMEM220	TMEM220	0.000828829	0.0536462	0	8	0	2	1	0.849489	0.373744	1	0.000165821	1	1	1	1	0.0121395	1
10583648	10600885	-	17	SCO1	SCO1	0.000828944	0.0536462	0	8	0	2	1	0.849492	0.373749	1	0.000165844	1	1	1	1	0.0121395	1
5008838	5026397	-	17	ZNF232	ZNF232	0.000829104	0.0536462	0	8	0	3	0	1	0.0744072	1	0.000165876	1	1	1	1	0.0121395	1
7905987	7923658	+	17	GUCY2D	GUCY2D	0.00082916	0.0536462	0	8	0	3	1	0.849497	0.0744083	1	0.000165887	1	1	1	1	0.0121395	1
7835441	7853237	+	17	CNTROB	CNTROB	0.000829222	0.0536462	0	8	0	3	1	0.849498	0.0744096	1	0.000165899	1	1	1	1	0.0121395	1
4981753	4999669	+	17	ZFP3	ZFP3	0.000829282	0.0536462	0	8	0	3	0	1	0.0744108	1	0.000165911	1	1	1	1	0.0121395	1
18380098	18398259	+	17	LGALS9C	LGALS9C	0.000829404	0.0536462	1	8	0	2	0	1	0.373772	1	0.000165936	0.0234341	1	1	1	0.0121395	0.641997
16453630	16472520	-	17	ZNF287	ZNF287	0.000829768	0.0536462	0	8	0	2	0	1	0.37379	1	0.000166009	1	1	1	1	0.0121395	1
18128935	18148188	+	17	LLGL1	LLGL1	0.000829949	0.0536462	0	8	0	2	0	1	0.373799	1	0.000166045	1	1	1	1	0.0121395	1
4935896	4955304	-	17	SLC52A1	SLC52A1	0.000830026	0.0536462	0	8	0	3	0	1	0.0744256	1	0.00016606	1	1	1	1	0.0121395	1
4871286	4890960	-	17	CAMTA2	CAMTA2	0.000830159	0.0536462	0	8	0	3	0	1	0.0744283	1	0.000166087	1	1	1	1	0.0121395	1
9674750	9694614	-	17	DHRS7C	DHRS7C	0.000830254	0.0536462	0	8	0	3	1	0.849523	0.0744301	1	0.000166106	1	1	1	1	0.0121395	1
11880761	11900785	-	17	ZNF18	ZNF18	0.000830333	0.0536462	0	8	0	2	1	0.849525	0.373818	1	0.000166122	1	1	1	1	0.0121395	1
3799884	3819960	-	17	P2RX1	P2RX1	0.000830359	0.0536462	0	8	0	3	0	1	0.0744322	1	0.000166127	1	1	1	1	0.0121395	1
17991180	18011299	+	17	DRG2	DRG2	0.000830381	0.0536462	0	8	0	2	0	1	0.37382	1	0.000166131	1	1	1	1	0.0121395	1
17921333	17942480	-	17	ATPAF2	ATPAF2	0.000830894	0.0536462	0	8	0	2	0	1	0.373845	1	0.000166234	1	1	1	1	0.0121395	1
15602890	15624100	+	17	ZNF286A	ZNF286A	0.000830925	0.0536462	0	8	0	2	0	1	0.373847	1	0.00016624	1	1	1	1	0.0121395	1
8152595	8173809	+	17	PFAS	PFAS	0.000830927	0.0536462	0	8	0	3	1	0.84954	0.0744436	1	0.000166241	1	1	1	1	0.0121395	1
2207247	2228553	+	17	SRR	SRR	0.000830973	0.0536462	0	8	0	3	0	1	0.0744445	1	0.00016625	1	1	1	1	0.0121395	1
1182956	1204281	+	17	TUSC5	TUSC5	0.000830983	0.0536462	0	8	0	3	0	1	0.0744447	1	0.000166252	1	1	1	1	0.0121395	1
16318855	16340317	+	17	TRPV2	TRPV2	0.000831051	0.0536462	0	8	1	2	0	1	0.373853	0.00132099	0.000166266	1	1	1	1	0.0121395	1
1619816	1641893	+	17	WDR81	WDR81	0.000831358	0.0536462	0	8	0	3	0	1	0.0744521	1	0.000166327	1	1	1	1	0.0121395	1
2592679	2614927	-	17	CLUH	CLUH	0.000831444	0.0536462	0	8	0	3	0	1	0.0744538	1	0.000166344	1	1	1	1	0.0121395	1
1397870	1420182	-	17	INPP5K	INPP5K	0.000831476	0.0536462	0	8	0	3	0	1	0.0744545	1	0.00016635	1	1	1	1	0.0121395	1
7999217	8022234	-	17	ALOXE3	ALOXE3	0.000831828	0.0536462	0	8	0	3	1	0.849561	0.0744615	1	0.000166421	1	1	1	1	0.0121395	1
662548	685571	-	17	GLOD4	GLOD4	0.000831831	0.0536462	0	8	0	3	0	1	0.0744615	1	0.000166422	1	1	1	1	0.0121395	1
15879874	15903006	-	17	ZSWIM7	ZSWIM7	0.000831885	0.0536462	0	8	0	2	0	1	0.373894	1	0.000166432	1	1	1	1	0.0121395	1
3576521	3599698	-	17	P2RX5	P2RX5	0.000831908	0.0536462	0	8	0	3	0	1	0.0744631	1	0.000166437	1	1	1	1	0.0121395	1
8128138	8151413	-	17	CTC1	CTC1	0.000831957	0.0536462	0	8	0	3	1	0.849564	0.0744641	1	0.000166447	1	1	1	1	0.0121395	1
4487275	4511614	+	17	SMTNL2	SMTNL2	0.000832489	0.0536462	0	8	0	3	0	1	0.0744746	1	0.000166553	1	1	1	1	0.0121395	1
17115526	17140502	-	17	FLCN	FLCN	0.000832807	0.0536462	0	8	0	2	0	1	0.373939	1	0.000166617	1	1	1	1	0.0121395	1
3377403	3402700	+	17	ASPA	ASPA	0.000832968	0.0536462	0	8	0	3	0	1	0.0744842	1	0.000166649	1	1	1	1	0.0121395	1
6010	31420	-	17	DOC2B	DOC2B	0.000833024	0.0536462	0	8	0	1	0	1	0.835997	1	0.00016666	1	1	1	1	0.0121395	1
17714662	17740325	-	17	SREBF1	SREBF1	0.000833151	0.0536462	0	8	0	2	0	1	0.373955	1	0.000166686	1	1	1	1	0.0121395	1
5112215	5138155	-	17	SCIMP	SCIMP	0.000833289	0.0536462	0	8	0	3	0	1	0.0744906	1	0.000166713	1	1	1	1	0.0121395	1
10395626	10421859	-	17	MYH1	MYH1	0.000833436	0.0536462	0	8	0	2	1	0.8496	0.373969	1	0.000166743	1	1	1	1	0.0121395	1
10346607	10372876	-	17	MYH4	MYH4	0.000833454	0.0536462	1	8	0	2	1	0.8496	0.37397	1	0.000166746	0.0337193	1	1	1	0.0121395	0.765641
18086866	18113267	+	17	ALKBH5	ALKBH5	0.00083352	0.0536462	0	8	0	2	0	1	0.373974	1	0.00016676	1	1	1	1	0.0121395	1
12894928	12921381	-	17	ELAC2	ELAC2	0.000833546	0.0536462	0	8	0	2	1	0.849602	0.373975	1	0.000166765	1	1	1	1	0.0121395	1
3539761	3566397	+	17	CTNS	CTNS	0.000833638	0.0536462	1	8	0	3	0	1	0.0744975	1	0.000166783	0.0341823	1	1	1	0.0121395	0.769687
7788122	7816075	+	17	CHD3	CHD3	0.000834297	0.0536462	0	8	0	3	1	0.84962	0.0745106	1	0.000166915	1	1	1	1	0.0121395	1
3511555	3539616	-	17	SHPK	SHPK	0.000834351	0.0536462	0	8	0	3	0	1	0.0745116	1	0.000166926	1	1	1	1	0.0121395	1
5344231	5372380	-	17	DHX33	DHX33	0.000834395	0.0536462	1	8	0	3	0	1	0.0745125	1	0.000166935	0.0360888	1	1	1	0.0121395	0.794068
1367479	1396001	-	17	MYO1C	MYO1C	0.000834582	0.0536462	0	8	0	3	0	1	0.0745162	1	0.000166972	1	1	1	1	0.0121395	1
10424464	10453017	-	17	MYH2	MYH2	0.000834597	0.0536462	1	8	0	2	1	0.849628	0.374026	1	0.000166975	0.0365972	1	1	1	0.0121395	0.794068
10531842	10560626	-	17	MYH3	MYH3	0.000834713	0.0536462	0	8	0	2	1	0.84963	0.374032	1	0.000166998	1	1	1	1	0.0121395	1
17942610	17971718	+	17	GID4	GID4	0.000834875	0.0536462	0	8	0	2	0	1	0.37404	1	0.000167031	1	1	1	1	0.0121395	1
15902693	15932723	+	17	TTC19	TTC19	0.000835337	0.0536462	0	8	0	2	0	1	0.374062	1	0.000167123	1	1	1	1	0.0121395	1
4901242	4931694	+	17	KIF1C	KIF1C	0.000835549	0.0536462	1	8	0	3	0	1	0.0745354	1	0.000167166	0.0389835	1	1	1	0.0121395	0.822607
15848230	15879210	+	17	ADORA2B	ADORA2B	0.000835814	0.0536462	0	8	0	2	0	1	0.374085	1	0.000167219	1	1	1	1	0.0121395	1
15491976	15523018	-	17	CDRT1	CDRT1	0.000835845	0.0536462	0	8	0	2	0	1	0.374087	1	0.000167225	1	1	1	1	0.0121395	1
5095378	5126779	+	17	LOC100130950	LOC100130950	0.000836025	0.0536462	0	8	0	3	0	1	0.0745449	1	0.000167261	1	1	1	1	0.0121395	1
15339331	15370925	-	17	CDRT4	CDRT4	0.000836122	0.0536462	0	8	0	2	0	1	0.3741	1	0.00016728	1	1	1	1	0.0121395	1
10293641	10325267	-	17	MYH8	MYH8	0.000836138	0.0536462	0	8	0	2	1	0.849665	0.374101	1	0.000167283	1	1	1	1	0.0121395	1
8339169	8371495	+	17	NDEL1	NDEL1	0.000836489	0.0536462	0	8	0	3	1	0.849673	0.0745541	1	0.000167354	1	1	1	1	0.0121395	1
3763616	3796337	-	17	CAMKK1	CAMKK1	0.000836687	0.0536462	0	8	0	3	0	1	0.074558	1	0.000167393	1	1	1	1	0.0121395	1
4574678	4607632	-	17	PELP1	PELP1	0.000836804	0.0536462	1	8	0	3	0	1	0.0745603	1	0.000167417	0.0421186	1	1	1	0.0121395	0.86271
16842397	16875402	-	17	TNFRSF13B	TNFRSF13B	0.00083683	0.0536462	0	8	0	2	0	1	0.374135	1	0.000167422	1	1	1	1	0.0121395	1
16524047	16557167	-	17	ZNF624	ZNF624	0.000836887	0.0536462	0	8	0	2	0	1	0.374138	1	0.000167434	1	1	1	1	0.0121395	1
5289345	5323059	-	17	NUP88	NUP88	0.000837185	0.0536462	0	8	0	3	0	1	0.0745679	1	0.000167493	1	1	1	1	0.0121395	1
1553922	1588176	-	17	PRPF8	PRPF8	0.000837457	0.0536462	0	8	0	3	0	1	0.0745733	1	0.000167547	1	1	1	1	0.0121395	1
17149937	17184617	-	17	COPS3	COPS3	0.000837671	0.0536462	0	8	0	2	0	1	0.374176	1	0.00016759	1	1	1	1	0.0121395	1
1324646	1359561	-	17	CRK	CRK	0.000837789	0.0536462	0	8	0	3	0	1	0.0745798	1	0.000167614	1	1	1	1	0.0121395	1
15133095	15168644	-	17	PMP22	PMP22	0.000838107	0.0536462	0	8	0	2	0	1	0.374197	1	0.000167678	1	1	1	1	0.0121395	1
18231186	18266856	-	17	SHMT1	SHMT1	0.000838168	0.0536462	0	8	0	2	0	1	0.3742	1	0.00016769	1	1	1	1	0.0121395	1
15207128	15244958	-	17	TEKT3	TEKT3	0.000839254	0.0536462	0	8	0	2	0	1	0.374253	1	0.000167907	1	1	1	1	0.0121395	1
3710044	3749545	-	17	C17orf85	C17orf85	0.000840095	0.0536462	0	8	0	3	0	1	0.0746255	1	0.000168075	1	1	1	1	0.0121395	1
3827162	3867758	-	17	ATP2A3	ATP2A3	0.000840646	0.0536462	0	8	0	3	0	1	0.0746364	1	0.000168186	1	1	1	1	0.0121395	1
18177234	18218321	-	17	TOP3A	TOP3A	0.000840893	0.0536462	0	8	0	2	0	1	0.374333	1	0.000168235	1	1	1	1	0.0121395	1
4402128	4443228	+	17	SPNS2	SPNS2	0.0008409	0.0536462	0	8	0	3	0	1	0.0746414	1	0.000168237	1	1	1	1	0.0121395	1
2240805	2284348	+	17	SGSM2	SGSM2	0.000842131	0.0536462	1	8	0	3	0	1	0.0746657	1	0.000168483	0.0552753	1	1	1	0.0121395	0.991187
3468739	3512705	-	17	TRPV1	TRPV1	0.000842344	0.0536462	0	8	0	3	0	1	0.0746699	1	0.000168526	1	1	1	1	0.0121395	1
17876126	17920189	+	17	LRRC48	LRRC48	0.000842393	0.0536462	0	8	0	2	0	1	0.374405	1	0.000168535	1	1	1	1	0.0121395	1
17206679	17250977	+	17	NT5M	NT5M	0.000842512	0.0536462	0	8	0	2	0	1	0.374411	1	0.000168559	1	1	1	1	0.0121395	1
1421282	1466110	-	17	PITPNA	PITPNA	0.000842779	0.0536462	0	8	0	3	0	1	0.0746785	1	0.000168613	1	1	1	1	0.0121395	1
14204505	14249492	+	17	HS3ST3B1	HS3ST3B1	0.000842859	0.0536462	1	8	0	2	1	0.849825	0.374428	1	0.000168629	0.0570556	1	1	1	0.0121395	1
3413795	3461289	-	17	TRPV3	TRPV3	0.000844125	0.0536462	0	8	0	3	0	1	0.0747051	1	0.000168882	1	1	1	1	0.0121395	1
16345318	16395505	-	17	FAM211A	FAM211A	0.000845486	0.0536462	0	8	0	2	0	1	0.374555	1	0.000169154	1	1	1	1	0.0121395	1
1682828	1733175	-	17	SMYD4	SMYD4	0.000845567	0.0536462	0	8	0	3	0	1	0.0747335	1	0.000169171	1	1	1	1	0.0121395	1
4337218	4391499	+	17	SPNS3	SPNS3	0.000847558	0.0536462	0	8	0	3	0	1	0.0747727	1	0.000169569	1	1	1	1	0.0121395	1
1477695	1532130	-	17	SLC43A2	SLC43A2	0.000847637	0.0536462	0	8	0	3	0	1	0.0747742	1	0.000169585	1	1	1	1	0.0121395	1
5972425	6027747	+	17	WSCD1	WSCD1	0.000848086	0.0536462	0	8	0	3	0	1	0.074783	1	0.000169675	1	1	1	1	0.0121395	1
1247833	1303556	-	17	YWHAE	YWHAE	0.000848289	0.0536462	0	8	0	3	0	1	0.074787	1	0.000169715	1	1	1	1	0.0121395	1
5019732	5078324	+	17	USP6	USP6	0.000849745	0.0536462	1	8	0	3	0	1	0.0748156	1	0.000170007	0.0736661	1	1	1	0.0121395	1
15405577	15466945	-	17	TVP23C	TVP23C	0.000851155	0.0536462	0	8	0	2	0	1	0.374828	1	0.000170289	1	1	1	1	0.0121395	1
65673824	65715410	-	15	IGDCC4	IGDCC4	0.000851496	0.0536462	2	0	0	0	1	0.804396	1	1	1	0.000170357	1	1	1	1	0.10796
9729380	9793022	+	17	GLP2R	GLP2R	0.000852311	0.0536462	0	8	0	3	1	0.850049	0.074866	1	0.00017052	1	1	1	1	0.0121395	1
4736634	4801356	+	17	MINK1	MINK1	0.000852861	0.0536462	0	8	0	3	0	1	0.0748767	1	0.00017063	1	1	1	1	0.0121395	1
8706054	8770994	-	17	PIK3R6	PIK3R6	0.000852972	0.0536462	0	8	0	3	1	0.850064	0.0748789	1	0.000170653	1	1	1	1	0.0121395	1
9479943	9546776	+	17	WDR16	WDR16	0.000853936	0.0536462	0	8	0	3	1	0.850087	0.0748978	1	0.000170846	1	1	1	1	0.0121395	1
1733272	1802848	+	17	RPA1	RPA1	0.000855334	0.0536462	0	8	0	3	0	1	0.0749252	1	0.000171125	1	1	1	1	0.0121395	1
18012019	18083116	+	17	MYO15A	MYO15A	0.00085611	0.0536462	0	8	0	2	0	1	0.375066	1	0.000171281	1	1	1	1	0.0121395	1
10204182	10276322	-	17	MYH13	MYH13	0.000856643	0.0536462	1	8	0	2	1	0.85015	0.375092	1	0.000171387	0.089919	1	1	1	0.0121395	1
3343305	3417146	-	17	SPATA22	SPATA22	0.000857512	0.0536462	0	8	0	3	0	1	0.0749677	1	0.000171561	1	1	1	1	0.0121395	1
5404718	5487832	-	17	NLRP1	NLRP1	0.000862261	0.0536462	0	8	0	3	0	1	0.0750603	1	0.000172512	1	1	1	1	0.0121395	1
9548579	9633003	+	17	USP43	USP43	0.000862934	0.0536462	0	8	0	3	1	0.850298	0.0750733	1	0.000172646	1	1	1	1	0.0121395	1
16593638	16678311	+	17	CCDC144A	CCDC144A	0.000863061	0.0536462	0	8	0	2	0	1	0.375398	1	0.000172672	1	1	1	1	0.0121395	1
17408876	17495017	-	17	PEMT	PEMT	0.000863816	0.0536462	0	8	0	2	0	1	0.375434	1	0.000172823	1	1	1	1	0.0121395	1
3617918	3704537	-	17	ITGAE	ITGAE	0.000864061	0.0536462	0	8	0	3	0	1	0.0750953	1	0.000172872	1	1	1	1	0.0121395	1
8782232	8869029	-	17	PIK3R5	PIK3R5	0.000864153	0.0536462	0	8	0	3	1	0.850326	0.075097	1	0.00017289	1	1	1	1	0.0121395	1
1837970	1928178	-	17	RTN4RL1	RTN4RL1	0.000865907	0.0536462	0	8	0	3	0	1	0.0751311	1	0.000173241	1	1	1	1	0.0121395	1
2496922	2588909	+	17	PAFAH1B1	PAFAH1B1	0.000866824	0.0536462	0	8	0	3	0	1	0.0751489	1	0.000173425	1	1	1	1	0.0121395	1
2319347	2415200	-	17	METTL16	METTL16	0.000868817	0.0536462	0	8	0	3	0	1	0.0751875	1	0.000173824	1	1	1	1	0.0121395	1
4172511	4269969	-	17	UBE2G1	UBE2G1	0.000869646	0.0536462	1	8	0	3	0	1	0.0752035	1	0.00017399	0.119538	1	1	1	0.0121395	1
4066664	4167274	-	17	ANKFY1	ANKFY1	0.000871275	0.0536462	0	8	0	3	0	1	0.075235	1	0.000174316	1	1	1	1	0.0121395	1
12569206	12670651	+	17	MYOCD	MYOCD	0.000871707	0.0536462	0	8	0	2	1	0.850501	0.375808	1	0.000174402	1	1	1	1	0.0121395	1
5185557	5289132	+	17	RABEP1	RABEP1	0.000872809	0.0536462	0	8	0	3	0	1	0.0752647	1	0.000174623	1	1	1	1	0.0121395	1
13399005	13505244	-	17	HS3ST3A1	HS3ST3A1	0.00087419	0.0536462	0	8	0	2	1	0.850559	0.375925	1	0.000174899	1	1	1	1	0.0121395	1
16120508	16229573	+	17	PIGL	PIGL	0.000875656	0.0536462	0	8	0	2	0	1	0.375994	1	0.000175193	1	1	1	1	0.0121395	1
15474804	15587613	-	17	TRIM16	TRIM16	0.000877601	0.0536462	0	8	0	2	0	1	0.376086	1	0.000175582	1	1	1	1	0.0121395	1
7621078	7737058	+	17	DNAH2	DNAH2	0.000879251	0.0536462	0	8	0	3	1	0.850675	0.0753888	1	0.000175912	1	1	1	1	0.0121395	1
11924134	12047051	+	17	MAP2K4	MAP2K4	0.000882868	0.0536462	0	8	0	2	1	0.850758	0.376333	1	0.000176636	1	1	1	1	0.0121395	1
1387692	1428828	+	23	CSF2RA	CSF2RA	0.000882933	0.0536462	2	1	0	0	1	0.998938	1	1	0.372638	0.000176649	1	1	1	1	0.10796
15339331	15466945	-	17	TVP23C-CDRT4	TVP23C-CDRT4	0.000885324	0.0536462	0	8	0	2	0	1	0.376448	1	0.000177128	1	1	1	1	0.0121395	1
17746821	17875784	-	17	TOM1L2	TOM1L2	0.00088603	0.0536462	0	8	0	2	0	1	0.376481	1	0.000177269	1	1	1	1	0.0121395	1
17584786	17714765	+	17	RAI1	RAI1	0.000886563	0.0536462	0	8	0	2	0	1	0.376506	1	0.000177375	1	1	1	1	0.0121395	1
3907738	4046253	-	17	ZZEF1	ZZEF1	0.000891043	0.0536462	0	8	0	3	0	1	0.0756144	1	0.000178272	1	1	1	1	0.0121395	1
13972718	14111996	+	17	COX10	COX10	0.000891445	0.0536462	0	8	0	2	1	0.850954	0.376733	1	0.000178353	1	1	1	1	0.0121395	1
62179	202633	-	17	RPH3AL	RPH3AL	0.000892063	0.0536462	0	8	0	1	0	1	0.837576	1	0.000178476	1	1	1	1	0.0121395	1
16946073	17095962	+	17	MPRIP	MPRIP	0.00089704	0.0537815	0	8	0	2	0	1	0.376992	1	0.000179472	1	1	1	1	0.0121653	1
8377522	8534079	-	17	MYH10	MYH10	0.000900569	0.0537973	0	8	0	3	1	0.85116	0.0757953	1	0.000180179	1	1	1	1	0.0121713	1
15579456	15590315	-	19	PGLYRP2	PGLYRP2	0.000902758	0.0537973	2	0	0	0	4	0.040482	1	1	1	0.000180617	1	1	1	1	0.10796
702552	882998	-	17	NXN	NXN	0.000913299	0.0540956	0	8	0	3	0	1	0.0760352	1	0.000182727	1	1	1	1	0.0122539	1
906757	1090616	-	17	ABR	ABR	0.000915128	0.0540956	0	8	0	3	0	1	0.0760696	1	0.000183093	1	1	1	1	0.0122539	1
15933407	16118874	-	17	NCOR1	NCOR1	0.000915991	0.0540956	0	8	0	2	0	1	0.377862	1	0.000183265	1	1	1	1	0.0122539	1
12692828	12894960	+	17	ARHGAP44	ARHGAP44	0.00092497	0.0544296	0	8	0	2	1	0.851703	0.378269	1	0.000185063	1	1	1	1	0.01232	1
411907	618096	-	17	VPS53	VPS53	0.000927166	0.0544296	0	8	0	3	0	1	0.0762942	1	0.000185502	1	1	1	1	0.01232	1
8924858	9147317	+	17	NTN1	NTN1	0.000936011	0.0547858	0	8	0	3	1	0.851945	0.0764581	1	0.000187272	1	1	1	1	0.0123958	1
2699731	2941035	+	17	RAP1GAP2	RAP1GAP2	0.000946335	0.0551476	0	8	0	3	0	1	0.0766482	1	0.000189339	1	1	1	1	0.0124681	1
1963132	2207069	-	17	SMG6	SMG6	0.000947784	0.0551476	0	8	0	3	0	1	0.0766747	1	0.000189629	1	1	1	1	0.0124681	1
114914338	114961876	-	5	TMED7-TICAM2	TMED7-TICAM2	0.000954928	0.0553999	2	8	0	1	0	1	0.999403	1	0.118541	0.000191059	1	1	1	1	0.110842
9813925	10101868	-	17	GAS7	GAS7	0.00097225	0.0562394	0	8	0	2	1	0.852724	0.380366	1	0.000194526	1	1	1	1	0.0127476	1
11144739	11467380	+	17	SHISA6	SHISA6	0.000991871	0.0571332	0	8	0	2	1	0.853135	0.381214	1	0.000198453	1	1	1	1	0.0129402	1
9153787	9479275	-	17	STX8	STX8	0.000993494	0.0571332	0	8	0	3	1	0.853169	0.0775002	1	0.000198778	1	1	1	1	0.0129402	1
11501747	11873065	+	17	DNAH9	DNAH9	0.0010199	0.058481	2	8	0	2	1	0.853711	0.382404	1	0.000204062	0.0813177	1	1	1	0.0132406	1
116915003	116947396	+	1	ATP1A1	ATP1A1	0.00102482	0.0585927	2	0	0	0	2	0.999999	1	1	1	0.000205047	1	1	1	1	0.112056
88082213	88141674	-	4	KLHL8	KLHL8	0.00104686	0.0596801	2	1	0	0	1	0.722125	1	1	0.725764	0.00020946	1	1	1	1	0.112056
41924515	41940997	+	17	CD300LG	CD300LG	0.00107005	0.0608262	2	1	0	1	1	0.849483	0.835874	1	0.978268	0.000214101	1	1	1	1	0.112056
21224300	21266945	-	2	APOB	APOB	0.00107891	0.0611537	2	0	0	0	2	0.848525	1	1	1	0.000215875	1	1	1	1	0.112056
205012064	205047171	+	1	CNTN2	CNTN2	0.00120229	0.0679517	2	0	0	0	3	0.399365	1	1	1	0.000240573	1	1	1	1	0.121675
139456248	139501946	+	6	HECA	HECA	0.0012918	0.072802	2	1	0	0	2	0.998082	1	1	0.814619	0.000258493	1	1	1	1	0.127469
11802787	12268261	+	12	ETV6	ETV6	0.00131326	0.0738009	1	4	2	0	2	1	1	0.000262791	0.000359062	0.34623	1	1	0.471231	0.0202357	1
129139163	129192058	+	23	BCORL1	BCORL1	0.00145437	0.0798468	2	0	0	0	1	0.999014	1	1	1	0.000291042	1	1	1	1	0.137291
21239200	21239978	-	9	IFNA14	IFNA14	0.0014608	0.0798468	1	3	0	0	1	0.854884	1	1	0.216615	0.000292331	1	1	1	1	0.137291
14923653	14924065	-	12	HIST4H4	HIST4H4	0.00151747	0.0798468	0	4	0	0	2	0.9983	1	1	0.000303677	1	1	1	1	0.0183127	1
18891044	18892122	+	12	CAPZA3	CAPZA3	0.00151784	0.0798468	0	4	0	0	2	0.998308	1	1	0.000303753	1	1	1	1	0.0183127	1
14927269	14930936	+	12	H2AFJ	H2AFJ	0.0015193	0.0798468	0	4	0	0	2	0.998341	1	1	0.000304045	1	1	1	1	0.0183127	1
15034114	15038853	-	12	MGP	MGP	0.0015199	0.0798468	0	4	0	0	2	0.998354	1	1	0.000304166	1	1	1	1	0.0183127	1
12870301	12875305	+	12	CDKN1B	CDKN1B	0.00152005	0.0798468	0	4	0	0	2	0.998357	1	1	0.000304196	1	1	1	1	0.0183127	1
13523604	13529679	-	12	C12orf36	C12orf36	0.00152066	0.0798468	0	4	0	0	2	0.998371	1	1	0.000304317	1	1	1	1	0.0183127	1
15125955	15134799	+	12	PDE6H	PDE6H	0.00152222	0.0798468	0	4	0	0	2	0.998406	1	1	0.000304629	1	1	1	1	0.0183127	1
18233802	18243114	-	12	RERGL	RERGL	0.00152248	0.0798468	0	4	0	0	2	0.998411	1	1	0.000304682	1	1	1	1	0.0183127	1
14957583	14967116	-	12	SMCO3	SMCO3	0.00152261	0.0798468	0	4	0	0	2	0.998414	1	1	0.000304707	1	1	1	1	0.0183127	1
13093708	13103318	-	12	GPRC5D	GPRC5D	0.00152265	0.0798468	0	4	0	0	2	0.998415	1	1	0.000304716	1	1	1	1	0.0183127	1
14982244	14996413	-	12	ART4	ART4	0.00152523	0.0798468	0	4	0	0	2	0.998472	1	1	0.000305231	1	1	1	1	0.0183127	1
14939411	14956401	-	12	WBP11	WBP11	0.00152682	0.0798468	0	4	0	0	2	0.998508	1	1	0.000305551	1	1	1	1	0.0183127	1
15094949	15114562	-	12	ARHGDIB	ARHGDIB	0.0015283	0.0798468	0	4	0	0	2	0.998541	1	1	0.000305848	1	1	1	1	0.0183127	1
13349601	13369708	+	12	EMP1	EMP1	0.00152858	0.0798468	0	4	0	0	2	0.998547	1	1	0.000305904	1	1	1	1	0.0183127	1
13236470	13256630	-	12	GSG1	GSG1	0.00152861	0.0798468	0	4	0	0	2	0.998548	1	1	0.00030591	1	1	1	1	0.0183127	1
14956505	14976791	+	12	C12orf60	C12orf60	0.00152868	0.0798468	0	4	0	0	2	0.998549	1	1	0.000305924	1	1	1	1	0.0183127	1
12482217	12503169	-	12	MANSC1	MANSC1	0.00152906	0.0798468	0	4	0	0	2	0.998557	1	1	0.000305999	1	1	1	1	0.0183127	1
16035287	16056410	+	12	STRAP	STRAP	0.00152916	0.0798468	0	4	0	0	2	0.99856	1	1	0.000306019	1	1	1	1	0.0183127	1
13043955	13066600	+	12	GPRC5A	GPRC5A	0.00153002	0.0798468	0	4	0	0	2	0.998579	1	1	0.000306191	1	1	1	1	0.0183127	1
15066975	15091463	-	12	ERP27	ERP27	0.00153106	0.0798468	0	4	0	0	2	0.998602	1	1	0.0003064	1	1	1	1	0.0183127	1
13127798	13153243	-	12	HEBP1	HEBP1	0.00153161	0.0798468	0	4	0	0	2	0.998614	1	1	0.000306509	1	1	1	1	0.0183127	1
12223877	12252627	+	12	BCL2L14	BCL2L14	0.00153348	0.0798468	0	4	0	0	2	0.998655	1	1	0.000306884	1	1	1	1	0.0183127	1
16500075	16530123	+	12	MGST1	MGST1	0.00153421	0.0798468	0	4	0	0	2	0.998671	1	1	0.000307031	1	1	1	1	0.0183127	1
12764830	12798041	+	12	CREBL2	CREBL2	0.00153601	0.0798468	0	4	0	0	2	0.998711	1	1	0.000307391	1	1	1	1	0.0183127	1
12813994	12849121	-	12	GPR19	GPR19	0.0015371	0.0798468	0	4	0	0	2	0.998735	1	1	0.000307609	1	1	1	1	0.0183127	1
13197314	13236383	+	12	KIAA1467	KIAA1467	0.00153934	0.0798468	0	4	0	0	2	0.998784	1	1	0.000308057	1	1	1	1	0.0183127	1
18836109	18890993	-	12	PLCZ1	PLCZ1	0.00154834	0.0798468	0	4	0	0	2	0.998982	1	1	0.00030986	1	1	1	1	0.0183127	1
16701305	16761148	-	12	LMO3	LMO3	0.00155117	0.0798468	0	4	0	0	2	0.999044	1	1	0.000310427	1	1	1	1	0.0183127	1
14656596	14720791	-	12	PLBD1	PLBD1	0.00155366	0.0798468	0	4	0	0	2	0.999099	1	1	0.000310925	1	1	1	1	0.0183127	1
22778075	22843608	+	12	ETNK1	ETNK1	0.00155442	0.0798468	1	4	0	0	2	0.999115	1	1	0.000311078	0.0579962	1	1	1	0.0183127	1
12878850	12944399	+	12	APOLD1	APOLD1	0.00155443	0.0798468	0	4	0	0	2	0.999116	1	1	0.00031108	1	1	1	1	0.0183127	1
14765567	14849519	-	12	GUCY2C	GUCY2C	0.00156498	0.0799201	0	4	0	0	2	0.999345	1	1	0.000313192	1	1	1	1	0.0183127	1
16341418	16430619	-	12	SLC15A5	SLC15A5	0.001568	0.0799201	0	4	0	0	2	0.999411	1	1	0.000313796	1	1	1	1	0.0183127	1
12626215	12715448	-	12	DUSP16	DUSP16	0.00156801	0.0799201	0	4	0	0	2	0.999411	1	1	0.0003138	1	1	1	1	0.0183127	1
12878850	12982915	+	12	DDX47	DDX47	0.00157656	0.0800189	0	4	0	0	2	0.999596	1	1	0.000315511	1	1	1	1	0.018315	1
12510019	12619838	+	12	LOH12CR1	LOH12CR1	0.00157988	0.0800189	0	4	0	0	2	0.999668	1	1	0.000316176	1	1	1	1	0.018315	1
15260715	15374411	-	12	RERG	RERG	0.00158212	0.0800189	0	4	0	0	2	0.999716	1	1	0.000316625	1	1	1	1	0.018315	1
16064185	16190315	+	12	DERA	DERA	0.00158932	0.0801762	0	4	0	0	2	0.99987	1	1	0.000318067	1	1	1	1	0.0183377	1
14518610	14651697	+	12	ATF7IP	ATF7IP	0.00159336	0.0801762	0	4	0	0	2	0.999957	1	1	0.000318876	1	1	1	1	0.0183377	1
12268960	12419811	-	12	LRP6	LRP6	0.0016037	0.0804912	0	4	0	0	2	1	1	1	0.000320947	1	1	1	1	0.0184031	1
15773074	15942510	-	12	EPS8	EPS8	0.00161457	0.0808309	1	4	0	0	2	1	1	1	0.000323122	0.143184	1	1	1	0.0184742	1
62338793	62367538	+	20	ZGPAT	ZGPAT	0.00163349	0.0815713	2	1	0	0	1	0.997796	1	1	0.882203	0.000326913	1	1	1	1	0.149962
19282625	19529333	+	12	PLEKHA5	PLEKHA5	0.00166024	0.0826978	1	4	0	0	3	0.173337	1	1	0.00033227	0.201541	1	1	1	0.0189423	1
15475190	15751265	+	12	PTPRO	PTPRO	0.00167782	0.0833626	0	4	0	0	2	1	1	1	0.000335789	1	1	1	1	0.0190877	1
100331248	100395419	+	7	ZAN	ZAN	0.00171225	0.0848599	2	15	0	0	1	0.999679	1	1	0.605358	0.000342686	1	1	1	1	0.153624
18414473	18801352	+	12	PIK3C2G	PIK3C2G	0.00174519	0.0862755	0	4	0	0	2	1	1	1	0.000349283	1	1	1	1	0.0197977	1
98205263	98279247	-	9	PTCH1	PTCH1	0.00176171	0.0868099	2	2	0	0	1	0.855403	1	1	0.998989	0.000352591	1	1	1	1	0.154152
13714409	14133022	-	12	GRIN2B	GRIN2B	0.0017648	0.0868099	0	4	0	0	2	1	1	1	0.00035321	1	1	1	1	0.019963	1
125390857	125391814	-	9	OR1B1	OR1B1	0.00179617	0.0881328	1	2	0	0	1	0.854886	1	1	0.998179	0.000359492	1	1	1	1	0.154152
8921058	8939151	-	1	ENO1	ENO1	0.00181326	0.0887508	0	1	1	0	2	0.99993	1	0.000362915	0.13483	1	1	1	0.596542	1	1
20295607	20296531	+	14	OR4N2	OR4N2	0.00189389	0.0924677	1	0	0	1	0	1	0.820039	1	1	0.000379065	1	1	1	1	0.159086
86987122	87040257	-	3	VGLL3	VGLL3	0.00194192	0.0945788	2	1	0	0	0	1	1	1	0.998897	0.000388686	1	1	1	1	0.159726
36562089	36572244	+	6	SRSF3	SRSF3	0.00207522	0.100716	0	0	1	0	2	0.997668	1	0.000415389	1	1	1	1	0.630273	1	1
144989320	145050913	-	8	PLEC	PLEC	0.00207815	0.100716	2	0	0	0	2	0.999188	1	1	1	0.000415976	1	1	1	1	0.167452
21623095	21624184	-	14	OR5AU1	OR5AU1	0.00223134	0.107876	1	0	0	1	0	1	0.820041	1	1	0.000446667	1	1	1	1	0.17621
93813536	93814700	+	14	COX8C	COX8C	0.00238469	0.115007	1	1	0	1	0	1	0.820041	1	0.42222	0.000477394	1	1	1	1	0.182056
148504463	148581441	-	7	EZH2	EZH2	0.00245473	0.118096	2	19	0	0	1	0.999732	1	1	0.00749552	0.000491429	1	1	1	0.161019	0.182056
10980992	11044624	-	6	ELOVL2	ELOVL2	0.00248876	0.119442	2	2	0	0	2	0.998292	1	1	0.335582	0.000498248	1	1	1	1	0.182056
2138710	2185899	-	16	PKD1	PKD1	0.00250471	0.119916	2	2	0	0	1	0.999136	1	1	0.537428	0.000501445	1	1	1	1	0.182056
97806016	97806946	+	3	OR5AC2	OR5AC2	0.00253559	0.1211	1	1	0	0	0	1	1	1	0.998676	0.000507633	1	1	1	1	0.182056
94449680	94455408	+	10	HHEX	HHEX	0.00274381	0.130729	0	0	1	0	1	0.776177	1	0.000549366	1	1	1	1	0.774017	1	1
39766160	39804357	+	20	PLCG1	PLCG1	0.0028671	0.136274	2	4	0	0	1	0.997946	1	1	0.0197376	0.000574078	1	1	1	0.318419	0.202209
100428133	100467811	+	3	TFG	TFG	0.00300143	0.140097	0	1	1	0	0	1	1	0.000601008	0.99884	1	1	1	0.790326	1	1
17757494	17804602	+	11	KCNC1	KCNC1	0.00324288	0.140097	2	0	0	1	0	1	0.739473	1	1	0.000649418	1	1	1	1	0.224733
124029124	124029838	+	11	OLFR959	OLFR959	0.00329397	0.140097	0	0	0	1	4	0.000659663	0.739034	1	1	1	0.181585	1	1	1	1
124095397	124096312	+	11	OR8G2	OR8G2	0.0032947	0.140097	0	0	0	1	4	0.000659811	0.739036	1	1	1	0.181585	1	1	1	1
124179735	124180662	-	11	OR8D1	OR8D1	0.00329475	0.140097	0	0	0	1	4	0.00065982	0.739036	1	1	1	0.181585	1	1	1	1
124293837	124294767	-	11	OR8B4	OR8B4	0.00329476	0.140097	0	0	0	1	4	0.000659822	0.739036	1	1	1	0.181585	1	1	1	1
124412617	124413550	-	11	OR8B12	OR8B12	0.00329477	0.140097	0	0	0	1	4	0.000659824	0.739036	1	1	1	0.181585	1	1	1	1
123886281	123887217	+	11	OR10G4	OR10G4	0.00329478	0.140097	0	0	0	1	4	0.000659826	0.739036	1	1	1	0.181585	1	1	1	1
123893719	123894655	+	11	OR10G9	OR10G9	0.00329478	0.140097	0	0	0	1	4	0.000659826	0.739036	1	1	1	0.181585	1	1	1	1
123900329	123901265	+	11	OR10G8	OR10G8	0.00329478	0.140097	0	0	0	1	4	0.000659826	0.739036	1	1	1	0.181585	1	1	1	1
123908772	123909708	-	11	OR10G7	OR10G7	0.00329478	0.140097	0	0	0	1	4	0.000659826	0.739036	1	1	1	0.181585	1	1	1	1
124189157	124190093	-	11	OR8D2	OR8D2	0.00329478	0.140097	0	0	0	1	4	0.000659826	0.739036	1	1	1	0.181585	1	1	1	1
124310045	124310981	-	11	OR8B8	OR8B8	0.00329478	0.140097	0	0	0	1	4	0.000659826	0.739036	1	1	1	0.181585	1	1	1	1
124055974	124056912	+	11	OR10D3	OR10D3	0.00329479	0.140097	0	0	0	1	4	0.000659828	0.739036	1	1	1	0.181585	1	1	1	1
123624287	123625226	-	11	OR6X1	OR6X1	0.00329479	0.140097	0	0	0	1	4	0.000659829	0.739036	1	1	1	0.181585	1	1	1	1
123676115	123677057	-	11	OR6M1	OR6M1	0.0032948	0.140097	0	0	0	1	4	0.000659831	0.739036	1	1	1	0.181585	1	1	1	1
124252297	124253239	-	11	OR8B2	OR8B2	0.0032948	0.140097	0	0	0	1	4	0.000659831	0.739036	1	1	1	0.181585	1	1	1	1
124266305	124267247	-	11	OR8B3	OR8B3	0.0032948	0.140097	0	0	0	1	4	0.000659831	0.739036	1	1	1	0.181585	1	1	1	1
123777138	123778083	+	11	OR8D4	OR8D4	0.00329481	0.140097	0	0	0	1	4	0.000659833	0.739036	1	1	1	0.181585	1	1	1	1
123810323	123811280	+	11	OR4D5	OR4D5	0.00329486	0.140097	0	0	0	1	4	0.000659842	0.739036	1	1	1	0.181585	1	1	1	1
123813573	123814545	-	11	OR6T1	OR6T1	0.00329491	0.140097	0	0	0	1	4	0.000659853	0.739036	1	1	1	0.181585	1	1	1	1
124439964	124440945	+	11	OR8A1	OR8A1	0.00329495	0.140097	0	0	0	1	4	0.00065986	0.739036	1	1	1	0.181585	1	1	1	1
123847402	123848398	-	11	OR10S1	OR10S1	0.003295	0.140097	0	0	0	1	4	0.000659871	0.739036	1	1	1	0.181585	1	1	1	1
124789145	124790573	+	11	HEPN1	HEPN1	0.00329659	0.140097	0	0	0	1	4	0.000660189	0.73904	1	1	1	0.181585	1	1	1	1
125646027	125648714	-	11	PATE2	PATE2	0.00330121	0.140097	0	0	0	1	4	0.000661116	0.739052	1	1	1	0.181585	1	1	1	1
123753632	123756340	-	11	TMEM225	TMEM225	0.00330129	0.140097	0	0	0	1	4	0.000661131	0.739053	1	1	1	0.181585	1	1	1	1
129872518	129875381	+	11	LINC00167	LINC00167	0.00330186	0.140097	0	0	0	1	4	0.000661245	0.739054	1	1	1	0.181585	1	1	1	1
125365109	125368166	+	11	MGC39545	MGC39545	0.00330257	0.140097	0	0	0	1	4	0.000661388	0.739056	1	1	1	0.181585	1	1	1	1
125658005	125661495	+	11	PATE3	PATE3	0.00330416	0.140097	0	0	0	1	4	0.000661707	0.73906	1	1	1	0.181585	1	1	1	1
125616187	125619743	+	11	PATE1	PATE1	0.0033044	0.140097	0	0	0	1	4	0.000661755	0.739061	1	1	1	0.181585	1	1	1	1
124617369	124622109	-	11	VSIG2	VSIG2	0.00330875	0.140097	0	0	0	1	4	0.000662627	0.739072	1	1	1	0.181585	1	1	1	1
126132813	126138877	-	11	SRPR	SRPR	0.00331361	0.140097	0	0	0	1	4	0.000663603	0.739084	1	1	1	0.181585	1	1	1	1
128769459	128776126	-	11	C11orf45	C11orf45	0.00331583	0.140097	0	0	0	1	4	0.000664047	0.73909	1	1	1	0.181585	1	1	1	1
125703210	125709967	+	11	PATE4	PATE4	0.00331616	0.140097	0	0	0	1	4	0.000664113	0.739091	1	1	1	0.181585	1	1	1	1
124609828	124617102	+	11	NRGN	NRGN	0.00331806	0.140097	0	0	0	1	4	0.000664494	0.739096	1	1	1	0.181585	1	1	1	1
125542228	125550793	-	11	ACRV1	ACRV1	0.0033228	0.140097	0	0	0	1	4	0.000665445	0.739108	1	1	1	0.181585	1	1	1	1
128804626	128813294	-	11	TP53AIP1	TP53AIP1	0.00332318	0.140097	0	0	0	1	4	0.000665521	0.739109	1	1	1	0.181585	1	1	1	1
124481452	124490251	+	11	PANX3	PANX3	0.00332366	0.140097	0	0	0	1	4	0.000665618	0.73911	1	1	1	0.181585	1	1	1	1
126138934	126148027	+	11	FOXRED1	FOXRED1	0.00332474	0.140097	0	0	0	1	4	0.000665835	0.739113	1	1	1	0.181585	1	1	1	1
126071988	126081587	-	11	RPUSD4	RPUSD4	0.0033266	0.140097	0	0	0	1	4	0.000666208	0.739118	1	1	1	0.181585	1	1	1	1
125763379	125773116	-	11	PUS3	PUS3	0.00332711	0.140097	0	0	0	1	4	0.000666309	0.739119	1	1	1	0.181585	1	1	1	1
124622025	124632223	-	11	ESAM	ESAM	0.0033288	0.140097	0	0	0	1	4	0.000666649	0.739123	1	1	1	0.181585	1	1	1	1
126152981	126164828	+	11	TIRAP	TIRAP	0.00333487	0.140097	0	0	0	1	4	0.000667865	0.739139	1	1	1	0.181585	1	1	1	1
124492741	124505822	+	11	TBRG1	TBRG1	0.0033394	0.140097	0	0	0	1	4	0.000668775	0.739151	1	1	1	0.181585	1	1	1	1
124754113	124767831	-	11	ROBO4	ROBO4	0.00334175	0.140097	0	0	0	1	4	0.000669245	0.739157	1	1	1	0.181585	1	1	1	1
125439297	125454575	+	11	EI24	EI24	0.00334749	0.140097	0	0	0	1	4	0.000670395	0.739172	1	1	1	0.181585	1	1	1	1
124120422	124135763	+	11	OR8G1	OR8G1	0.00334772	0.140097	0	0	0	1	4	0.000670442	0.739172	1	1	1	0.181585	1	1	1	1
124735304	124751370	+	11	ROBO3	ROBO3	0.00335038	0.140097	0	0	0	1	4	0.000670977	0.739179	1	1	1	0.181585	1	1	1	1
125753508	125770541	+	11	HYLS1	HYLS1	0.00335394	0.140097	0	0	0	1	4	0.00067169	0.739188	1	1	1	0.181585	1	1	1	1
124789145	124806308	-	11	HEPACAM	HEPACAM	0.00335442	0.140097	0	0	0	1	4	0.000671786	0.739189	1	1	1	0.181585	1	1	1	1
123594996	123612363	-	11	ZNF202	ZNF202	0.00335517	0.140097	0	0	0	1	4	0.000671937	0.739191	1	1	1	0.181585	1	1	1	1
124964265	124981659	-	11	TMEM218	TMEM218	0.00335527	0.140097	0	0	0	1	4	0.000671957	0.739192	1	1	1	0.181585	1	1	1	1
130714087	130732005	-	11	hCG_2032978	hCG_2032978	0.0033572	0.140097	0	0	0	1	4	0.000672343	0.739197	1	1	1	0.181585	1	1	1	1
125774260	125793006	+	11	DDX25	DDX25	0.00336025	0.140097	0	0	0	1	4	0.000672954	0.739204	1	1	1	0.181585	1	1	1	1
124543739	124564687	+	11	SPA17	SPA17	0.00336835	0.140097	0	0	0	1	4	0.00067458	0.739225	1	1	1	0.181585	1	1	1	1
130274817	130298539	-	11	ADAMTS8	ADAMTS8	0.00337857	0.140097	0	0	0	1	4	0.000676629	0.739251	1	1	1	0.181585	1	1	1	1
123499894	123525315	-	11	SCN3B	SCN3B	0.00338483	0.140097	0	0	0	1	4	0.000677884	0.739268	1	1	1	0.181585	1	1	1	1
128761312	128787951	+	11	KCNJ5	KCNJ5	0.00338932	0.140097	0	0	0	1	4	0.000678784	0.739279	1	1	1	0.181585	1	1	1	1
124933012	124960412	+	11	SLC37A2	SLC37A2	0.00339212	0.140097	0	0	0	1	4	0.000679346	0.739286	1	1	1	0.181585	1	1	1	1
130318868	130346539	+	11	ADAMTS15	ADAMTS15	0.00339312	0.140097	1	0	0	1	4	0.000679547	0.739289	1	1	0.021695	0.181585	1	1	1	0.617533
125462738	125491280	+	11	STT3A	STT3A	0.00339633	0.140097	0	0	0	1	4	0.000680191	0.739297	1	1	1	0.181585	1	1	1	1
128707908	128737268	-	11	KCNJ1	KCNJ1	0.00339935	0.140097	0	0	0	1	4	0.000680795	0.739305	1	1	1	0.181585	1	1	1	1
123986110	124017618	+	11	VWA5A	VWA5A	0.00340727	0.140097	0	0	0	1	4	0.000682384	0.739325	1	1	1	0.181585	1	1	1	1
129733669	129765490	-	11	NFRKB	NFRKB	0.00340842	0.140097	0	0	0	1	4	0.000682615	0.739328	1	1	1	0.181585	1	1	1	1
124636393	124670299	-	11	MSANTD2	MSANTD2	0.00341611	0.140097	0	0	0	1	4	0.000684158	0.739348	1	1	1	0.181585	1	1	1	1
124505684	124546199	-	11	SIAE	SIAE	0.0034405	0.140097	0	0	0	1	4	0.00068905	0.73941	1	1	1	0.181585	1	1	1	1
130745765	130786382	-	11	SNX19	SNX19	0.00344088	0.140097	0	0	0	1	4	0.000689125	0.739411	1	1	1	0.181585	1	1	1	1
126173646	126215644	+	11	DCPS	DCPS	0.00344598	0.140097	1	0	0	1	4	0.000690148	0.739424	1	1	0.0327436	0.181585	1	1	1	0.760635
129685740	129729898	+	11	TMEM45B	TMEM45B	0.00345396	0.140097	0	0	0	1	4	0.000691749	0.739445	1	1	1	0.181585	1	1	1	1
130542850	130587247	+	11	C11orf44	C11orf44	0.00345484	0.140097	0	0	0	1	4	0.000691926	0.739447	1	1	1	0.181585	1	1	1	1
125315640	125366206	-	11	FEZ1	FEZ1	0.00347765	0.140097	0	0	0	1	4	0.0006965	0.739506	1	1	1	0.181585	1	1	1	1
130029681	130080257	+	11	ST14	ST14	0.00347769	0.140097	0	0	0	1	4	0.000696507	0.739506	1	1	1	0.181585	1	1	1	1
144788863	144790279	-	8	CCDC166	CCDC166	0.00347923	0.140097	1	0	0	0	2	0.998905	1	1	1	0.000696817	1	1	1	1	0.235426
125495030	125546150	+	11	CHEK1	CHEK1	0.0034797	0.140097	0	0	0	1	4	0.000696911	0.739511	1	1	1	0.181585	1	1	1	1
126081618	126132879	+	11	FAM118B	FAM118B	0.00348022	0.140097	0	0	0	1	4	0.000697015	0.739512	1	1	1	0.181585	1	1	1	1
6912828	6914259	-	8	DEFA5	DEFA5	0.003516	0.141249	1	1	0	0	3	0.657229	1	1	0.287192	0.000704191	1	1	1	1	0.235426
129939715	130014706	+	11	APLP2	APLP2	0.00356815	0.142956	0	0	0	1	4	0.000714651	0.739737	1	1	1	0.181585	1	1	1	1
129245880	129322174	+	11	BARX2	BARX2	0.00357299	0.142956	0	0	0	1	4	0.000715621	0.739749	1	1	1	0.181585	1	1	1	1
126225539	126310752	+	11	ST3GAL4	ST3GAL4	0.00360613	0.143826	0	0	1	1	4	0.000722268	0.739833	0.0486558	1	1	0.181585	1	1	1	1
124824016	124911385	+	11	CCDC15	CCDC15	0.00361414	0.143826	0	0	0	1	4	0.000723876	0.739854	1	1	1	0.181585	1	1	1	1
130096573	130184607	-	11	ZBTB44	ZBTB44	0.00361662	0.143826	0	0	0	1	4	0.000724372	0.73986	1	1	1	0.181585	1	1	1	1
123396527	123493518	+	11	GRAMD1B	GRAMD1B	0.00364995	0.14486	0	0	0	1	4	0.000731059	0.739945	1	1	1	0.181585	1	1	1	1
129769600	129872730	-	11	PRDM10	PRDM10	0.00367283	0.145475	0	0	0	1	4	0.000735647	0.740003	1	1	1	0.181585	1	1	1	1
125826712	125933187	-	11	CDON	CDON	0.0036853	0.145676	0	0	0	1	4	0.000738149	0.740034	1	1	1	0.181585	1	1	1	1
4790208	4791147	-	11	OR51F1	OR51F1	0.00371809	0.146386	1	0	0	1	0	1	0.739036	1	1	0.000744726	1	1	1	1	0.23609
55889848	55890787	+	11	OR8H3	OR8H3	0.00371809	0.146386	1	0	0	1	0	1	0.739036	1	1	0.000744726	1	1	1	1	0.23609
31691449	31692607	-	21	KRTAP26-1	KRTAP26-1	0.00372559	0.146389	1	0	0	0	4	0.290224	1	1	1	0.000746231	1	1	1	1	0.23609
128556429	128683162	+	11	FLI1	FLI1	0.00376097	0.146489	0	0	0	1	4	0.000753328	0.740226	1	1	1	0.181585	1	1	1	1
128328655	128457453	-	11	ETS1	ETS1	0.0037687	0.146489	0	0	0	1	4	0.000754878	0.740245	1	1	1	0.181585	1	1	1	1
4944603	4945569	-	11	OR51G1	OR51G1	0.00382468	0.146489	1	0	0	1	0	1	0.739036	1	1	0.000766109	1	1	1	1	0.23609
42260137	42648475	+	18	SETBP1	SETBP1	0.00388231	0.146489	3	1	0	0	1	1	1	1	1	0.00077767	1	1	1	1	0.23609
56043114	56044095	+	11	OR5T1	OR5T1	0.00388389	0.146489	1	0	0	1	0	1	0.739036	1	1	0.000777988	1	1	1	1	0.23609
130417395	130418888	-	7	KLF14	KLF14	0.00402979	0.146489	0	20	0	0	1	0.99942	1	1	0.00080726	1	1	1	1	0.0410862	1
137638093	137642712	+	7	LOC100130880	LOC100130880	0.00403368	0.146489	0	20	0	0	1	0.999433	1	1	0.00080804	1	1	1	1	0.0410862	1
134850531	134855578	-	7	C7orf49	C7orf49	0.00403421	0.146489	0	20	0	0	1	0.999435	1	1	0.000808147	1	1	1	1	0.0410862	1
139025877	139031065	+	7	C7orf55	C7orf55	0.00403438	0.146489	0	20	0	0	1	0.999435	1	1	0.000808182	1	1	1	1	0.0410862	1
130020289	130027949	+	7	CPA1	CPA1	0.00403746	0.146489	0	20	0	0	1	0.999446	1	1	0.000808799	1	1	1	1	0.0410862	1
138482738	138490769	+	7	TMEM213	TMEM213	0.00403792	0.146489	0	20	0	0	1	0.999447	1	1	0.000808892	1	1	1	1	0.0410862	1
129847703	129856684	+	7	SSMEM1	SSMEM1	0.0040391	0.146489	0	20	0	0	1	0.999451	1	1	0.000809129	1	1	1	1	0.0410862	1
46047039	46048295	+	21	KRTAP10-9	KRTAP10-9	0.00403998	0.146489	1	0	0	0	4	0.29023	1	1	1	0.000809304	1	1	1	1	0.240606
138710451	138720775	-	7	ZC3HAV1L	ZC3HAV1L	0.00404077	0.146489	0	20	0	0	1	0.999457	1	1	0.000809464	1	1	1	1	0.0410862	1
129142319	129152773	+	7	SMKR1	SMKR1	0.00404094	0.146489	0	20	0	0	1	0.999457	1	1	0.000809497	1	1	1	1	0.0410862	1
134212343	134226166	+	7	AKR1B10	AKR1B10	0.00404513	0.146489	0	20	0	0	1	0.999471	1	1	0.000810339	1	1	1	1	0.0410862	1
135347220	135361160	+	7	C7orf73	C7orf73	0.00404528	0.146489	0	20	0	0	1	0.999472	1	1	0.000810368	1	1	1	1	0.0410862	1
134127106	134143888	-	7	AKR1B1	AKR1B1	0.00404882	0.146489	0	20	0	0	1	0.999483	1	1	0.000811079	1	1	1	1	0.0410862	1
134832765	134850967	+	7	TMEM140	TMEM140	0.00405059	0.146489	0	20	0	0	1	0.999489	1	1	0.000811434	1	1	1	1	0.0410862	1
130353485	130372268	-	7	TSGA13	TSGA13	0.00405132	0.146489	0	20	0	0	1	0.999492	1	1	0.00081158	1	1	1	1	0.0410862	1
135414345	135433594	-	7	FAM180A	FAM180A	0.0040519	0.146489	0	20	0	0	1	0.999494	1	1	0.000811697	1	1	1	1	0.0410862	1
130126015	130146138	+	7	MEST	MEST	0.00405299	0.146489	0	20	0	0	1	0.999497	1	1	0.000811916	1	1	1	1	0.0410862	1
139208673	139229731	+	7	CLEC2L	CLEC2L	0.00405414	0.146489	0	20	0	0	1	0.999501	1	1	0.000812145	1	1	1	1	0.0410862	1
129906702	129929637	+	7	CPA2	CPA2	0.00405644	0.146489	0	20	0	0	1	0.999509	1	1	0.000812607	1	1	1	1	0.0410862	1
129984629	130008571	+	7	CPA5	CPA5	0.00405767	0.146489	0	20	0	0	1	0.999513	1	1	0.000812854	1	1	1	1	0.0410862	1
128828712	128853385	+	7	SMO	SMO	0.00405857	0.146489	0	20	0	0	1	0.999516	1	1	0.000813034	1	1	1	1	0.0410862	1
134916730	134943244	+	7	STRA8	STRA8	0.00406082	0.146489	0	20	0	0	1	0.999524	1	1	0.000813487	1	1	1	1	0.0410862	1
134868589	134896316	-	7	WDR91	WDR91	0.00406231	0.146489	0	20	0	0	1	0.999529	1	1	0.000813785	1	1	1	1	0.0410862	1
133974089	134001827	-	7	SLC35B4	SLC35B4	0.00406232	0.146489	0	20	0	0	1	0.999529	1	1	0.000813788	1	1	1	1	0.0410862	1
139138087	139168457	-	7	KLRG2	KLRG2	0.00406555	0.146489	0	20	0	0	1	0.99954	1	1	0.000814436	1	1	1	1	0.0410862	1
134233848	134264592	+	7	AKR1B15	AKR1B15	0.00406601	0.146489	0	20	0	0	1	0.999541	1	1	0.000814528	1	1	1	1	0.0410862	1
129932973	129964020	+	7	CPA4	CPA4	0.00406638	0.146489	0	20	0	0	1	0.999542	1	1	0.000814603	1	1	1	1	0.0410862	1
134331530	134364567	+	7	BPGM	BPGM	0.00406883	0.146489	0	20	0	0	1	0.999551	1	1	0.000815093	1	1	1	1	0.0410862	1
129658125	129691233	-	7	ZC3HC1	ZC3HC1	0.00406891	0.146489	0	20	0	0	1	0.999551	1	1	0.000815111	1	1	1	1	0.0410862	1
139723548	139763521	-	7	PARP12	PARP12	0.00407735	0.146489	0	20	0	0	1	0.999579	1	1	0.000816804	1	1	1	1	0.0410862	1
129804554	129845338	-	7	TMEM209	TMEM209	0.00407835	0.146489	0	20	0	0	1	0.999583	1	1	0.000817004	1	1	1	1	0.0410862	1
135365986	135412933	-	7	SLC13A4	SLC13A4	0.00408594	0.146489	0	20	0	0	1	0.999608	1	1	0.000818527	1	1	1	1	0.0410862	1
130033611	130081051	-	7	CEP41	CEP41	0.00408655	0.146489	0	20	0	0	1	0.99961	1	1	0.000818649	1	1	1	1	0.0410862	1
135611502	135662204	-	7	LUZP6	LUZP6	0.00409057	0.146489	0	20	0	0	1	0.999624	1	1	0.000819456	1	1	1	1	0.0410862	1
129074273	129128239	+	7	STRIP2	STRIP2	0.0040946	0.146489	0	20	0	0	1	0.999637	1	1	0.000820265	1	1	1	1	0.0410862	1
138818489	138874550	+	7	TTC26	TTC26	0.00409719	0.146489	0	20	0	0	1	0.999646	1	1	0.000820784	1	1	1	1	0.0410862	1
131185020	131241376	-	7	PODXL	PODXL	0.00409755	0.146489	0	20	0	0	1	0.999647	1	1	0.000820857	1	1	1	1	0.0410862	1
129710348	129775560	+	7	KLHDC10	KLHDC10	0.00410851	0.146489	0	20	0	0	1	0.999683	1	1	0.000823055	1	1	1	1	0.0410862	1
138728265	138794465	-	7	ZC3HAV1	ZC3HAV1	0.00410973	0.146489	0	20	0	0	1	0.999688	1	1	0.000823301	1	1	1	1	0.0410862	1
138916230	138992982	+	7	UBN2	UBN2	0.00412282	0.146489	0	20	0	0	1	0.999731	1	1	0.000825927	1	1	1	1	0.0410862	1
139025877	139108203	+	7	C7orf55-LUC7L2	C7orf55-LUC7L2	0.00412975	0.146489	0	20	0	0	1	0.999754	1	1	0.000827317	1	1	1	1	0.0410862	1
139025104	139108203	+	7	LUC7L2	LUC7L2	0.00413071	0.146489	0	20	0	0	1	0.999757	1	1	0.00082751	1	1	1	1	0.0410862	1
138279029	138363790	-	7	SVOPL	SVOPL	0.00413278	0.146489	0	20	0	0	1	0.999764	1	1	0.000827925	1	1	1	1	0.0410862	1
128834954	129062093	-	11	ARHGAP32	ARHGAP32	0.00413937	0.146489	1	0	0	1	4	0.000829248	0.741173	1	1	0.164874	0.197071	1	1	1	1
135242661	135333499	+	7	NUP205	NUP205	0.00414035	0.146489	0	20	0	0	1	0.999789	1	1	0.000829444	1	1	1	1	0.0410862	1
138391038	138482941	-	7	ATP6V0A4	ATP6V0A4	0.00414167	0.146489	0	20	0	0	1	0.999794	1	1	0.00082971	1	1	1	1	0.0410862	1
58189737	58190786	-	11	OR5B2	OR5B2	0.00415228	0.146489	1	0	0	1	0	1	0.739037	1	1	0.000831839	1	1	1	1	0.240606
104463610	104465358	-	23	TEX13A	TEX13A	0.00415911	0.146489	1	0	0	0	1	0.998685	1	1	1	0.000833209	1	1	1	1	0.240606
137687069	137803050	+	7	AKR1D1	AKR1D1	0.00417179	0.146489	0	20	0	0	1	0.999893	1	1	0.000835753	1	1	1	1	0.0410862	1
136912091	137028546	-	7	PTN	PTN	0.00417238	0.146489	0	20	0	0	1	0.999895	1	1	0.000835872	1	1	1	1	0.0410862	1
41786996	41909505	-	8	KAT6A	KAT6A	0.00417811	0.146489	1	1	1	0	3	0.659818	1	0.000837023	0.28802	0.0585094	1	1	1	1	1
129470572	129592800	-	7	UBE2H	UBE2H	0.00417963	0.146489	0	20	0	0	1	0.999919	1	1	0.000837327	1	1	1	1	0.0410862	1
138145078	138270332	+	7	TRIM24	TRIM24	0.00418341	0.146489	0	20	0	0	1	0.999931	1	1	0.000838086	1	1	1	1	0.0410862	1
137559724	137686847	-	7	CREB3L2	CREB3L2	0.00418558	0.146489	1	20	0	0	1	0.999939	1	1	0.000838521	0.0521345	1	1	1	0.0410862	0.961078
133812104	133948933	+	7	LRGUK	LRGUK	0.00419683	0.146489	0	20	0	0	1	0.999979	1	1	0.000840779	1	1	1	1	0.0410862	1
129251554	129396922	+	7	NRF1	NRF1	0.00420623	0.146489	1	20	0	0	1	1	1	1	0.000842665	0.0593938	1	1	1	0.0410862	1
135046546	135194875	-	7	CNOT4	CNOT4	0.00420923	0.146489	0	20	0	0	1	1	1	1	0.000843267	1	1	1	1	0.0410862	1
136553398	136701771	+	7	CHRM2	CHRM2	0.00420928	0.146489	0	20	0	0	1	1	1	1	0.000843276	1	1	1	1	0.0410862	1
134671258	134820530	+	7	AGBL3	AGBL3	0.00421019	0.146489	0	20	0	0	1	1	1	1	0.000843459	1	1	1	1	0.0410862	1
138516126	138666064	-	7	KIAA1549	KIAA1549	0.00421086	0.146489	0	20	0	0	1	1	1	1	0.000843594	1	1	1	1	0.0410862	1
6047900	6048971	-	11	OR56A1	OR56A1	0.0042391	0.147212	1	0	0	1	0	1	0.739037	1	1	0.000849261	1	1	1	1	0.240606
134464163	134655480	+	7	CALD1	CALD1	0.00425296	0.147232	0	20	0	0	1	1	1	1	0.000852042	1	1	1	1	0.0413533	1
73867849	73869537	-	2	NAT8	NAT8	0.00426203	0.147232	1	0	0	0	2	0.848248	1	1	1	0.000853863	1	1	1	1	0.240606
128864854	129070052	+	7	AHCYL2	AHCYL2	0.00426715	0.147232	0	20	0	0	1	1	1	1	0.000854891	1	1	1	1	0.0413533	1
130146079	130353598	-	7	COPG2	COPG2	0.00426953	0.147232	0	20	0	0	1	1	1	1	0.000855368	1	1	1	1	0.0413533	1
139246315	139477693	-	7	HIPK2	HIPK2	0.00429403	0.147682	0	20	0	0	1	1	1	1	0.000860284	1	1	1	1	0.0414893	1
125034558	125303285	+	11	PKNOX2	PKNOX2	0.00429773	0.147682	0	0	0	1	4	0.000861028	0.741564	1	1	1	0.202188	1	1	1	1
139478046	139720125	+	7	TBXAS1	TBXAS1	0.00430505	0.147682	0	20	0	0	1	1	1	1	0.000862496	1	1	1	1	0.0414945	1
33244916	33246602	+	6	B3GALT4	B3GALT4	0.00432853	0.148229	1	0	0	0	2	0.997569	1	1	1	0.000867208	1	1	1	1	0.240925
132469622	132766828	-	7	CHCHD3	CHCHD3	0.00436218	0.149123	0	20	0	0	1	1	1	1	0.000873962	1	1	1	1	0.0419438	1
7055739	7070479	+	12	PTPN6	PTPN6	0.00439572	0.15001	0	1	1	0	4	0.00568568	1	0.000880694	0.464181	1	0.625869	1	1	1	1
57146114	57147979	-	23	SPIN2B	SPIN2B	0.00443672	0.151147	1	1	0	0	1	0.998685	1	1	0.372385	0.000888922	1	1	1	1	0.241693
130794854	131181398	+	7	MKLN1	MKLN1	0.00445601	0.151543	0	20	0	0	1	1	1	1	0.000892796	1	1	1	1	0.0427437	1
153012200	153013594	-	1	SPRR2D	SPRR2D	0.00449528	0.152615	1	0	0	0	3	0.399129	1	1	1	0.000900678	1	1	1	1	0.241693
137074384	137531609	-	7	DGKI	DGKI	0.00453136	0.153576	0	20	0	0	1	1	1	1	0.00090792	1	1	1	1	0.0433625	1
184428154	184429836	-	3	MAGEF1	MAGEF1	0.00457898	0.154924	1	1	0	0	2	0.119609	1	1	0.998679	0.000917479	1	1	1	1	0.241693
62737182	62738184	-	20	NPBWR2	NPBWR2	0.00460452	0.155269	1	1	0	0	1	0.997356	1	1	0.881801	0.000922604	1	1	1	1	0.241693
131808090	132333447	-	7	PLXNA4	PLXNA4	0.00460493	0.155269	0	20	0	0	1	1	1	1	0.000922687	1	1	1	1	0.0439614	1
31105310	31107127	-	6	PSORS1C2	PSORS1C2	0.00466386	0.156988	1	0	0	0	2	0.99757	1	1	1	0.000934518	1	1	1	1	0.241693
18955359	18956549	-	11	MRGPRX1	MRGPRX1	0.00470856	0.158222	1	0	0	1	0	1	0.739038	1	1	0.000943491	1	1	1	1	0.241693
63255874	63258119	-	5	HTR1A	HTR1A	0.00483004	0.162028	1	3	0	1	0	1	0.999153	1	0.989008	0.00096788	1	1	1	1	0.242634
38723204	38725575	-	14	CLEC14A	CLEC14A	0.00484939	0.162401	1	0	0	1	0	1	0.820053	1	1	0.000971764	1	1	1	1	0.242634
132937822	133750513	+	7	EXOC4	EXOC4	0.00492549	0.16467	0	20	0	0	1	1	1	1	0.000987045	1	1	1	1	0.0469144	1
65144176	65275178	-	4	TECRL	TECRL	0.00499186	0.166606	2	1	0	0	1	0.722614	1	1	0.726238	0.00100037	1	1	1	1	0.246025
102585113	102587251	+	23	TCEAL7	TCEAL7	0.00508417	0.169401	1	0	0	0	1	0.998687	1	1	1	0.00101891	1	1	1	1	0.246025
53935226	53961515	+	19	ZNF761	ZNF761	0.00518803	0.172478	2	0	0	0	2	0.880481	1	1	1	0.00103977	1	1	1	1	0.246025
106435818	106438358	-	14	ADAM6	ADAM6	0.005194	0.172478	1	1	0	1	0	1	0.820054	1	0.42224	0.00104097	1	1	1	1	0.246025
1203240	1271772	+	16	CACNA1H	CACNA1H	0.00522759	0.173301	2	2	0	0	1	0.999372	1	1	0.537777	0.00104771	1	1	1	1	0.246025
40759480	40798297	-	5	PRKAA1	PRKAA1	0.00535032	0.177072	0	0	1	1	0	1	0.999355	0.00107236	1	1	1	1	1	1	1
126293395	126870766	-	11	KIRREL3	KIRREL3	0.00550256	0.181806	0	0	0	1	4	0.00110294	0.74446	1	1	1	0.255948	1	1	1	1
93648540	93651249	-	14	MOAP1	MOAP1	0.0055385	0.182687	1	1	0	1	0	1	0.820056	1	0.422242	0.00111016	1	1	1	1	0.257623
14748238	14852737	+	18	ANKRD30B	ANKRD30B	0.00561555	0.184919	2	2	0	0	1	1	1	1	0.672357	0.00112564	1	1	1	1	0.258177
24605377	24608176	+	14	PSME1	PSME1	0.00572191	0.188108	1	0	0	1	0	1	0.820057	1	1	0.00114701	1	1	1	1	0.260055
36708554	36807220	-	6	CPNE5	CPNE5	0.00590718	0.193876	2	1	0	0	2	0.998701	1	1	0.814983	0.00118424	1	1	1	1	0.265444
9035137	9546233	-	5	SEMA5A	SEMA5A	0.00605849	0.19734	3	2	0	1	0	1	1	1	0.998773	0.00121464	1	1	1	1	0.269201
111059838	111061797	-	1	KCNA10	KCNA10	0.00631021	0.19734	1	0	0	0	2	0.999852	1	1	1	0.00126524	1	1	1	1	0.270995
28548661	28550495	-	16	NUPR1	NUPR1	0.00637693	0.19734	1	2	0	0	1	0.998634	1	1	0.536687	0.00127865	1	1	1	1	0.270995
49644469	49647168	+	23	USP27X	USP27X	0.00641333	0.19734	1	1	0	0	1	0.998691	1	1	0.37239	0.00128597	1	1	1	1	0.270995
147560044	147563623	+	4	POU4F2	POU4F2	0.0064405	0.19734	1	1	0	0	1	0.721742	1	1	0.725392	0.00129143	1	1	1	1	0.270995
100328432	100414323	+	3	GPR128	GPR128	0.00648652	0.19734	0	1	1	0	0	1	1	0.00130068	0.999036	1	1	1	1	1	1
65213000	65346601	-	14	SPTB	SPTB	0.00670442	0.19734	2	1	0	1	0	1	0.821275	1	0.424108	0.00134449	1	1	1	1	0.279159
152974222	152976332	+	1	SPRR3	SPRR3	0.0067947	0.19734	1	0	0	0	3	0.399135	1	1	1	0.00136265	1	1	1	1	0.279982
205111630	205180727	-	1	DSTYK	DSTYK	0.00690757	0.19734	0	0	1	0	3	0.399501	1	0.00138535	1	1	1	1	1	1	1
140571951	140575213	+	5	PCDHB10	PCDHB10	0.00700945	0.19734	1	10	0	1	0	1	0.999158	1	0.00175907	0.00140584	1	1	1	0.0518567	0.285878
131240370	132206716	+	11	NTM	NTM	0.00709394	0.19734	0	0	0	1	4	0.00142283	0.748079	1	1	1	0.326341	1	1	1	1
149856009	149858232	-	1	HIST2H2BE	HIST2H2BE	0.00715711	0.19734	1	0	0	0	3	0.399135	1	1	1	0.00143554	1	1	1	1	0.287492
44558942	44561988	-	18	TCEB3B	TCEB3B	0.00719385	0.19734	1	1	0	0	1	0.99896	1	1	0.999717	0.00144293	1	1	1	1	0.287492
1635658	1748291	-	2	PXDN	PXDN	0.00733957	0.19734	2	0	0	1	1	1	0.0471782	1	1	0.00147224	1	1	1	1	0.2904
155437202	155574179	+	7	RBM33	RBM33	0.00763291	0.19734	2	19	0	0	1	0.999979	1	1	0.007602	0.00153126	1	1	1	0.16141	0.295913
39760158	39872653	+	6	DAAM2	DAAM2	0.0076391	0.19734	2	1	0	0	2	0.998863	1	1	0.815077	0.00153251	1	1	1	1	0.295913
74437266	74486348	-	4	RASSF6	RASSF6	0.00767454	0.19734	0	1	1	0	1	0.722054	1	0.00153964	0.725695	1	1	1	1	1	1
132284874	133402403	-	11	OPCML	OPCML	0.007734	0.19734	1	0	0	1	4	0.00155161	0.749477	1	1	0.589093	0.351787	1	1	1	1
140501580	140505201	+	5	PCDHB4	PCDHB4	0.00777764	0.19734	1	10	0	1	0	1	0.99916	1	0.00175915	0.00156039	1	1	1	0.0518567	0.295913
102373204	103054124	-	13	FGF14	FGF14	0.00783776	0.19734	3	1	0	0	2	0.320884	1	1	0.84178	0.00157249	1	1	1	1	0.295913
25264972	25382004	+	2	EFR3B	EFR3B	0.00791103	0.19734	2	0	0	0	2	0.848836	1	1	1	0.00158724	1	1	1	1	0.295913
138663065	138665982	-	3	FOXL2	FOXL2	0.00792576	0.19734	1	1	0	0	1	0.585041	1	1	0.998684	0.0015902	1	1	1	1	0.295913
27996109	27999566	-	23	DCAF8L1	DCAF8L1	0.00820643	0.19734	1	1	0	0	1	0.998696	1	1	0.372395	0.0016467	1	1	1	1	0.303261
53418108	53422775	-	13	PCDH8	PCDH8	0.00827469	0.19734	1	1	0	0	1	0.821219	1	1	0.835059	0.00166044	1	1	1	1	0.303261
58117198	58121034	-	10	ZWINT	ZWINT	0.00845718	0.19734	1	0	0	0	1	0.776162	1	1	1	0.00169719	1	1	1	1	0.305818
40831429	40835387	-	5	RPL37	RPL37	0.00849822	0.19734	1	0	0	1	0	1	0.999162	1	1	0.00170545	1	1	1	1	0.305818
132209357	132210582	+	5	LEAP2	LEAP2	0.00876215	0.19734	0	10	0	1	0	1	0.999147	1	0.00175861	1	1	1	1	0.0518567	1
145894416	145895676	-	5	GPR151	GPR151	0.00876219	0.19734	0	10	0	1	0	1	0.999147	1	0.00175861	1	1	1	1	0.0518567	1
140682195	140683612	-	5	SLC25A2	SLC25A2	0.00876237	0.19734	0	10	0	1	0	1	0.999148	1	0.00175865	1	1	1	1	0.0518567	1
145718586	145720083	+	5	POU4F3	POU4F3	0.00876246	0.19734	0	10	0	1	0	1	0.999149	1	0.00175867	1	1	1	1	0.0518567	1
134869971	134871639	-	5	NEUROG1	NEUROG1	0.00876265	0.19734	0	10	0	1	0	1	0.999149	1	0.00175871	1	1	1	1	0.0518567	1
151149353	151151069	-	5	LOC100652758	LOC100652758	0.00876271	0.19734	0	10	0	1	0	1	0.99915	1	0.00175872	1	1	1	1	0.0518567	1
139927250	139929163	+	5	EIF4EBP3	EIF4EBP3	0.00876293	0.19734	0	10	0	1	0	1	0.999151	1	0.00175876	1	1	1	1	0.0518567	1
140011312	140013286	-	5	CD14	CD14	0.008763	0.19734	0	10	0	1	0	1	0.999151	1	0.00175878	1	1	1	1	0.0518567	1
156277548	156279539	+	5	PPP1R2P3	PPP1R2P3	0.00876302	0.19734	0	10	0	1	0	1	0.999151	1	0.00175878	1	1	1	1	0.0518567	1
148206155	148208197	+	5	ADRB2	ADRB2	0.00876308	0.19734	0	10	0	1	0	1	0.999152	1	0.00175879	1	1	1	1	0.0518567	1
131877135	131879214	-	5	IL5	IL5	0.00876312	0.19734	0	10	0	1	0	1	0.999152	1	0.0017588	1	1	1	1	0.0518567	1
150226084	150228231	+	5	IRGM	IRGM	0.0087632	0.19734	0	10	0	1	0	1	0.999152	1	0.00175882	1	1	1	1	0.0518567	1
132202318	132204536	+	5	UQCRQ	UQCRQ	0.00876328	0.19734	0	10	0	1	0	1	0.999152	1	0.00175883	1	1	1	1	0.0518567	1
140698056	140700351	-	5	TAF7	TAF7	0.00876336	0.19734	0	10	0	1	0	1	0.999153	1	0.00175885	1	1	1	1	0.0518567	1
138723256	138725605	-	5	MZB1	MZB1	0.00876342	0.19734	0	10	0	1	0	1	0.999153	1	0.00175886	1	1	1	1	0.0518567	1
131409484	131411863	+	5	CSF2	CSF2	0.00876346	0.19734	0	10	0	1	0	1	0.999153	1	0.00175887	1	1	1	1	0.0518567	1
140535579	140537990	+	5	PCDHB17	PCDHB17	0.00876349	0.19734	0	10	0	1	0	1	0.999154	1	0.00175888	1	1	1	1	0.0518567	1
140024947	140027370	-	5	NDUFA2	NDUFA2	0.00876351	0.19734	0	10	0	1	0	1	0.999154	1	0.00175888	1	1	1	1	0.0518567	1
140430978	140433512	+	5	PCDHB1	PCDHB1	0.00876363	0.19734	0	10	0	1	0	1	0.999154	1	0.0017589	1	1	1	1	0.0518567	1
131396346	131398896	+	5	IL3	IL3	0.00876365	0.19734	0	10	0	1	0	1	0.999154	1	0.00175891	1	1	1	1	0.0518567	1
140625146	140627801	+	5	PCDHB15	PCDHB15	0.00876377	0.19734	0	10	0	1	0	1	0.999155	1	0.00175893	1	1	1	1	0.0518567	1
140557370	140560081	+	5	PCDHB8	PCDHB8	0.00876383	0.19734	0	10	0	1	0	1	0.999155	1	0.00175894	1	1	1	1	0.0518567	1
140474236	140476964	+	5	PCDHB2	PCDHB2	0.00876385	0.19734	0	10	0	1	0	1	0.999155	1	0.00175895	1	1	1	1	0.0518567	1
140603077	140605860	+	5	PCDHB14	PCDHB14	0.00876391	0.19734	0	10	0	1	0	1	0.999156	1	0.00175896	1	1	1	1	0.0518567	1
140050380	140053171	-	5	DND1	DND1	0.00876392	0.19734	0	10	0	1	0	1	0.999156	1	0.00175896	1	1	1	1	0.0518567	1
139505520	139508391	+	5	IGIP	IGIP	0.00876401	0.19734	0	10	0	1	0	1	0.999156	1	0.00175898	1	1	1	1	0.0518567	1
140240340	140243224	-	5	AX746964	AX746964	0.00876403	0.19734	0	10	0	1	0	1	0.999156	1	0.00175898	1	1	1	1	0.0518567	1
140514799	140517704	+	5	PCDHB5	PCDHB5	0.00876405	0.19734	0	10	0	1	0	1	0.999156	1	0.00175899	1	1	1	1	0.0518567	1
131993864	131996801	+	5	IL13	IL13	0.00876409	0.19734	0	10	0	1	0	1	0.999156	1	0.00175899	1	1	1	1	0.0518567	1
137087072	137090039	-	5	HNRNPA0	HNRNPA0	0.00876412	0.19734	0	10	0	1	0	1	0.999157	1	0.001759	1	1	1	1	0.0518567	1
140529838	140532868	+	5	PCDHB6	PCDHB6	0.00876419	0.19734	0	10	0	1	0	1	0.999157	1	0.00175902	1	1	1	1	0.0518567	1
134779903	134783038	-	5	C5orf20	C5orf20	0.00876431	0.19734	0	10	0	1	0	1	0.999158	1	0.00175904	1	1	1	1	0.0518567	1
140613937	140617101	+	5	PCDHB18	PCDHB18	0.00876435	0.19734	0	10	0	1	0	1	0.999158	1	0.00175905	1	1	1	1	0.0518567	1
140480233	140483406	+	5	PCDHB3	PCDHB3	0.00876436	0.19734	0	10	0	1	0	1	0.999158	1	0.00175905	1	1	1	1	0.0518567	1
138727634	138730885	-	5	PROB1	PROB1	0.00876444	0.19734	0	10	0	1	0	1	0.999158	1	0.00175907	1	1	1	1	0.0518567	1
140579347	140582618	+	5	PCDHB11	PCDHB11	0.00876447	0.19734	0	10	0	1	0	1	0.999158	1	0.00175907	1	1	1	1	0.0518567	1
153854531	153857824	-	5	HAND1	HAND1	0.00876449	0.19734	0	10	0	1	0	1	0.999158	1	0.00175908	1	1	1	1	0.0518567	1
140588290	140591698	+	5	PCDHB12	PCDHB12	0.00876462	0.19734	0	10	0	1	0	1	0.999159	1	0.0017591	1	1	1	1	0.0518567	1
132149032	132152489	+	5	SOWAHA	SOWAHA	0.00876468	0.19734	0	10	0	1	0	1	0.999159	1	0.00175911	1	1	1	1	0.0518567	1
147258273	147261756	+	5	SCGB3A2	SCGB3A2	0.00876471	0.19734	0	10	0	1	0	1	0.999159	1	0.00175912	1	1	1	1	0.0518567	1
140593508	140596993	+	5	PCDHB13	PCDHB13	0.00876471	0.19734	0	10	0	1	0	1	0.999159	1	0.00175912	1	1	1	1	0.0518567	1
147691989	147695481	+	5	SPINK7	SPINK7	0.00876472	0.19734	0	10	0	1	0	1	0.99916	1	0.00175912	1	1	1	1	0.0518567	1
134784557	134788089	-	5	TIFAB	TIFAB	0.00876476	0.19734	0	10	0	1	0	1	0.99916	1	0.00175913	1	1	1	1	0.0518567	1
135227934	135231516	-	5	IL9	IL9	0.00876482	0.19734	0	10	0	1	0	1	0.99916	1	0.00175914	1	1	1	1	0.0518567	1
140552242	140555957	+	5	PCDHB7	PCDHB7	0.00876497	0.19734	0	10	0	1	0	1	0.999161	1	0.00175917	1	1	1	1	0.0518567	1
137801180	137805004	+	5	EGR1	EGR1	0.00876509	0.19734	0	10	0	1	0	1	0.999161	1	0.0017592	1	1	1	1	0.0518567	1
156589343	156593279	-	5	FAM71B	FAM71B	0.00876522	0.19734	0	10	0	1	0	1	0.999162	1	0.00175922	1	1	1	1	0.0518567	1
141016516	141020631	+	5	RELL2	RELL2	0.00876542	0.19734	0	10	0	1	0	1	0.999163	1	0.00175926	1	1	1	1	0.0518567	1
140566892	140571111	+	5	PCDHB9	PCDHB9	0.00876554	0.19734	0	10	0	1	0	1	0.999164	1	0.00175929	1	1	1	1	0.0518567	1
139944419	139948683	+	5	SLC35A4	SLC35A4	0.00876559	0.19734	0	10	0	1	0	1	0.999164	1	0.0017593	1	1	1	1	0.0518567	1
147715121	147719412	+	5	SPINK9	SPINK9	0.00876562	0.19734	0	10	0	1	0	1	0.999164	1	0.0017593	1	1	1	1	0.0518567	1
154393259	154397685	+	5	KIF4B	KIF4B	0.00876577	0.19734	0	10	0	1	0	1	0.999165	1	0.00175933	1	1	1	1	0.0518567	1
156565450	156569921	-	5	MED7	MED7	0.00876582	0.19734	0	10	0	1	0	1	0.999165	1	0.00175934	1	1	1	1	0.0518567	1
140560979	140565796	+	5	PCDHB16	PCDHB16	0.00876621	0.19734	0	10	0	1	0	1	0.999167	1	0.00175942	1	1	1	1	0.0518567	1
148753829	148758838	-	5	IL17B	IL17B	0.00876643	0.19734	0	10	0	1	0	1	0.999168	1	0.00175947	1	1	1	1	0.0518567	1
139493707	139499001	+	5	PURA	PURA	0.00876675	0.19734	0	10	0	1	0	1	0.999169	1	0.00175953	1	1	1	1	0.0518567	1
149823791	149829319	-	5	RPS14	RPS14	0.00876702	0.19734	0	10	0	1	0	1	0.999171	1	0.00175958	1	1	1	1	0.0518567	1
132196877	132202576	-	5	GDF9	GDF9	0.00876721	0.19734	0	10	0	1	0	1	0.999172	1	0.00175962	1	1	1	1	0.0518567	1
140019011	140024989	+	5	TMCO6	TMCO6	0.00876753	0.19734	0	10	0	1	0	1	0.999173	1	0.00175969	1	1	1	1	0.0518567	1
138205078	138211057	-	5	LRRTM2	LRRTM2	0.00876753	0.19734	0	10	0	1	0	1	0.999173	1	0.00175969	1	1	1	1	0.0518567	1
140044383	140050553	+	5	WDR55	WDR55	0.00876774	0.19734	0	10	0	1	0	1	0.999174	1	0.00175973	1	1	1	1	0.0518567	1
140080031	140086239	+	5	ZMAT2	ZMAT2	0.00876779	0.19734	0	10	0	1	0	1	0.999175	1	0.00175974	1	1	1	1	0.0518567	1
139937852	139944189	-	5	APBB3	APBB3	0.00876793	0.19734	0	10	0	1	0	1	0.999175	1	0.00175977	1	1	1	1	0.0518567	1
134363423	134369964	-	5	PITX1	PITX1	0.00876816	0.19734	0	10	0	1	0	1	0.999176	1	0.00175982	1	1	1	1	0.0518567	1
149675908	149682525	-	5	ARSI	ARSI	0.00876825	0.19734	0	10	0	1	0	1	0.999177	1	0.00175983	1	1	1	1	0.0518567	1
132083136	132089856	+	5	CCNI2	CCNI2	0.00876836	0.19734	0	10	0	1	0	1	0.999177	1	0.00175986	1	1	1	1	0.0518567	1
147548108	147554961	+	5	SPINK14	SPINK14	0.00876851	0.19734	0	10	0	1	0	1	0.999178	1	0.00175989	1	1	1	1	0.0518567	1
147204142	147211260	-	5	SPINK1	SPINK1	0.00876881	0.19734	0	10	0	1	0	1	0.99918	1	0.00175995	1	1	1	1	0.0518567	1
138855112	138862343	-	5	TMEM173	TMEM173	0.00876894	0.19734	0	10	0	1	0	1	0.99918	1	0.00175997	1	1	1	1	0.0518567	1
138732254	138739776	-	5	SPATA24	SPATA24	0.00876927	0.19734	0	10	0	1	0	1	0.999182	1	0.00176004	1	1	1	1	0.0518567	1
137419580	137427199	+	5	WNT8A	WNT8A	0.00876938	0.19734	0	10	0	1	0	1	0.999182	1	0.00176006	1	1	1	1	0.0518567	1
140071017	140078890	+	5	HARS2	HARS2	0.00876967	0.19734	0	10	0	1	0	1	0.999184	1	0.00176012	1	1	1	1	0.0518567	1
137774689	137782658	+	5	REEP2	REEP2	0.00876978	0.19734	0	10	0	1	0	1	0.999184	1	0.00176014	1	1	1	1	0.0518567	1
139929651	139937678	-	5	SRA1	SRA1	0.00876984	0.19734	0	10	0	1	0	1	0.999185	1	0.00176015	1	1	1	1	0.0518567	1
149372685	149380730	-	5	TIGD6	TIGD6	0.00876986	0.19734	0	10	0	1	0	1	0.999185	1	0.00176016	1	1	1	1	0.0518567	1
135282599	135290723	-	5	LECT2	LECT2	0.00876995	0.19734	0	10	0	1	0	1	0.999185	1	0.00176018	1	1	1	1	0.0518567	1
150399998	150408554	+	5	GPX3	GPX3	0.00877044	0.19734	0	10	0	1	0	1	0.999188	1	0.00176027	1	1	1	1	0.0518567	1
143191725	143200284	+	5	HMHB1	HMHB1	0.00877044	0.19734	0	10	0	1	0	1	0.999188	1	0.00176027	1	1	1	1	0.0518567	1
134906370	134914969	-	5	CXCL14	CXCL14	0.00877049	0.19734	1	10	0	1	0	1	0.999188	1	0.00176028	0.00370104	1	1	1	0.0518567	0.374481
132009677	132018370	+	5	IL4	IL4	0.0087706	0.19734	0	10	0	1	0	1	0.999188	1	0.00176031	1	1	1	1	0.0518567	1
132157832	132166590	-	5	SHROOM1	SHROOM1	0.00877067	0.19734	0	10	0	1	0	1	0.999189	1	0.00176032	1	1	1	1	0.0518567	1
137514416	137523404	+	5	KIF20A	KIF20A	0.00877093	0.19734	0	10	0	1	0	1	0.99919	1	0.00176037	1	1	1	1	0.0518567	1
148724976	148734146	+	5	GRPEL2	GRPEL2	0.00877113	0.19734	0	10	0	1	0	1	0.999191	1	0.00176041	1	1	1	1	0.0518567	1
137136881	137146439	+	5	NPY6R	NPY6R	0.00877157	0.19734	0	10	0	1	0	1	0.999193	1	0.0017605	1	1	1	1	0.0518567	1
133737755	133747598	-	5	CDKN2AIPNL	CDKN2AIPNL	0.0087719	0.19734	0	10	0	1	0	1	0.999195	1	0.00176057	1	1	1	1	0.0518567	1
150070351	150080669	-	5	RBM22	RBM22	0.00877243	0.19734	0	10	0	1	0	1	0.999197	1	0.00176068	1	1	1	1	0.0518567	1
150273953	150284545	-	5	ZNF300	ZNF300	0.00877274	0.19734	0	10	0	1	0	1	0.999199	1	0.00176074	1	1	1	1	0.0518567	1
149781199	149792499	-	5	CD74	CD74	0.00877354	0.19734	0	10	0	1	0	1	0.999203	1	0.0017609	1	1	1	1	0.0518567	1
135266005	135277367	+	5	FBXL21	FBXL21	0.00877361	0.19734	0	10	0	1	0	1	0.999203	1	0.00176091	1	1	1	1	0.0518567	1
148737569	148749221	+	5	PCYOX1L	PCYOX1L	0.00877394	0.19734	0	10	0	1	0	1	0.999205	1	0.00176098	1	1	1	1	0.0518567	1
141018868	141030986	-	5	FCHSD1	FCHSD1	0.00877447	0.19734	0	10	0	1	0	1	0.999207	1	0.00176109	1	1	1	1	0.0518567	1
137673223	137685418	+	5	FAM53C	FAM53C	0.00877456	0.19734	0	10	0	1	0	1	0.999208	1	0.0017611	1	1	1	1	0.0518567	1
147582356	147594700	+	5	SPINK6	SPINK6	0.00877472	0.19734	0	10	0	1	0	1	0.999208	1	0.00176114	1	1	1	1	0.0518567	1
141380233	141392620	-	5	GNPDA1	GNPDA1	0.00877477	0.19734	0	10	0	1	0	1	0.999209	1	0.00176115	1	1	1	1	0.0518567	1
143537722	143550278	-	5	YIPF5	YIPF5	0.00877496	0.19734	0	10	0	1	0	1	0.99921	1	0.00176119	1	1	1	1	0.0518567	1
133291197	133304406	-	5	C5orf15	C5orf15	0.0087757	0.19734	0	10	0	1	0	1	0.999213	1	0.00176133	1	1	1	1	0.0518567	1
145239295	145252531	-	5	GRXCR2	GRXCR2	0.00877573	0.19734	0	10	0	1	0	1	0.999213	1	0.00176134	1	1	1	1	0.0518567	1
134074169	134087850	+	5	CAMLG	CAMLG	0.00877624	0.19734	0	10	0	1	0	1	0.999216	1	0.00176144	1	1	1	1	0.0518567	1
151771101	151784840	-	5	NMUR2	NMUR2	0.0087763	0.19734	0	10	0	1	0	1	0.999216	1	0.00176145	1	1	1	1	0.0518567	1
139712427	139726188	-	5	HBEGF	HBEGF	0.00877633	0.19734	0	10	0	1	0	1	0.999216	1	0.00176146	1	1	1	1	0.0518567	1
131817300	131831259	-	5	IRF1	IRF1	0.00877655	0.19734	1	10	0	1	0	1	0.999217	1	0.00176151	0.00600088	1	1	1	0.0518567	0.431563
134181369	134195425	+	5	C5orf24	C5orf24	0.00877666	0.19734	0	10	0	1	0	1	0.999218	1	0.00176153	1	1	1	1	0.0518567	1
141324529	141338627	-	5	PCDH12	PCDH12	0.00877671	0.19734	0	10	0	1	0	1	0.999218	1	0.00176154	1	1	1	1	0.0518567	1
141689991	141704620	-	5	SPRY4	SPRY4	0.00877731	0.19734	0	10	0	1	0	1	0.999221	1	0.00176166	1	1	1	1	0.0518567	1
140027383	140042065	+	5	IK	IK	0.00877737	0.19734	0	10	0	1	0	1	0.999221	1	0.00176167	1	1	1	1	0.0518567	1
139739786	139754722	+	5	SLC4A9	SLC4A9	0.00877766	0.19734	1	10	0	1	0	1	0.999223	1	0.00176173	0.00641953	1	1	1	0.0518567	0.435219
153825516	153840613	+	5	SAP30L	SAP30L	0.00877784	0.19734	0	10	0	1	0	1	0.999224	1	0.00176176	1	1	1	1	0.0518567	1
131593350	131609147	+	5	PDLIM4	PDLIM4	0.00877863	0.19734	0	10	0	1	0	1	0.999228	1	0.00176192	1	1	1	1	0.0518567	1
151122382	151138210	-	5	ATOX1	ATOX1	0.00877867	0.19734	0	10	0	1	0	1	0.999228	1	0.00176193	1	1	1	1	0.0518567	1
141000442	141016423	-	5	HDAC3	HDAC3	0.00877884	0.19734	0	10	0	1	0	1	0.999229	1	0.00176197	1	1	1	1	0.0518567	1
150309997	150326146	-	5	ZNF300P1	ZNF300P1	0.00877903	0.19734	0	10	0	1	0	1	0.999229	1	0.001762	1	1	1	1	0.0518567	1
138702884	138719039	-	5	SLC23A1	SLC23A1	0.00877904	0.19734	0	10	0	1	0	1	0.99923	1	0.00176201	1	1	1	1	0.0518567	1
147269578	147286101	-	5	C5orf46	C5orf46	0.00877945	0.19734	0	10	0	1	0	1	0.999232	1	0.00176209	1	1	1	1	0.0518567	1
150632612	150649953	+	5	GM2A	GM2A	0.00878038	0.19734	0	10	0	1	0	1	0.999236	1	0.00176228	1	1	1	1	0.0518567	1
147648281	147665773	+	5	SPINK13	SPINK13	0.00878055	0.19734	0	10	0	1	0	1	0.999237	1	0.00176231	1	1	1	1	0.0518567	1
149546343	149564121	+	5	CDX1	CDX1	0.00878087	0.19734	0	10	0	1	0	1	0.999238	1	0.00176238	1	1	1	1	0.0518567	1
140053489	140071312	-	5	HARS	HARS	0.00878092	0.19734	0	10	0	1	0	1	0.999239	1	0.00176239	1	1	1	1	0.0518567	1
141303384	141321612	+	5	KIAA0141	KIAA0141	0.00878138	0.19734	0	10	0	1	0	1	0.999241	1	0.00176248	1	1	1	1	0.0518567	1
153418518	153437014	+	5	MFAP3	MFAP3	0.00878169	0.19734	0	10	0	1	0	1	0.999242	1	0.00176254	1	1	1	1	0.0518567	1
150040402	150058930	+	5	MYOZ3	MYOZ3	0.00878172	0.19734	0	10	0	1	0	1	0.999243	1	0.00176255	1	1	1	1	0.0518567	1
154237808	154256352	+	5	CNOT8	CNOT8	0.00878174	0.19734	0	10	0	1	0	1	0.999243	1	0.00176255	1	1	1	1	0.0518567	1
150157507	150176298	+	5	SMIM3	SMIM3	0.00878202	0.19734	0	10	0	1	0	1	0.999244	1	0.00176261	1	1	1	1	0.0518567	1
145463875	145483946	-	5	PLAC8L1	PLAC8L1	0.00878347	0.19734	0	10	0	1	0	1	0.999251	1	0.0017629	1	1	1	1	0.0518567	1
133492081	133512724	-	5	SKP1	SKP1	0.00878412	0.19734	0	10	0	1	0	1	0.999254	1	0.00176303	1	1	1	1	0.0518567	1
137890570	137911318	-	5	HSPA9	HSPA9	0.00878423	0.19734	1	10	0	1	0	1	0.999255	1	0.00176305	0.00890636	1	1	1	0.0518567	0.471561
133706869	133727799	+	5	UBE2B	UBE2B	0.00878444	0.19734	0	10	0	1	0	1	0.999256	1	0.00176309	1	1	1	1	0.0518567	1
149569519	149590635	+	5	SLC6A7	SLC6A7	0.00878465	0.19734	0	10	0	1	0	1	0.999257	1	0.00176314	1	1	1	1	0.0518567	1
137588068	137610253	-	5	GFRA3	GFRA3	0.00878586	0.19734	0	10	0	1	0	1	0.999263	1	0.00176338	1	1	1	1	0.0518567	1
156512842	156536248	-	5	HAVCR2	HAVCR2	0.00878724	0.19734	0	10	0	1	0	1	0.99927	1	0.00176366	1	1	1	1	0.0518567	1
141346401	141369856	+	5	RNF14	RNF14	0.0087873	0.19734	0	10	0	1	0	1	0.99927	1	0.00176367	1	1	1	1	0.0518567	1
140868807	140892548	+	5	PCDHGC5	PCDHGC5	0.00878762	0.19734	0	10	0	1	0	1	0.999271	1	0.00176374	1	1	1	1	0.0518567	1
137450860	137475132	-	5	NME5	NME5	0.00878823	0.19734	0	10	0	1	0	1	0.999274	1	0.00176386	1	1	1	1	0.0518567	1
141232672	141257944	-	5	PCDH1	PCDH1	0.00878936	0.19734	0	10	0	1	0	1	0.99928	1	0.00176408	1	1	1	1	0.0518567	1
137523336	137549032	-	5	CDC23	CDC23	0.00878984	0.19734	0	10	0	1	0	1	0.999282	1	0.00176418	1	1	1	1	0.0518567	1
131705400	131731306	+	5	SLC22A5	SLC22A5	0.00879008	0.19734	0	10	0	1	0	1	0.999283	1	0.00176423	1	1	1	1	0.0518567	1
151040656	151066615	-	5	SPARC	SPARC	0.00879014	0.19734	0	10	0	1	0	1	0.999284	1	0.00176424	1	1	1	1	0.0518567	1
149340299	149366963	+	5	SLC26A2	SLC26A2	0.00879094	0.19734	0	10	0	1	0	1	0.999288	1	0.0017644	1	1	1	1	0.0518567	1
132086508	132113561	-	5	2020-09-08	2020-09-08	0.00879138	0.19734	0	10	0	1	0	1	0.99929	1	0.00176449	1	1	1	1	0.0518567	1
150655925	150683334	-	5	SLC36A3	SLC36A3	0.00879178	0.19734	0	10	0	1	0	1	0.999292	1	0.00176457	1	1	1	1	0.0518567	1
140864740	140892548	+	5	PCDHGC4	PCDHGC4	0.00879223	0.19734	0	10	0	1	0	1	0.999294	1	0.00176466	1	1	1	1	0.0518567	1
134209459	134237323	+	5	TXNDC15	TXNDC15	0.00879229	0.19734	0	10	0	1	0	1	0.999294	1	0.00176468	1	1	1	1	0.0518567	1
138677518	138705409	+	5	PAIP2	PAIP2	0.00879233	0.19734	0	10	0	1	0	1	0.999294	1	0.00176468	1	1	1	1	0.0518567	1
154320632	154348971	+	5	MRPL22	MRPL22	0.00879283	0.19734	0	10	0	1	0	1	0.999297	1	0.00176478	1	1	1	1	0.0518567	1
141032967	141061800	-	5	ARAP3	ARAP3	0.00879339	0.19734	0	10	0	1	0	1	0.9993	1	0.0017649	1	1	1	1	0.0518567	1
138745891	138775214	-	5	DNAJC18	DNAJC18	0.00879395	0.19734	0	10	0	1	0	1	0.999302	1	0.00176501	1	1	1	1	0.0518567	1
156456530	156485970	-	5	HAVCR1	HAVCR1	0.00879408	0.19734	0	10	0	1	0	1	0.999303	1	0.00176504	1	1	1	1	0.0518567	1
132332677	132362240	-	5	ZCCHC10	ZCCHC10	0.00879422	0.19734	0	10	0	1	0	1	0.999304	1	0.00176506	1	1	1	1	0.0518567	1
133532147	133561950	-	5	PPP2CA	PPP2CA	0.00879449	0.19734	0	10	0	1	0	1	0.999305	1	0.00176512	1	1	1	1	0.0518567	1
133936838	133968533	-	5	SAR1B	SAR1B	0.00879664	0.19734	0	10	0	1	0	1	0.999315	1	0.00176555	1	1	1	1	0.0518567	1
154198051	154230213	-	5	FAXDC2	FAXDC2	0.00879717	0.19734	0	10	0	1	0	1	0.999318	1	0.00176566	1	1	1	1	0.0518567	1
150694538	150727151	-	5	SLC36A2	SLC36A2	0.00879768	0.19734	0	10	0	1	0	1	0.99932	1	0.00176576	1	1	1	1	0.0518567	1
151151475	151184915	+	5	G3BP1	G3BP1	0.00879861	0.19734	0	10	0	1	0	1	0.999325	1	0.00176595	1	1	1	1	0.0518567	1
133450401	133483920	+	5	TCF7	TCF7	0.0087987	0.19734	0	10	0	1	0	1	0.999326	1	0.00176597	1	1	1	1	0.0518567	1
139028300	139062680	+	5	CXXC5	CXXC5	0.00879968	0.19734	0	10	0	1	0	1	0.99933	1	0.00176616	1	1	1	1	0.0518567	1
135364583	135399507	+	5	TGFBI	TGFBI	0.0088003	0.19734	0	10	0	1	0	1	0.999333	1	0.00176629	1	1	1	1	0.0518567	1
131528303	131563556	-	5	P4HA2	P4HA2	0.00880067	0.19734	0	10	0	1	0	1	0.999335	1	0.00176636	1	1	1	1	0.0518567	1
140855568	140892548	+	5	PCDHGC3	PCDHGC3	0.00880263	0.19734	0	10	0	1	0	1	0.999345	1	0.00176676	1	1	1	1	0.0518567	1
137841781	137878989	-	5	ETF1	ETF1	0.00880289	0.19734	0	10	0	1	0	1	0.999346	1	0.00176681	1	1	1	1	0.0518567	1
137475458	137514358	-	5	BRD8	BRD8	0.00880481	0.19734	0	10	0	1	0	1	0.999355	1	0.0017672	1	1	1	1	0.0518567	1
149493401	149535422	-	5	PDGFRB	PDGFRB	0.00880835	0.19734	0	10	0	1	0	1	0.999372	1	0.00176791	1	1	1	1	0.0518567	1
149737201	149779871	+	5	TCOF1	TCOF1	0.00880908	0.19734	0	10	0	1	0	1	0.999376	1	0.00176806	1	1	1	1	0.0518567	1
150560612	150603654	-	5	CCDC69	CCDC69	0.00880951	0.19734	0	10	0	1	0	1	0.999378	1	0.00176814	1	1	1	1	0.0518567	1
134303595	134347397	+	5	CATSPER3	CATSPER3	0.00881037	0.19734	0	10	0	1	0	1	0.999382	1	0.00176832	1	1	1	1	0.0518567	1
156346292	156390266	-	5	TIMD4	TIMD4	0.00881056	0.19734	0	10	0	1	0	1	0.999383	1	0.00176836	1	1	1	1	0.0518567	1
132028322	132073265	-	5	KIF3A	KIF3A	0.00881166	0.19734	0	10	0	1	0	1	0.999389	1	0.00176858	1	1	1	1	0.0518567	1
141488323	141534008	+	5	NDFIP1	NDFIP1	0.00881251	0.19734	0	10	0	1	0	1	0.999393	1	0.00176875	1	1	1	1	0.0518567	1
140345746	140391929	+	5	PCDHAC2	PCDHAC2	0.00881307	0.19734	0	10	0	1	0	1	0.999396	1	0.00176886	1	1	1	1	0.0518567	1
153371268	153418497	-	5	FAM114A2	FAM114A2	0.00881426	0.19734	0	10	0	1	0	1	0.999401	1	0.0017691	1	1	1	1	0.0518567	1
139175405	139224048	+	5	PSD2	PSD2	0.00881586	0.19734	0	10	0	1	0	1	0.999409	1	0.00176942	1	1	1	1	0.0518567	1
131630144	131679899	+	5	SLC22A4	SLC22A4	0.00881713	0.19734	0	10	0	1	0	1	0.999415	1	0.00176968	1	1	1	1	0.0518567	1
135468535	135518422	+	5	SMAD5	SMAD5	0.00881728	0.19734	0	10	0	1	0	1	0.999416	1	0.00176971	1	1	1	1	0.0518567	1
150088308	150138657	-	5	DCTN4	DCTN4	0.0088178	0.19734	0	10	0	1	0	1	0.999419	1	0.00176981	1	1	1	1	0.0518567	1
154266975	154317776	-	5	GEMIN5	GEMIN5	0.00881832	0.19734	0	10	0	1	0	1	0.999421	1	0.00176992	1	1	1	1	0.0518567	1
149380168	149432706	+	5	HMGXB3	HMGXB3	0.00882029	0.19734	0	10	0	1	0	1	0.999431	1	0.00177031	1	1	1	1	0.0518567	1
132387661	132440709	+	5	HSPA4	HSPA4	0.00882087	0.19734	0	10	0	1	0	1	0.999433	1	0.00177043	1	1	1	1	0.0518567	1
137620958	137674044	-	5	CDC25C	CDC25C	0.00882091	0.19734	0	10	0	1	0	1	0.999434	1	0.00177044	1	1	1	1	0.0518567	1
137225124	137278434	+	5	PKD2L2	PKD2L2	0.00882117	0.19734	0	10	0	1	0	1	0.999435	1	0.00177049	1	1	1	1	0.0518567	1
148961134	149014527	+	5	ARHGEF37	ARHGEF37	0.00882126	0.19734	0	10	0	1	0	1	0.999435	1	0.00177051	1	1	1	1	0.0518567	1
135170364	135224326	+	5	SLC25A48	SLC25A48	0.00882191	0.19734	0	10	0	1	0	1	0.999438	1	0.00177064	1	1	1	1	0.0518567	1
150816552	150871940	+	5	SLC36A1	SLC36A1	0.00882353	0.19734	0	10	0	1	0	1	0.999446	1	0.00177097	1	1	1	1	0.0518567	1
148875456	148931115	-	5	CSNK1A1	CSNK1A1	0.00882383	0.19734	0	10	0	1	0	1	0.999448	1	0.00177103	1	1	1	1	0.0518567	1
150480266	150537443	-	5	ANXA6	ANXA6	0.00882556	0.19734	0	10	0	1	0	1	0.999456	1	0.00177138	1	1	1	1	0.0518567	1
134240809	134298336	+	5	PCBD2	PCBD2	0.00882596	0.19734	0	10	0	1	0	1	0.999458	1	0.00177146	1	1	1	1	0.0518567	1
150409503	150467221	-	5	TNIP1	TNIP1	0.00882617	0.19734	0	10	0	1	0	1	0.999459	1	0.0017715	1	1	1	1	0.0518567	1
138609440	138667366	+	5	MATR3	MATR3	0.00882641	0.19734	0	10	0	1	0	1	0.99946	1	0.00177155	1	1	1	1	0.0518567	1
139624634	139682689	-	5	PFDN1	PFDN1	0.00882656	0.19734	0	10	0	1	0	1	0.999461	1	0.00177158	1	1	1	1	0.0518567	1
138784244	138842320	-	5	ECSCR	ECSCR	0.00882658	0.19734	0	10	0	1	0	1	0.999461	1	0.00177158	1	1	1	1	0.0518567	1
149980641	150038792	+	5	SYNPO	SYNPO	0.00882667	0.19734	0	10	0	1	0	1	0.999462	1	0.0017716	1	1	1	1	0.0518567	1
133860065	133918918	+	5	PHF15	PHF15	0.00882746	0.19734	0	10	0	1	0	1	0.999466	1	0.00177176	1	1	1	1	0.0518567	1
147763497	147822399	+	5	FBXO38	FBXO38	0.00882752	0.19734	0	10	0	1	0	1	0.999466	1	0.00177177	1	1	1	1	0.0518567	1
149432853	149492935	-	5	CSF1R	CSF1R	0.00882886	0.19734	0	10	0	1	0	1	0.999472	1	0.00177204	1	1	1	1	0.0518567	1
149877339	149937773	+	5	NDST1	NDST1	0.00882926	0.19734	0	10	0	1	0	1	0.999474	1	0.00177212	1	1	1	1	0.0518567	1
131285666	131347870	-	5	ACSL6	ACSL6	0.00883128	0.19734	0	10	0	1	0	1	0.999484	1	0.00177253	1	1	1	1	0.0518567	1
176432306	176811970	+	1	PAPPA2	PAPPA2	0.00883175	0.19734	3	0	0	0	3	0.400747	1	1	1	0.00177262	1	1	1	1	0.313523
145826872	145891069	+	5	TCERG1	TCERG1	0.00883354	0.19734	0	10	0	1	0	1	0.999495	1	0.00177298	1	1	1	1	0.0518567	1
150883652	150948505	-	5	FAT2	FAT2	0.00883429	0.19734	1	10	0	1	0	1	0.999499	1	0.00177313	0.0275788	1	1	1	0.0518567	0.701925
131746464	131811736	+	5	C5orf56	C5orf56	0.00883476	0.19734	1	10	0	1	0	1	0.999501	1	0.00177323	0.0277545	1	1	1	0.0518567	0.703673
134670070	134735577	-	5	H2AFY	H2AFY	0.00883503	0.19734	0	10	0	1	0	1	0.999502	1	0.00177328	1	1	1	1	0.0518567	1
138940750	139008018	+	5	UBE2D2	UBE2D2	0.00883704	0.19734	0	10	0	1	0	1	0.999512	1	0.00177369	1	1	1	1	0.0518567	1
139554652	139623374	+	5	CYSTM1	CYSTM1	0.00883869	0.19734	0	10	0	1	0	1	0.99952	1	0.00177402	1	1	1	1	0.0518567	1
145492588	145562294	-	5	LARS	LARS	0.00883981	0.19734	0	10	0	1	0	1	0.999526	1	0.00177425	1	1	1	1	0.0518567	1
148651400	148721367	+	5	AFAP1L1	AFAP1L1	0.00884011	0.19734	1	10	0	1	0	1	0.999527	1	0.00177431	0.0297213	1	1	1	0.0518567	0.724373
149599053	149669403	-	5	CAMK2A	CAMK2A	0.00884054	0.19734	0	10	0	1	0	1	0.999529	1	0.00177439	1	1	1	1	0.0518567	1
134094460	134166812	+	5	DDX46	DDX46	0.00884282	0.19734	0	10	0	1	0	1	0.99954	1	0.00177485	1	1	1	1	0.0518567	1
147443534	147516925	+	5	SPINK5	SPINK5	0.008844	0.19734	0	10	0	1	0	1	0.999546	1	0.00177509	1	1	1	1	0.0518567	1
156607906	156682109	+	5	ITK	ITK	0.00884493	0.19734	0	10	0	1	0	1	0.99955	1	0.00177528	1	1	1	1	0.0518567	1
145138581	145214899	-	5	PRELID2	PRELID2	0.00884734	0.19734	0	10	0	1	0	1	0.999562	1	0.00177576	1	1	1	1	0.0518567	1
133984474	134063601	+	5	SEC24A	SEC24A	0.00885054	0.19734	0	10	0	1	0	1	0.999578	1	0.00177641	1	1	1	1	0.0518567	1
148361712	148442737	-	5	SH3TC2	SH3TC2	0.0088527	0.19734	1	10	0	1	0	1	0.999588	1	0.00177684	0.0343381	1	1	1	0.0518567	0.771628
140810157	140892548	+	5	PCDHGA12	PCDHGA12	0.00885426	0.19734	0	10	0	1	0	1	0.999596	1	0.00177716	1	1	1	1	0.0518567	1
137688284	137772716	+	5	KDM3B	KDM3B	0.00885658	0.19734	0	10	0	1	0	1	0.999607	1	0.00177763	1	1	1	1	0.0518567	1
145583162	145668784	+	5	RBM27	RBM27	0.00885794	0.19734	0	10	0	1	0	1	0.999613	1	0.0017779	1	1	1	1	0.0518567	1
140306301	140391929	+	5	PCDHAC1	PCDHAC1	0.00885795	0.19734	0	10	0	1	0	1	0.999614	1	0.0017779	1	1	1	1	0.0518567	1
149237518	149324356	-	5	PDE6A	PDE6A	0.00885933	0.19734	0	10	0	1	0	1	0.99962	1	0.00177818	1	1	1	1	0.0518567	1
132211070	132299354	-	5	AFF4	AFF4	0.00886098	0.19734	0	10	0	1	0	1	0.999628	1	0.00177851	1	1	1	1	0.0518567	1
131891710	131980313	+	5	RAD50	RAD50	0.00886134	0.19734	0	10	0	1	0	1	0.99963	1	0.00177858	1	1	1	1	0.0518567	1
140800536	140892548	+	5	PCDHGA11	PCDHGA11	0.00886523	0.19734	0	10	0	1	0	1	0.999649	1	0.00177937	1	1	1	1	0.0518567	1
137273641	137368802	-	5	FAM13B	FAM13B	0.00886882	0.19734	0	10	0	1	0	1	0.999666	1	0.00178009	1	1	1	1	0.0518567	1
140797213	140892548	+	5	PCDHGB7	PCDHGB7	0.00886902	0.19734	0	10	0	1	0	1	0.999667	1	0.00178013	1	1	1	1	0.0518567	1
140792742	140892548	+	5	PCDHGA10	PCDHGA10	0.00887412	0.19734	0	10	0	1	0	1	0.999692	1	0.00178116	1	1	1	1	0.0518567	1
151202073	151304397	-	5	GLRA1	GLRA1	0.008877	0.19734	0	10	0	1	0	1	0.999706	1	0.00178174	1	1	1	1	0.0518567	1
140894587	140998622	-	5	DIAPH1	DIAPH1	0.00887895	0.19734	0	10	0	1	0	1	0.999715	1	0.00178213	1	1	1	1	0.0518567	1
154092461	154197167	+	5	LARP1	LARP1	0.00887972	0.19734	0	10	0	1	0	1	0.999719	1	0.00178229	1	1	1	1	0.0518567	1
140787769	140892548	+	5	PCDHGB6	PCDHGB6	0.0088798	0.19734	0	10	0	1	0	1	0.999719	1	0.0017823	1	1	1	1	0.0518567	1
141971742	142077635	-	5	FGF1	FGF1	0.00888108	0.19734	0	10	0	1	0	1	0.999726	1	0.00178256	1	1	1	1	0.0518567	1
140782519	140892548	+	5	PCDHGA9	PCDHGA9	0.0088858	0.19734	0	10	0	1	0	1	0.999748	1	0.00178351	1	1	1	1	0.0518567	1
140777694	140892548	+	5	PCDHGB5	PCDHGB5	0.00889132	0.19734	0	10	0	1	0	1	0.999775	1	0.00178462	1	1	1	1	0.0518567	1
136953188	137071779	-	5	KLHL3	KLHL3	0.00889559	0.19734	1	10	0	1	0	1	0.999796	1	0.00178548	0.0498607	1	1	1	0.0518567	0.939352
148521053	148640001	+	5	ABLIM3	ABLIM3	0.008896	0.19734	0	10	0	1	0	1	0.999798	1	0.00178557	1	1	1	1	0.0518567	1
146770370	146889619	-	5	DPYSL3	DPYSL3	0.00889635	0.19734	0	10	0	1	0	1	0.999799	1	0.00178563	1	1	1	1	0.0518567	1
149109814	149234585	+	5	PPARGC1B	PPARGC1B	0.00890267	0.19734	0	10	0	1	0	1	0.99983	1	0.00178691	1	1	1	1	0.0518567	1
140767451	140892548	+	5	PCDHGA8	PCDHGA8	0.00890304	0.19734	0	10	0	1	0	1	0.999832	1	0.00178698	1	1	1	1	0.0518567	1
140767451	140892548	+	5	PCDHGB4	PCDHGB4	0.00890304	0.19734	0	10	0	1	0	1	0.999832	1	0.00178698	1	1	1	1	0.0518567	1
156693090	156822606	+	5	CYFIP2	CYFIP2	0.0089081	0.19734	1	10	0	1	0	1	0.999856	1	0.001788	0.0543286	1	1	1	0.0518567	0.978658
140261853	140391929	+	5	PCDHA13	PCDHA13	0.00890874	0.19734	0	10	0	1	0	1	0.999859	1	0.00178813	1	1	1	1	0.0518567	1
140762466	140892548	+	5	PCDHGA7	PCDHGA7	0.00890875	0.19734	0	10	0	1	0	1	0.999859	1	0.00178813	1	1	1	1	0.0518567	1
133307565	133442104	-	5	VDAC1	VDAC1	0.00891385	0.19734	0	10	0	1	0	1	0.999884	1	0.00178916	1	1	1	1	0.0518567	1
140254930	140391929	+	5	PCDHA12	PCDHA12	0.00891667	0.19734	0	10	0	1	0	1	0.999897	1	0.00178973	1	1	1	1	0.0518567	1
139781398	139919441	+	5	ANKHD1	ANKHD1	0.00891787	0.19734	0	10	0	1	0	1	0.999903	1	0.00178997	1	1	1	1	0.0518567	1
131142683	131281391	-	5	LOC728637	LOC728637	0.00891863	0.19734	0	10	0	1	0	1	0.999907	1	0.00179012	1	1	1	1	0.0518567	1
140753650	140892548	+	5	PCDHGA6	PCDHGA6	0.00891885	0.19734	1	10	0	1	0	1	0.999908	1	0.00179017	0.0581489	1	1	1	0.0518567	1
140749961	140892548	+	5	PCDHGB3	PCDHGB3	0.00892308	0.19734	1	10	0	1	0	1	0.999928	1	0.00179102	0.0596468	1	1	1	0.0518567	1
140247830	140391929	+	5	PCDHA11	PCDHA11	0.00892482	0.19734	0	10	0	1	0	1	0.999937	1	0.00179137	1	1	1	1	0.0518567	1
145316125	145461336	+	5	SH3RF2	SH3RF2	0.00892609	0.19734	0	10	0	1	0	1	0.999943	1	0.00179163	1	1	1	1	0.0518567	1
139781398	139929163	+	5	ANKHD1-EIF4EBP3	ANKHD1-EIF4EBP3	0.00892902	0.19734	0	10	0	1	0	1	0.999957	1	0.00179222	1	1	1	1	0.0518567	1
140743897	140892548	+	5	PCDHGA5	PCDHGA5	0.00893004	0.19734	1	10	0	1	0	1	0.999962	1	0.00179242	0.0621041	1	1	1	0.0518567	1
146614578	146764241	+	5	STK32A	STK32A	0.0089312	0.19734	0	10	0	1	0	1	0.999967	1	0.00179266	1	1	1	1	0.0518567	1
135548998	135701164	-	5	TRPC7	TRPC7	0.00893407	0.19734	0	10	0	1	0	1	0.999981	1	0.00179323	1	1	1	1	0.0518567	1
140739702	140892548	+	5	PCDHGB2	PCDHGB2	0.00893486	0.19734	1	10	0	1	0	1	0.999985	1	0.00179339	0.0638003	1	1	1	0.0518567	1
130977406	131132756	-	5	FNIP1	FNIP1	0.00893773	0.19734	0	10	0	1	0	1	0.999999	1	0.00179397	1	1	1	1	0.0518567	1
140235633	140391929	+	5	PCDHA10	PCDHA10	0.00893882	0.19734	1	10	0	1	0	1	1	1	0.00179419	0.065193	1	1	1	0.0518567	1
142657495	142815077	-	5	NR3C1	NR3C1	0.0089403	0.19734	0	10	0	1	0	1	1	1	0.00179449	1	1	1	1	0.0518567	1
140734767	140892548	+	5	PCDHGA4	PCDHGA4	0.00894052	0.19734	1	10	0	1	0	1	1	1	0.00179453	0.0657918	1	1	1	0.0518567	1
140729827	140892548	+	5	PCDHGB1	PCDHGB1	0.0089462	0.19734	1	10	0	1	0	1	1	1	0.00179568	0.0677812	1	1	1	0.0518567	1
140227356	140391929	+	5	PCDHA9	PCDHA9	0.00894833	0.19734	1	10	0	1	0	1	1	1	0.00179611	0.0685259	1	1	1	0.0518567	1
133541304	133706735	-	5	CDKL3	CDKL3	0.00894932	0.19734	0	10	0	1	0	1	1	1	0.00179631	1	1	1	1	0.0518567	1
140723600	140892548	+	5	PCDHGA3	PCDHGA3	0.00895336	0.19734	1	10	0	1	0	1	1	1	0.00179712	0.0702829	1	1	1	0.0518567	1
140220906	140391929	+	5	PCDHA8	PCDHA8	0.00895575	0.19734	1	10	0	1	0	1	1	1	0.0017976	0.071115	1	1	1	0.0518567	1
140718353	140892548	+	5	PCDHGA2	PCDHGA2	0.0089594	0.19734	1	10	0	1	0	1	1	1	0.00179834	0.0723857	1	1	1	0.0518567	1
140213968	140391929	+	5	PCDHA7	PCDHA7	0.00896373	0.19734	1	10	0	1	0	1	1	1	0.00179921	0.0738921	1	1	1	0.0518567	1
138089106	138270723	+	5	CTNNA1	CTNNA1	0.00896794	0.19734	1	10	0	1	0	1	1	1	0.00180006	0.0753521	1	1	1	0.0518567	1
140710251	140892548	+	5	PCDHGA1	PCDHGA1	0.00896873	0.19734	1	10	0	1	0	1	1	1	0.00180022	0.0756235	1	1	1	0.0518567	1
140207649	140391929	+	5	PCDHA6	PCDHA6	0.00897101	0.19734	1	10	0	1	0	1	1	1	0.00180068	0.0764142	1	1	1	0.0518567	1
140201360	140391929	+	5	PCDHA5	PCDHA5	0.00897826	0.19734	1	10	0	1	0	1	1	1	0.00180214	0.0789177	1	1	1	0.0518567	1
139226363	139422884	-	5	NRG2	NRG2	0.00898512	0.19734	0	10	0	1	0	1	1	1	0.00180352	1	1	1	1	0.0518567	1
146965003	147162411	-	5	JAKMIP2	JAKMIP2	0.00898615	0.19734	0	10	0	1	0	1	1	1	0.00180372	1	1	1	1	0.0518567	1
137022409	137223540	+	5	MYOT	MYOT	0.00899044	0.19734	0	10	0	1	0	1	1	1	0.00180459	1	1	1	1	0.0518567	1
147830594	148033739	-	5	HTR4	HTR4	0.00899277	0.19734	0	10	0	1	0	1	1	1	0.00180506	1	1	1	1	0.0518567	1
45613738	45762714	+	7	ADCY1	ADCY1	0.00899491	0.19734	2	13	0	0	1	1	1	1	0.959509	0.00180549	1	1	1	1	0.313523
140186671	140391929	+	5	PCDHA4	PCDHA4	0.00899521	0.19734	1	10	0	1	0	1	1	1	0.00180555	0.0847388	1	1	1	0.0518567	1
140180782	140391929	+	5	PCDHA3	PCDHA3	0.00900201	0.19734	1	10	0	1	0	1	1	1	0.00180692	0.0870624	1	1	1	0.0518567	1
96968712	97033453	+	14	PAPOLA	PAPOLA	0.00900834	0.19734	0	1	1	1	0	1	0.820634	0.00180819	0.423127	1	1	1	1	1	1
140174443	140391929	+	5	PCDHA2	PCDHA2	0.00900934	0.19734	1	10	0	1	0	1	1	1	0.0018084	0.089557	1	1	1	0.0518567	1
140165875	140391929	+	5	PCDHA1	PCDHA1	0.00901925	0.19734	1	10	0	1	0	1	1	1	0.00181039	0.0929181	1	1	1	0.0518567	1
153570294	153800543	+	5	GALNT10	GALNT10	0.0090241	0.19734	0	10	0	1	0	1	1	1	0.00181137	1	1	1	1	0.0518567	1
138282409	138534065	-	5	SIL1	SIL1	0.00904892	0.197663	0	10	0	1	0	1	1	1	0.00181637	1	1	1	1	0.0519245	1
143550436	143856944	+	5	KCTD16	KCTD16	0.00911276	0.198523	0	10	0	1	0	1	1	1	0.00182923	1	1	1	1	0.0521738	1
90893782	90898132	+	7	FZD1	FZD1	0.00911752	0.198523	1	14	0	0	2	0.342853	1	1	0.833655	0.00183019	1	1	1	1	0.313523
134368969	134680370	+	5	LOC100996485	LOC100996485	0.00911847	0.198523	0	10	0	1	0	1	1	1	0.00183038	1	1	1	1	0.0521738	1
152869174	153193429	+	5	GRIA1	GRIA1	0.00913349	0.198631	0	10	0	1	0	1	1	1	0.00183341	1	1	1	1	0.0521847	1
130759613	131132756	-	5	RAPGEF6	RAPGEF6	0.00919081	0.199657	1	10	0	1	0	1	1	1	0.00184496	0.148745	1	1	1	0.0524377	1
151282520	151286411	-	23	MAGEA5	MAGEA5	0.00923163	0.200315	1	0	0	0	1	0.998698	1	1	1	0.00185318	1	1	1	1	0.313523
132532151	132948223	-	5	FSTL4	FSTL4	0.00924139	0.200315	0	10	0	1	0	1	1	1	0.00185515	1	1	1	1	0.0526515	1
41701708	41706936	-	13	KBTBD6	KBTBD6	0.00926454	0.200596	1	1	0	0	1	0.821223	1	1	0.835064	0.00185981	1	1	1	1	0.313523
142150291	142608572	+	5	ARHGAP26	ARHGAP26	0.00929135	0.200956	0	10	0	1	0	1	1	1	0.00186521	1	1	1	1	0.0528611	1
145969066	146461083	-	5	PPP2R2B	PPP2R2B	0.00933144	0.201602	0	10	0	1	0	1	1	1	0.00187329	1	1	1	1	0.0530139	1
9212944	9213982	-	19	OR7G2	OR7G2	0.00935692	0.201931	1	0	0	0	4	0.0404069	1	1	1	0.00187843	1	1	1	1	0.313523
136310986	136835018	-	5	SPOCK1	SPOCK1	0.00936961	0.201984	0	10	0	1	0	1	1	1	0.00188099	1	1	1	1	0.0531554	1
103216593	103220563	+	23	TMSB15B	TMSB15B	0.00941813	0.202809	1	0	0	0	1	0.998699	1	1	1	0.00189076	1	1	1	1	0.313523
30677156	30707975	+	17	ZNF207	ZNF207	0.00944638	0.203195	0	2	1	1	1	0.849655	0.836072	0.00189645	0.851933	1	1	1	1	1	1
219524378	219528166	+	2	BCS1L	BCS1L	0.0095359	0.204897	1	1	0	0	2	0.848262	1	1	0.0972539	0.0019145	1	1	1	1	0.313523
21995532	21999448	-	8	REEP4	REEP4	0.0095882	0.205797	1	1	0	0	3	0.657282	1	1	0.287209	0.00192504	1	1	1	1	0.313523
58120022	58122139	+	12	AGAP2-AS1	AGAP2-AS1	0.00960595	0.205954	1	0	0	0	2	0.998321	1	1	1	0.00192862	1	1	1	1	0.313523
120436155	120439147	-	1	ADAM30	ADAM30	0.00961992	0.206029	1	0	0	0	2	0.999857	1	1	1	0.00193143	1	1	1	1	0.313523
20821893	20826508	-	7	SP8	SP8	0.00967014	0.206846	1	14	0	0	2	0.342856	1	1	0.833663	0.00194155	1	1	1	1	0.313523
41709301	41775761	+	15	RTF1	RTF1	0.00967903	0.206846	0	1	1	0	1	0.804639	1	0.00194334	0.369603	1	1	1	1	1	1
14734663	14910993	-	9	FREM1	FREM1	0.00973882	0.207899	2	3	0	0	0	1	1	1	0.218301	0.0019554	1	1	1	1	0.313523
21867300	21906825	-	24	KDM5D	KDM5D	0.00993936	0.211747	1	0	0	0	0	1	1	1	1	0.00199582	1	1	1	1	0.313523
154074269	154260474	+	4	TRIM2	TRIM2	0.00994058	0.211747	2	1	0	0	1	0.722991	1	1	0.726605	0.00199607	1	1	1	1	0.313523
70327253	70331481	-	23	IL2RG	IL2RG	0.010027	0.213148	1	0	0	0	1	0.998701	1	1	1	0.00201349	1	1	1	1	0.313523
155135062	156194798	+	5	SGCD	SGCD	0.0100279	0.213148	1	10	0	1	0	1	1	1	0.00201368	0.367604	1	1	1	0.0568238	1
115301957	115306225	+	23	AGTR2	AGTR2	0.0101213	0.214881	1	0	0	0	1	0.998701	1	1	1	0.00203251	1	1	1	1	0.313523
79791367	79792926	-	17	PPP1R27	PPP1R27	0.0101313	0.214881	1	1	0	1	2	0.32537	0.835669	1	0.978185	0.00203452	1	1	1	1	0.313523
38677203	38682268	+	14	SSTR1	SSTR1	0.0103287	0.218655	1	0	0	1	0	1	0.820078	1	1	0.00207433	1	1	1	1	0.314821
70820973	70826726	-	4	CSN2	CSN2	0.0103314	0.218655	1	1	0	0	1	0.721757	1	1	0.725407	0.00207487	1	1	1	1	0.314821
172950207	172954401	+	2	DLX1	DLX1	0.0105523	0.223091	1	0	0	0	2	0.848265	1	1	1	0.00211942	1	1	1	1	0.317539
43449540	43453745	-	2	ZFP36L2	ZFP36L2	0.0105798	0.223433	1	0	0	0	2	0.848265	1	1	1	0.00212498	1	1	1	1	0.317539
59246462	59249785	-	1	JUN	JUN	0.0106781	0.225268	1	0	0	0	2	0.999859	1	1	1	0.0021448	1	1	1	1	0.318092
44440601	44443972	+	1	ATP6V0B	ATP6V0B	0.0108315	0.228259	1	0	0	0	2	0.999859	1	1	1	0.00217574	1	1	1	1	0.318372
30163357	30166402	+	22	UQCR10	UQCR10	0.0109238	0.22996	1	0	0	0	2	0.471375	1	1	1	0.00219438	1	1	1	1	0.318372
6980099	6982521	-	12	SPSB2	SPSB2	0.0109816	0.23093	1	1	0	0	4	0.00563994	1	1	0.463852	0.00220604	0.625869	1	1	1	0.318372
100839012	100844302	-	7	MOGAT3	MOGAT3	0.0110764	0.23266	1	15	0	0	1	0.999436	1	1	0.603019	0.00222516	1	1	1	1	0.318372
85980248	85985284	-	10	LRIT2	LRIT2	0.0110875	0.23266	1	0	0	0	1	0.776172	1	1	1	0.00222739	1	1	1	1	0.318372
160390130	160527583	+	6	IGF2R	IGF2R	0.0112953	0.236769	2	1	0	0	2	0.999154	1	1	0.815248	0.00226933	1	1	1	1	0.320159
89790428	89794879	+	6	PNRC1	PNRC1	0.0113826	0.238262	1	2	0	0	2	0.997601	1	1	0.335008	0.00228696	1	1	1	1	0.320159
54965110	54968395	+	16	IRX5	IRX5	0.0113907	0.238262	1	2	0	0	1	0.99865	1	1	0.53671	0.00228859	1	1	1	1	0.320159
66357639	66360554	-	11	CCDC87	CCDC87	0.0114891	0.240065	1	1	0	1	0	1	0.739054	1	0.443885	0.00230844	1	1	1	1	0.320662
86366921	86373483	-	13	SLITRK6	SLITRK6	0.0116144	0.242427	1	1	0	0	2	0.313721	1	1	0.835078	0.00233374	1	1	1	1	0.321909
72163860	72188374	+	10	EIF4EBP2	EIF4EBP2	0.0116892	0.24373	0	0	1	0	1	0.776325	1	0.00234884	1	1	1	1	1	1	1
126626455	126796910	+	5	MEGF10	MEGF10	0.0118233	0.246268	2	8	0	1	0	1	1	1	0.119552	0.00237593	1	1	1	1	0.325453
67063049	67134958	+	16	CBFB	CBFB	0.0118717	0.247013	0	1	1	0	1	0.999409	1	0.00238569	0.940007	1	1	1	1	1	1
76751933	76924521	+	7	CCDC146	CCDC146	0.0119818	0.249043	2	14	0	0	2	0.344839	1	1	0.837925	0.00240794	1	1	1	1	0.32728
194115549	194119995	-	3	GP5	GP5	0.0120537	0.250273	1	1	0	0	2	0.119619	1	1	0.998691	0.00242245	1	1	1	1	0.32728
31293263	31453476	-	15	TRPM1	TRPM1	0.0121587	0.252188	2	1	0	0	1	0.805553	1	1	0.371055	0.00244366	1	1	1	1	0.327799
220110191	220115059	+	2	STK16	STK16	0.0122373	0.253551	1	1	0	0	2	0.848269	1	1	0.0972584	0.00245953	1	1	1	1	0.327799
48755194	48760422	+	23	PQBP1	PQBP1	0.0123833	0.256307	1	1	0	0	1	0.998707	1	1	0.372406	0.00248901	1	1	1	1	0.328525
7107829	7252213	+	6	RREB1	RREB1	0.0124292	0.256987	2	2	0	0	2	0.999235	1	1	0.336366	0.00249829	1	1	1	1	0.328525
70145429	70150975	-	23	SLC7A3	SLC7A3	0.0131314	0.271222	1	0	0	0	1	0.998709	1	1	1	0.00264019	1	1	1	1	0.343886
150929574	150935905	+	7	CHPF2	CHPF2	0.0132412	0.273204	1	19	0	0	1	0.99944	1	1	0.00736885	0.00266238	1	1	1	0.161019	0.343886
1260142	1264276	+	1	GLTPD1	GLTPD1	0.0132661	0.273431	1	1	0	0	2	0.999863	1	1	0.134774	0.0026674	1	1	1	1	0.343886
20483036	20484224	+	17	CDRT15L2	CDRT15L2	0.0133959	0.274311	0	7	0	1	0	1	0.835663	1	0.00269366	1	1	1	1	0.0751338	1
18427879	18430160	-	17	FAM106A	FAM106A	0.0134023	0.274311	0	7	0	2	0	1	0.373384	1	0.00269496	1	1	1	1	0.0751338	1
95537231	95542568	+	2	TEKT4	TEKT4	0.0134081	0.274311	1	0	0	0	2	0.848272	1	1	1	0.00269612	1	1	1	1	0.345331
19286754	19290532	-	17	MFAP4	MFAP4	0.0134112	0.274311	0	7	0	2	0	1	0.37342	1	0.00269674	1	1	1	1	0.0751338	1
19281033	19286857	+	17	MAPK7	MAPK7	0.0134232	0.274311	0	7	0	2	0	1	0.37347	1	0.00269917	1	1	1	1	0.0751338	1
19314490	19320589	+	17	RNF112	RNF112	0.0134248	0.274311	0	7	0	2	0	1	0.373477	1	0.0026995	1	1	1	1	0.0751338	1
18538841	18547740	-	17	TBC1D28	TBC1D28	0.0134413	0.274311	0	7	0	2	0	1	0.373546	1	0.00270284	1	1	1	1	0.0751338	1
19641297	19651746	-	17	ALDH3A1	ALDH3A1	0.0134505	0.274311	0	7	0	2	0	1	0.373584	1	0.00270469	1	1	1	1	0.0751338	1
28575212	28619184	-	17	BLMH	BLMH	0.0134517	0.274311	0	4	1	1	1	0.849813	0.836253	0.00270493	0.289365	1	1	1	1	1	1
20353175	20370848	-	17	LGALS9B	LGALS9B	0.0134931	0.274311	0	7	0	2	0	1	0.37376	1	0.00271331	1	1	1	1	0.0751338	1
96858447	96955764	+	14	AK7	AK7	0.0135123	0.274311	0	1	1	1	0	1	0.820937	0.00271719	0.423591	1	1	1	1	1	1
18506601	18528930	-	17	CCDC144B	CCDC144B	0.0135207	0.274311	0	7	0	2	0	1	0.373874	1	0.00271888	1	1	1	1	0.0751338	1
18561741	18585572	-	17	ZNF286B	ZNF286B	0.0135296	0.274311	0	7	0	2	0	1	0.373911	1	0.00272068	1	1	1	1	0.0751338	1
18684581	18710026	+	17	TVP23B	TVP23B	0.0135391	0.274311	0	7	0	2	0	1	0.37395	1	0.00272261	1	1	1	1	0.0751338	1
18923989	18950336	-	17	GRAP	GRAP	0.0135445	0.274311	0	7	0	2	0	1	0.373972	1	0.00272369	1	1	1	1	0.0751338	1
19552063	19580908	+	17	ALDH3A2	ALDH3A2	0.0135593	0.274311	0	7	0	2	0	1	0.374033	1	0.00272669	1	1	1	1	0.0751338	1
19030781	19062148	+	17	GRAPL	GRAPL	0.0135743	0.274311	0	7	0	2	0	1	0.374095	1	0.00272972	1	1	1	1	0.0751338	1
20766707	20799453	-	17	CCDC144NL	CCDC144NL	0.0135825	0.274311	0	7	0	0	0	1	1	1	0.00273137	1	1	1	1	0.0751338	1
18874380	18908060	-	17	FAM83G	FAM83G	0.013588	0.274311	0	7	0	2	0	1	0.374151	1	0.00273249	1	1	1	1	0.0751338	1
18647325	18682662	+	17	FBXW10	FBXW10	0.0135979	0.274311	0	7	0	2	0	1	0.374192	1	0.00273448	1	1	1	1	0.0751338	1
18601310	18639431	+	17	TRIM16L	TRIM16L	0.0136144	0.274311	0	7	0	2	0	1	0.37426	1	0.00273783	1	1	1	1	0.0751338	1
19581627	19620043	-	17	SLC47A2	SLC47A2	0.0136162	0.274311	0	7	0	2	0	1	0.374267	1	0.00273819	1	1	1	1	0.0751338	1
19240866	19281495	-	17	B9D1	B9D1	0.0136293	0.274311	0	7	0	2	0	1	0.374321	1	0.00274085	1	1	1	1	0.0751338	1
20902905	20947073	-	17	USP22	USP22	0.0136504	0.274311	0	7	0	0	0	1	1	1	0.00274512	1	1	1	1	0.0751338	1
19437166	19482346	+	17	SLC47A1	SLC47A1	0.0136565	0.274311	0	7	0	2	0	1	0.374433	1	0.00274634	1	1	1	1	0.0751338	1
15737123	15820208	+	16	NDE1	NDE1	0.0137049	0.275004	0	2	1	0	1	0.999533	1	0.00275612	0.538015	1	1	1	1	1	1
18853988	18924004	+	17	SLC5A10	SLC5A10	0.0138051	0.276734	0	7	0	2	0	1	0.37504	1	0.0027764	1	1	1	1	0.0758063	1
19807764	19881169	-	17	AKAP10	AKAP10	0.0138255	0.276771	0	7	0	2	0	1	0.375123	1	0.00278052	1	1	1	1	0.0758063	1
18759611	18834599	+	17	PRPSAP2	PRPSAP2	0.013835	0.276771	1	7	0	2	0	1	0.375161	1	0.00278245	0.0932995	1	1	1	0.0758063	1
19674142	19771239	-	17	ULK2	ULK2	0.0139685	0.278869	0	7	0	2	0	1	0.375702	1	0.00280945	1	1	1	1	0.0764058	1
19140689	19240028	+	17	EPN2	EPN2	0.0139821	0.278869	0	7	0	2	0	1	0.375757	1	0.0028122	1	1	1	1	0.0764058	1
43021766	43027242	-	6	MRPL2	MRPL2	0.0139849	0.278869	1	1	0	0	2	0.997613	1	1	0.814343	0.00281276	1	1	1	1	0.348167
136648345	136654259	+	23	ZIC3	ZIC3	0.0139965	0.278869	1	0	0	0	1	0.998711	1	1	1	0.0028151	1	1	1	1	0.348167
155250823	155257526	+	7	EN2	EN2	0.0140137	0.27893	1	19	0	0	1	0.999442	1	1	0.00736952	0.00281857	1	1	1	0.161019	0.348167
47808712	47814692	-	18	CXXC1	CXXC1	0.0140723	0.279814	1	1	0	0	1	0.998998	1	1	0.999729	0.00283043	1	1	1	1	0.348167
6372038	6378639	-	5	MED10	MED10	0.0141314	0.280707	1	2	0	1	0	1	0.999177	1	0.998684	0.0028424	1	1	1	1	0.348167
43922255	43924438	+	17	SPPL2C	SPPL2C	0.0141551	0.280894	1	2	0	1	1	0.849311	0.835677	1	0.851147	0.00284718	1	1	1	1	0.348167
19747909	19755992	-	13	TUBA3C	TUBA3C	0.0142868	0.283224	1	1	0	0	1	0.821247	1	1	0.835093	0.00287383	1	1	1	1	0.348167
31158540	31327399	+	18	ASXL3	ASXL3	0.0143376	0.283845	2	1	0	0	1	1	1	1	1	0.00288411	1	1	1	1	0.348167
3019341	3023485	+	16	PAQR4	PAQR4	0.014347	0.283845	1	2	0	0	1	0.998659	1	1	0.536724	0.002886	1	1	1	1	0.348167
21900427	21906319	+	8	FGF17	FGF17	0.0143903	0.284417	1	1	0	0	3	0.657324	1	1	0.287223	0.00289477	1	1	1	1	0.348167
185703682	186160085	+	1	HMCN1	HMCN1	0.014786	0.291945	3	0	0	0	3	0.401055	1	1	1	0.00297484	1	1	1	1	0.355629
28505969	28510291	+	16	APOBR	APOBR	0.0149584	0.295055	1	2	0	0	1	0.998661	1	1	0.536727	0.00300975	1	1	1	1	0.357635
21354060	21356404	-	22	THAP7	THAP7	0.0150867	0.297288	0	0	0	0	3	0.00303572	1	1	1	1	0.625869	1	1	1	1
19912648	20218072	+	17	SPECC1	SPECC1	0.0152719	0.300636	0	7	0	2	0	1	0.380793	1	0.00307321	1	1	1	1	0.0833824	1
54455983	54463129	+	5	GPX8	GPX8	0.015289	0.300674	1	4	0	1	0	1	0.99918	1	0.945896	0.00307668	1	1	1	1	0.362087
113816214	113822320	+	2	IL36RN	IL36RN	0.0153249	0.301079	1	0	0	0	2	0.848278	1	1	1	0.00308394	1	1	1	1	0.362087
101984569	101992901	+	9	SEC61B	SEC61B	0.0155165	0.30454	1	2	0	0	1	0.854938	1	1	0.998261	0.00312273	1	1	1	1	0.364473
21369441	21382302	+	22	P2RX6	P2RX6	0.0155703	0.305293	0	0	0	0	3	0.00313364	1	1	1	1	0.625869	1	1	1	1
21128382	21142008	+	22	SERPIND1	SERPIND1	0.0156055	0.305679	0	0	0	0	3	0.00314077	1	1	1	1	0.625869	1	1	1	1
21319417	21335649	+	22	AIFM3	AIFM3	0.0157254	0.307722	1	0	0	0	3	0.00316506	1	1	1	0.0116405	0.625869	1	1	1	0.505044
21333750	21353326	+	22	LZTR1	LZTR1	0.0158793	0.310425	1	0	0	0	3	0.00319623	1	1	1	0.0140221	0.625869	1	1	1	0.538104
32582095	32843965	+	2	BIRC6	BIRC6	0.0160304	0.31307	0	0	1	0	2	0.849417	1	0.00322685	1	1	1	1	1	1	1
46668618	46671103	-	17	HOXB5	HOXB5	0.0160966	0.314051	1	1	0	1	1	0.849314	0.835681	1	0.97819	0.00324025	1	1	1	1	0.37266
152381718	152386750	-	1	CRNN	CRNN	0.0161237	0.31427	1	0	0	0	3	0.399156	1	1	1	0.00324575	1	1	1	1	0.37266
133195402	133198972	+	12	P2RX2	P2RX2	0.0161425	0.314325	1	0	0	0	2	0.998339	1	1	1	0.00324956	1	1	1	1	0.37266
125811161	126143589	+	12	TMEM132B	TMEM132B	0.0162631	0.31636	3	0	0	0	2	1	1	1	1	0.00327398	1	1	1	1	0.373291
34989637	34998430	+	9	DNAJB5	DNAJB5	0.0163678	0.318084	1	2	0	0	1	0.854941	1	1	0.998266	0.00329521	1	1	1	1	0.373552
21213291	21245501	+	22	SNAP29	SNAP29	0.0164611	0.319581	0	0	0	0	3	0.00331411	1	1	1	1	0.625869	1	1	1	1
21271713	21308037	+	22	CRKL	CRKL	0.0166506	0.322943	0	0	0	0	3	0.00335253	1	1	1	1	0.625869	1	1	1	1
68009565	68014452	-	16	DPEP3	DPEP3	0.0168969	0.327398	1	1	0	0	1	0.998667	1	1	0.939619	0.00340246	1	1	1	1	0.374481
140086068	140095163	-	9	TPRN	TPRN	0.0169252	0.327624	1	2	0	0	1	0.854943	1	1	0.998269	0.00340819	1	1	1	1	0.374481
128403438	128410213	+	2	GPR17	GPR17	0.0169893	0.328544	1	0	0	0	2	0.848282	1	1	1	0.0034212	1	1	1	1	0.374481
186501360	186507685	+	3	EIF4A2	EIF4A2	0.0171031	0.33042	1	1	0	0	2	0.119625	1	1	0.998699	0.00344426	1	1	1	1	0.374481
208627309	208634143	-	2	FZD5	FZD5	0.017136	0.330731	1	0	0	0	2	0.848282	1	1	1	0.00345094	1	1	1	1	0.374481
118604417	118730294	+	5	TNFAIP8	TNFAIP8	0.0172501	0.332609	0	8	1	1	0	1	0.999836	0.00347408	0.119184	1	1	1	1	1	1
107811316	107982513	+	6	SOBP	SOBP	0.0172877	0.333008	2	1	0	0	2	0.999548	1	1	0.815479	0.0034817	1	1	1	1	0.374481
33131907	33138314	-	3	TMPPE	TMPPE	0.0173229	0.33336	1	1	0	0	0	1	1	1	0.998699	0.00348883	1	1	1	1	0.374481
17616272	17626160	+	4	MED28	MED28	0.01769	0.340094	1	0	0	0	1	0.721786	1	1	1	0.00356331	1	1	1	1	0.374481
16340522	16346089	-	1	HSPB7	HSPB7	0.0178223	0.342303	1	1	0	0	2	0.99987	1	1	0.13478	0.00359015	1	1	1	1	0.374481
26321331	26436752	+	4	RBPJ	RBPJ	0.0179568	0.34455	0	0	1	0	1	0.722507	1	0.00361743	1	1	1	1	1	1	1
64681326	64688517	+	2	LGALSL	LGALSL	0.0180229	0.345483	1	0	0	0	3	0.175666	1	1	1	0.00363086	1	1	1	1	0.374481
45274153	45279801	+	1	BTBD19	BTBD19	0.0180792	0.346226	1	0	0	0	2	0.99987	1	1	1	0.00364229	1	1	1	1	0.374481
23389732	23398661	-	14	PRMT5	PRMT5	0.0181353	0.346962	1	0	0	1	0	1	0.820114	1	1	0.00365365	1	1	1	1	0.374481
11544473	11548498	-	12	PRB2	PRB2	0.0181806	0.347492	1	3	0	0	3	0.163694	1	1	0.00909314	0.00366285	1	1	1	0.185365	0.374481
101906293	101914010	+	23	GPRASP1	GPRASP1	0.0182239	0.347982	1	0	0	0	1	0.998723	1	1	1	0.00367164	1	1	1	1	0.374481
70203914	70211723	-	18	CBLN2	CBLN2	0.0183361	0.349436	1	4	0	0	1	0.999021	1	1	0.0263758	0.00369442	1	1	1	0.358741	0.374481
144939911	144947434	-	8	EPPK1	EPPK1	0.0183365	0.349436	1	0	0	0	2	0.998934	1	1	1	0.00369449	1	1	1	1	0.374481
64002055	64006736	+	11	VEGFB	VEGFB	0.018383	0.349436	1	1	0	1	0	1	0.739071	1	0.443913	0.00370393	1	1	1	1	0.374481
135937364	135947250	+	9	CEL	CEL	0.0183834	0.349436	1	2	0	0	1	0.854949	1	1	0.998278	0.00370403	1	1	1	1	0.374481
120436742	120444083	+	2	TMEM177	TMEM177	0.0183954	0.349436	1	0	0	0	2	0.848286	1	1	1	0.00370644	1	1	1	1	0.374481
107578100	107582787	-	11	SLN	SLN	0.0184063	0.349436	1	1	0	1	1	0.608292	0.739071	1	0.443913	0.00370867	1	1	1	1	0.374481
104153866	104162286	+	10	NFKB2	NFKB2	0.0184674	0.35026	1	0	0	0	1	0.776198	1	1	1	0.00372108	1	1	1	1	0.374481
155155526	155412930	-	4	DCHS2	DCHS2	0.0186279	0.352964	2	1	0	0	1	0.723476	1	1	0.727077	0.00375366	1	1	1	1	0.375842
66099541	66104311	-	11	RIN1	RIN1	0.0187291	0.354541	1	1	0	1	0	1	0.739072	1	0.443914	0.0037742	1	1	1	1	0.375991
41944445	41950344	-	1	EDN2	EDN2	0.0188749	0.356959	1	0	0	0	2	0.999871	1	1	1	0.00380382	1	1	1	1	0.377037
210288770	210598834	+	2	MAP2	MAP2	0.0189544	0.358118	1	0	1	0	2	0.84961	1	0.00381995	1	0.145226	1	1	1	1	1
74072029	74175022	+	7	GTF2I	GTF2I	0.0192348	0.363068	0	13	1	0	2	0.344052	1	0.0038769	0.959044	1	1	1	1	1	1
131100514	131107674	+	3	NUDT16	NUDT16	0.0193387	0.364681	1	2	0	0	1	0.585069	1	1	0.162864	0.00389801	1	1	1	1	0.384151
97080477	97090926	-	9	NUTM2F	NUTM2F	0.0194201	0.365865	1	2	0	0	1	0.854953	1	1	0.998284	0.00391454	1	1	1	1	0.384151
39766030	39769079	-	17	KRT16	KRT16	0.0197123	0.371016	1	1	0	1	1	0.849321	0.835689	1	0.978193	0.00397392	1	1	1	1	0.388047
99756864	99766373	-	7	GAL3ST4	GAL3ST4	0.0198209	0.372704	1	15	0	0	1	0.999453	1	1	0.603192	0.00399598	1	1	1	1	0.388279
67218268	67224107	-	16	EXOC3L1	EXOC3L1	0.0201545	0.378617	1	1	0	0	1	0.998678	1	1	0.939625	0.0040638	1	1	1	1	0.392934
100813773	100823557	-	7	NAT16	NAT16	0.0203882	0.382642	1	15	0	0	1	0.999454	1	1	0.603203	0.0041113	1	1	1	1	0.394018
110036657	110043063	+	1	CYB561D1	CYB561D1	0.0204802	0.384004	1	0	0	0	2	0.999874	1	1	1	0.00413001	1	1	1	1	0.394018
153701111	153833063	+	4	ARFIP1	ARFIP1	0.0205029	0.384065	0	1	1	0	1	0.72262	1	0.00413463	0.726245	1	1	1	1	1	1
50191941	50194247	+	19	ADM5	ADM5	0.0206578	0.386599	1	0	0	0	2	0.879892	1	1	1	0.00416613	1	1	1	1	0.394018
132890654	133109984	-	10	TCERG1L	TCERG1L	0.0207762	0.388445	2	0	0	0	1	0.777859	1	1	1	0.0041902	1	1	1	1	0.394018
48381486	48390991	-	10	RBP3	RBP3	0.020822	0.388934	1	0	0	0	1	0.776207	1	1	1	0.00419952	1	1	1	1	0.394018
157180943	157189287	-	2	NR4A2	NR4A2	0.020882	0.389685	1	0	0	0	2	0.848293	1	1	1	0.00421173	1	1	1	1	0.394018
37101485	37207504	+	20	RALGAPB	RALGAPB	0.0210794	0.392997	2	4	0	0	1	0.999022	1	1	0.0199909	0.00425188	1	1	1	0.318419	0.394018
77597612	77608134	-	14	ZDHHC22	ZDHHC22	0.0213358	0.397402	1	1	0	1	0	1	0.820129	1	0.422354	0.00430405	1	1	1	1	0.394018
49929687	49932075	+	19	LOC100507003	LOC100507003	0.0213842	0.397917	1	0	0	0	2	0.879894	1	1	1	0.0043139	1	1	1	1	0.394018
183903862	183911795	+	3	ABCF3	ABCF3	0.0214038	0.397917	1	1	0	0	2	0.119631	1	1	0.998706	0.00431788	1	1	1	1	0.394018
48473579	48481529	-	3	CCDC51	CCDC51	0.0214491	0.398385	1	1	0	0	0	1	1	1	0.998706	0.00432712	1	1	1	1	0.394018
44116252	44118650	+	19	SRRM5	SRRM5	0.0214727	0.398448	1	0	0	0	2	0.879894	1	1	1	0.00433192	1	1	1	1	0.394018
126661252	126669754	+	6	CENPW	CENPW	0.0216276	0.400944	1	1	0	0	2	0.997648	1	1	0.814364	0.00436343	1	1	1	1	0.394018
104161135	104172942	+	9	ZNF189	ZNF189	0.021916	0.405909	1	2	0	0	1	0.854962	1	1	0.9983	0.00442214	1	1	1	1	0.394018
21061978	21213100	-	22	PI4KA	PI4KA	0.0219634	0.406405	0	0	0	0	3	0.00443178	1	1	1	1	0.625869	1	1	1	1
27255773	27264565	+	2	TMEM214	TMEM214	0.0219906	0.406528	1	0	0	0	2	0.848296	1	1	1	0.00443734	1	1	1	1	0.394018
153275956	153285342	-	23	IRAK1	IRAK1	0.022121	0.408554	1	0	0	0	1	0.998734	1	1	1	0.00446387	1	1	1	1	0.394018
20103675	20112803	-	8	LZTS1	LZTS1	0.0222044	0.409711	1	1	0	0	3	0.657393	1	1	0.287245	0.00448085	1	1	1	1	0.394018
136271185	136283164	-	9	REXO4	REXO4	0.0222317	0.409832	1	2	0	0	1	0.854964	1	1	0.998301	0.00448641	1	1	1	1	0.394018
115641199	115653193	-	9	SLC46A2	SLC46A2	0.0222592	0.409956	1	2	0	0	1	0.854964	1	1	0.998302	0.00449202	1	1	1	1	0.394018
66188474	66194177	+	11	NPAS4	NPAS4	0.0223506	0.411255	1	1	0	1	0	1	0.739081	1	0.443929	0.00451062	1	1	1	1	0.394018
46639909	46646193	-	22	CDPF1	CDPF1	0.0224097	0.411602	1	0	0	0	2	0.471488	1	1	1	0.00452266	1	1	1	1	0.394018
94929082	94938296	+	8	PDP1	PDP1	0.0224112	0.411602	1	0	0	0	3	0.657395	1	1	1	0.00452296	1	1	1	1	0.394018
8008373	8128709	+	7	GLCCI1	GLCCI1	0.0224383	0.411717	0	14	1	0	2	0.344263	1	0.00452849	0.836983	1	1	1	1	1	1
148622518	148632086	+	23	CXorf40A	CXorf40A	0.022545	0.41329	1	0	0	0	1	0.998735	1	1	1	0.00455022	1	1	1	1	0.394018
26229555	26240413	-	7	HNRNPA2B1	HNRNPA2B1	0.0226006	0.413924	1	14	0	0	2	0.342932	1	1	0.833851	0.00456154	1	1	1	1	0.394018
26272958	26278003	-	12	BHLHE41	BHLHE41	0.022734	0.415982	1	2	0	0	3	0.163736	1	1	0.0974569	0.00458873	1	1	1	1	0.394018
30636435	30642840	-	22	LIF	LIF	0.0228362	0.417124	1	0	0	0	2	0.471492	1	1	1	0.00460953	1	1	1	1	0.394018
176560079	176727214	+	5	NSD1	NSD1	0.0228417	0.417124	0	9	1	1	0	1	1	0.00461065	0.0237611	1	1	1	1	0.330246	1
3348807	3355439	-	16	TIGD7	TIGD7	0.0228599	0.417124	1	2	0	0	1	0.998687	1	1	0.536765	0.00461436	1	1	1	1	0.394018
26501457	26510652	+	6	BTN1A1	BTN1A1	0.0233695	0.42603	1	2	0	0	2	0.997656	1	1	0.335054	0.00471822	1	1	1	1	0.401151
20512577	20519942	+	1	UBXN10	UBXN10	0.0235094	0.428184	1	1	0	0	2	0.999878	1	1	0.134787	0.00474673	1	1	1	1	0.401248
190526124	190535557	+	2	ASNSD1	ASNSD1	0.0235747	0.428977	1	0	0	0	2	0.8483	1	1	1	0.00476005	1	1	1	1	0.401248
106603784	106629881	-	4	INTS12	INTS12	0.0237051	0.430726	0	2	0	0	1	0.721896	1	1	0.00478663	1	1	1	1	0.129566	1
105389462	105416058	-	4	CXXC4	CXXC4	0.0237145	0.430726	0	2	0	0	1	0.7219	1	1	0.00478854	1	1	1	1	0.129566	1
799178	805250	-	11	PIDD	PIDD	0.0237792	0.431503	1	0	0	1	0	1	0.739084	1	1	0.00480173	1	1	1	1	0.402679
69513005	69519106	-	11	FGF19	FGF19	0.0238914	0.433141	1	1	0	1	0	1	0.739085	1	0.443935	0.0048246	1	1	1	1	0.402679
1151579	1283406	+	11	MUC5B	MUC5B	0.024123	0.436939	2	0	0	1	0	1	0.740274	1	1	0.00487184	1	1	1	1	0.402679
118406899	118584822	+	5	DMXL1	DMXL1	0.0242987	0.439414	0	8	1	1	0	1	1	0.00490767	0.119613	1	1	1	1	1	1
22004342	22014344	-	8	LGI3	LGI3	0.0243042	0.439414	1	1	0	0	3	0.657412	1	1	0.287251	0.0049088	1	1	1	1	0.402679
99758184	99767928	+	2	C2orf15	C2orf15	0.0243424	0.439569	1	0	0	0	2	0.848302	1	1	1	0.00491658	1	1	1	1	0.402679
31044415	31051488	+	16	STX4	STX4	0.0243611	0.439569	1	2	0	0	1	0.998692	1	1	0.536772	0.00492041	1	1	1	1	0.402679
19592607	19675173	+	12	AEBP2	AEBP2	0.0243796	0.439569	0	3	1	0	3	0.166906	1	0.00492419	0.00926917	1	1	1	1	0.187139	1
241065979	241075764	-	2	MYEOV2	MYEOV2	0.0244435	0.440192	1	1	0	0	2	0.848303	1	1	0.0972786	0.00493722	1	1	1	1	0.402679
70091767	70102953	+	10	HNRNPH3	HNRNPH3	0.0244589	0.440192	1	0	0	0	1	0.77622	1	1	1	0.00494034	1	1	1	1	0.402679
122484520	122494503	-	2	MKI67IP	MKI67IP	0.0249319	0.448297	1	0	0	0	2	0.848304	1	1	1	0.00503686	1	1	1	1	0.408851
88571453	88585512	+	4	DMP1	DMP1	0.0250575	0.450145	1	1	0	0	1	0.721814	1	1	0.725462	0.0050625	1	1	1	1	0.408851
71316202	71323513	-	16	FTSJD1	FTSJD1	0.0251704	0.451588	1	1	0	0	1	0.998694	1	1	0.939633	0.00508553	1	1	1	1	0.408851
106290233	106395227	-	4	PPA2	PPA2	0.0251836	0.451588	0	2	0	0	1	0.722436	1	1	0.00508824	1	1	1	1	0.137487	1
162348695	162356608	+	1	C1orf226	C1orf226	0.0252362	0.451893	1	0	0	0	3	0.399177	1	1	1	0.00509898	1	1	1	1	0.408851
15796991	15950887	-	16	MYH11	MYH11	0.0252464	0.451893	0	2	1	0	1	1	1	0.00510106	0.539174	1	1	1	1	1	1
140100118	140113813	+	9	NDOR1	NDOR1	0.0253755	0.453792	1	2	0	0	1	0.854976	1	1	0.99832	0.00512742	1	1	1	1	0.409467
3775055	3930121	-	16	CREBBP	CREBBP	0.0254361	0.454462	1	2	1	0	1	1	1	0.00513977	0.539193	0.102564	1	1	1	1	1
13690436	13944589	-	5	DNAH5	DNAH5	0.025555	0.456174	2	2	0	1	0	1	1	1	0.998729	0.00516406	1	1	1	1	0.41073
106473776	106602070	+	4	ARHGEF38	ARHGEF38	0.0256202	0.456924	0	2	0	0	1	0.722595	1	1	0.00517737	1	1	1	1	0.139704	1
106067031	106200960	+	4	TET2	TET2	0.0257258	0.458393	0	2	0	0	1	0.722634	1	1	0.00519894	1	1	1	1	0.140094	1
106629940	106768882	+	4	GSTCD	GSTCD	0.0258197	0.459652	1	2	0	0	1	0.722668	1	1	0.00521812	0.048934	1	1	1	0.140419	0.931682
71017792	71032326	+	4	C4orf40	C4orf40	0.025893	0.460541	1	1	0	0	1	0.721817	1	1	0.725465	0.00523308	1	1	1	1	0.414549
107771710	107782472	-	8	ABRA	ABRA	0.0261265	0.464275	1	0	0	0	3	0.657428	1	1	1	0.00528078	1	1	1	1	0.416654
69742133	69748013	+	12	LYZ	LYZ	0.0264459	0.468446	1	0	0	0	2	0.998368	1	1	1	0.00534604	1	1	1	1	0.417768
34541538	34547394	-	20	SCAND1	SCAND1	0.0265912	0.468446	1	3	0	0	1	0.997433	1	1	0.163794	0.00537572	1	1	1	1	0.417768
56704212	56710128	-	12	CNPY2	CNPY2	0.0266057	0.468446	1	0	0	0	2	0.998369	1	1	1	0.00537868	1	1	1	1	0.417768
228395830	228566575	+	1	OBSCN	OBSCN	0.0266103	0.468446	2	0	0	0	3	0.399909	1	1	1	0.00537962	1	1	1	1	0.417768
190570525	190580465	-	3	GMNC	GMNC	0.0267453	0.468446	1	1	0	0	2	0.119638	1	1	0.998714	0.00540721	1	1	1	1	0.418264
186285031	186300152	-	4	LRP2BP	LRP2BP	0.0269245	0.468446	1	1	0	0	1	0.721821	1	1	0.725469	0.00544386	1	1	1	1	0.418913
34175215	34181236	+	12	ALG10	ALG10	0.0270714	0.468446	1	0	0	0	2	0.99837	1	1	1	0.00547387	1	1	1	1	0.418913
28339922	28591995	-	10	MPP7	MPP7	0.0271235	0.468446	2	0	0	0	1	0.778116	1	1	1	0.00548454	1	1	1	1	0.418913
135192740	135205198	+	10	PAOX	PAOX	0.0272019	0.468446	1	0	0	0	1	0.77623	1	1	1	0.00550056	1	1	1	1	0.418913
186640943	186649559	-	1	PTGS2	PTGS2	0.0274469	0.468446	1	0	0	0	3	0.399182	1	1	1	0.00555067	1	1	1	1	0.421103
33172368	33624575	+	2	LTBP1	LTBP1	0.0275311	0.468446	0	0	1	0	2	0.850178	1	0.00556787	1	1	1	1	1	1	1
1138225	1146244	-	16	C1QTNF8	C1QTNF8	0.0275737	0.468446	1	2	0	0	1	0.998702	1	1	0.536788	0.0055766	1	1	1	1	0.42145
810764	818865	+	16	MSLN	MSLN	0.0278517	0.468446	1	2	0	0	1	0.998703	1	1	0.536789	0.00563346	1	1	1	1	0.421538
8286364	8287448	-	12	POU5F1P3	POU5F1P3	0.0278591	0.468446	0	1	0	0	4	0.00563498	1	1	0.463816	1	0.625869	1	1	1	1
6601315	6602471	-	12	MRPL51	MRPL51	0.0278604	0.468446	0	1	0	0	4	0.00563524	1	1	0.463818	1	0.625869	1	1	1	1
7053202	7055165	+	12	C12orf57	C12orf57	0.0278751	0.468446	0	1	0	0	4	0.00563824	1	1	0.46384	1	0.625869	1	1	1	1
47077527	47089394	+	23	CDK16	CDK16	0.0278856	0.468446	1	1	0	0	1	0.99875	1	1	0.372449	0.00564039	1	1	1	1	0.421538
5153084	5155954	+	12	KCNA5	KCNA5	0.0278915	0.468446	0	1	0	0	4	0.0056416	1	1	0.463864	1	0.625869	1	1	1	1
115759399	115774472	-	9	ZNF883	ZNF883	0.0278929	0.468446	1	2	0	0	1	0.854986	1	1	0.998336	0.00564188	1	1	1	1	0.421538
6976583	6980110	+	12	TPI1	TPI1	0.0279034	0.468446	0	1	0	0	4	0.00564404	1	1	0.463881	1	0.625869	1	1	1	1
6643584	6647537	+	12	GAPDH	GAPDH	0.0279111	0.468446	0	1	0	0	4	0.00564561	1	1	0.463893	1	0.625869	1	1	1	1
6875540	6880118	+	12	PTMS	PTMS	0.0279225	0.468446	0	1	0	0	4	0.00564793	1	1	0.46391	1	0.625869	1	1	1	1
7276279	7281466	-	12	RBP5	RBP5	0.0279335	0.468446	0	1	0	0	4	0.00565019	1	1	0.463926	1	0.625869	1	1	1	1
7079943	7085165	+	12	EMG1	EMG1	0.0279341	0.468446	0	1	0	0	4	0.00565032	1	1	0.463927	1	0.625869	1	1	1	1
7074514	7079916	-	12	PHB2	PHB2	0.0279374	0.468446	0	1	0	0	4	0.00565099	1	1	0.463932	1	0.625869	1	1	1	1
6881669	6887621	+	12	LAG3	LAG3	0.0279474	0.468446	0	1	0	0	4	0.00565303	1	1	0.463946	1	0.625869	1	1	1	1
7842380	7848360	-	12	GDF3	GDF3	0.0279479	0.468446	0	1	0	0	4	0.00565313	1	1	0.463947	1	0.625869	1	1	1	1
7864088	7870152	+	12	DPPA3	DPPA3	0.0279494	0.468446	0	1	0	0	4	0.00565345	1	1	0.463949	1	0.625869	1	1	1	1
8373855	8380214	-	12	FAM90A1	FAM90A1	0.0279548	0.468446	0	2	0	0	4	0.00565454	1	1	0.097475	1	0.625869	1	1	1	1
6953962	6960456	-	12	CDCA3	CDCA3	0.0279572	0.468446	0	1	0	0	4	0.00565504	1	1	0.463961	1	0.625869	1	1	1	1
7941994	7948655	+	12	NANOG	NANOG	0.0279602	0.468446	0	1	0	0	4	0.00565566	1	1	0.463965	1	0.625869	1	1	1	1
6554050	6560884	+	12	CD27	CD27	0.0279634	0.468446	0	1	0	0	4	0.0056563	1	1	0.46397	1	0.625869	1	1	1	1
6802956	6810009	-	12	PIANP	PIANP	0.0279674	0.468446	0	1	0	0	4	0.00565712	1	1	0.463976	1	0.625869	1	1	1	1
6949117	6956557	+	12	GNB3	GNB3	0.0279744	0.468446	0	1	0	0	4	0.00565855	1	1	0.463986	1	0.625869	1	1	1	1
8325149	8332642	+	12	ZNF705A	ZNF705A	0.0279753	0.468446	0	1	0	0	4	0.00565875	1	1	0.463988	1	0.625869	1	1	1	1
8685900	8693558	-	12	CLEC4E	CLEC4E	0.0279783	0.468446	0	2	0	0	4	0.00565936	1	1	0.0974929	1	0.625869	1	1	1	1
6833149	6841041	+	12	COPS7A	COPS7A	0.0279826	0.468446	0	1	0	0	4	0.00566023	1	1	0.463998	1	0.625869	1	1	1	1
8210918	8218955	-	12	C3AR1	C3AR1	0.0279852	0.468446	1	1	0	0	4	0.00566077	1	1	0.464002	0.00729972	0.625869	1	1	1	0.451212
6930962	6939175	+	12	GPR162	GPR162	0.0279884	0.468446	0	1	0	0	4	0.00566142	1	1	0.464007	1	0.625869	1	1	1	1
5019072	5027422	+	12	KCNA1	KCNA1	0.0279909	0.468446	0	1	0	0	4	0.00566193	1	1	0.46401	1	0.625869	1	1	1	1
6571403	6579843	-	12	VAMP1	VAMP1	0.0279925	0.468446	0	1	0	0	4	0.00566227	1	1	0.464013	1	0.625869	1	1	1	1
8666135	8674960	+	12	CLEC4D	CLEC4D	0.0279995	0.468446	0	2	0	0	4	0.0056637	1	1	0.097509	1	0.625869	1	1	1	1
7917811	7926717	+	12	NANOGNB	NANOGNB	0.028001	0.468446	0	1	0	0	4	0.005664	1	1	0.464025	1	0.625869	1	1	1	1
7023613	7032859	+	12	ENO2	ENO2	0.0280072	0.468446	0	1	0	0	4	0.00566526	1	1	0.464034	1	0.625869	1	1	1	1
6747241	6756580	-	12	ACRBP	ACRBP	0.0280088	0.468446	0	1	0	0	4	0.0056656	1	1	0.464037	1	0.625869	1	1	1	1
7013896	7023406	+	12	LRRC23	LRRC23	0.028012	0.468446	0	1	0	0	4	0.00566624	1	1	0.464041	1	0.625869	1	1	1	1
2934513	2944221	-	12	NRIP2	NRIP2	0.0280155	0.468446	0	1	0	0	4	0.00566698	1	1	0.464047	1	0.625869	1	1	1	1
6561176	6571488	+	12	TAPBPL	TAPBPL	0.0280265	0.468446	0	1	0	0	4	0.00566922	1	1	0.464063	1	0.625869	1	1	1	1
2904107	2914587	+	12	FKBP4	FKBP4	0.0280296	0.468446	0	1	0	0	4	0.00566984	1	1	0.464067	1	0.625869	1	1	1	1
8754761	8765442	-	12	AICDA	AICDA	0.0280332	0.468446	1	2	0	0	4	0.00567059	1	1	0.0975346	0.00968931	0.625869	1	1	1	0.483852
6937571	6949018	+	12	LEPREL2	LEPREL2	0.0280471	0.468446	0	1	0	0	4	0.00567344	1	1	0.464093	1	0.625869	1	1	1	1
6666035	6677498	-	12	NOP2	NOP2	0.0280474	0.468446	0	1	0	0	4	0.0056735	1	1	0.464094	1	0.625869	1	1	1	1
4543307	4554780	-	12	FGF6	FGF6	0.0280476	0.468446	0	1	0	0	4	0.00567353	1	1	0.464094	1	0.625869	1	1	1	1
4477392	4488894	-	12	FGF23	FGF23	0.0280481	0.468446	0	1	0	0	4	0.00567364	1	1	0.464095	1	0.625869	1	1	1	1
2921786	2934237	+	12	ITFG2	ITFG2	0.0280654	0.468446	0	1	0	0	4	0.00567717	1	1	0.46412	1	0.625869	1	1	1	1
6759703	6772308	-	12	ING4	ING4	0.0280682	0.468446	0	1	0	0	4	0.00567774	1	1	0.464124	1	0.625869	1	1	1	1
2985423	2998691	+	12	RHNO1	RHNO1	0.0280802	0.468446	0	1	0	0	4	0.0056802	1	1	0.464142	1	0.625869	1	1	1	1
6437922	6451283	-	12	TNFRSF1A	TNFRSF1A	0.0280819	0.468446	0	1	0	0	4	0.00568055	1	1	0.464144	1	0.625869	1	1	1	1
151032150	151040973	+	1	MLLT11	MLLT11	0.0280969	0.468446	1	0	0	0	3	0.399183	1	1	1	0.00568363	1	1	1	1	0.423055
6961284	6975795	+	12	USP5	USP5	0.0281028	0.468446	0	1	0	0	4	0.00568483	1	1	0.464175	1	0.625869	1	1	1	1
7247145	7261869	-	12	C1RL	C1RL	0.0281067	0.468446	0	1	0	0	4	0.00568562	1	1	0.464181	1	0.625869	1	1	1	1
8276227	8291203	+	12	CLEC4A	CLEC4A	0.0281112	0.468446	0	1	0	0	4	0.00568656	1	1	0.464188	1	0.625869	1	1	1	1
8234806	8250373	+	12	NECAP1	NECAP1	0.028122	0.468446	0	1	0	0	4	0.00568875	1	1	0.464203	1	0.625869	1	1	1	1
6484533	6500737	+	12	LTBR	LTBR	0.0281336	0.468446	0	1	0	0	4	0.00569112	1	1	0.46422	1	0.625869	1	1	1	1
7801995	7818502	-	12	APOBEC1	APOBEC1	0.0281391	0.468446	0	1	0	0	4	0.00569225	1	1	0.464229	1	0.625869	1	1	1	1
8798539	8815433	-	12	MFAP5	MFAP5	0.0281461	0.468446	0	2	0	0	4	0.00569369	1	1	0.0976203	1	0.625869	1	1	1	1
8071823	8088892	-	12	SLC2A3	SLC2A3	0.0281493	0.468446	0	1	0	0	4	0.00569434	1	1	0.464244	1	0.625869	1	1	1	1
6648126	6665249	-	12	IFFO1	IFFO1	0.0281503	0.468446	0	1	0	0	4	0.00569454	1	1	0.464245	1	0.625869	1	1	1	1
6419601	6437672	+	12	PLEKHG6	PLEKHG6	0.0281675	0.468446	0	1	0	0	4	0.00569807	1	1	0.46427	1	0.625869	1	1	1	1
2966846	2986321	-	12	FOXM1	FOXM1	0.0281931	0.468446	0	1	0	0	4	0.0057033	1	1	0.464308	1	0.625869	1	1	1	1
6857157	6876641	-	12	MLF2	MLF2	0.0281932	0.468446	0	1	0	0	4	0.00570333	1	1	0.464308	1	0.625869	1	1	1	1
7882010	7902069	-	12	CLEC4C	CLEC4C	0.0282037	0.468446	0	1	0	0	4	0.00570547	1	1	0.464324	1	0.625869	1	1	1	1
7033625	7053815	+	12	ATN1	ATN1	0.0282061	0.468446	0	1	0	0	4	0.00570596	1	1	0.464327	1	0.625869	1	1	1	1
6728000	6748203	-	12	LPAR5	LPAR5	0.0282063	0.468446	0	1	0	0	4	0.00570601	1	1	0.464327	1	0.625869	1	1	1	1
4647949	4669213	+	12	RAD51AP1	RAD51AP1	0.0282256	0.468446	0	1	0	0	4	0.00570996	1	1	0.464356	1	0.625869	1	1	1	1
8608590	8630926	+	12	CLEC6A	CLEC6A	0.0282451	0.468446	0	2	0	0	4	0.00571396	1	1	0.0976954	1	0.625869	1	1	1	1
8185358	8208118	+	12	FOXJ2	FOXJ2	0.0282529	0.468446	0	1	0	0	4	0.00571554	1	1	0.464396	1	0.625869	1	1	1	1
6775642	6798738	-	12	ZNF384	ZNF384	0.028259	0.468446	1	1	0	0	4	0.00571679	1	1	0.464405	0.0208336	0.625869	1	1	1	0.606405
7456927	7480969	+	12	ACSM4	ACSM4	0.0282762	0.468446	0	1	0	0	4	0.00572031	1	1	0.46443	1	0.625869	1	1	1	1
8025533	8051896	+	12	NANOGP1	NANOGP1	0.0283185	0.468446	0	1	0	0	4	0.00572897	1	1	0.464492	1	0.625869	1	1	1	1
7282966	7311530	+	12	CLSTN3	CLSTN3	0.0283586	0.468446	0	1	0	0	4	0.00573718	1	1	0.464551	1	0.625869	1	1	1	1
7341758	7371169	+	12	PEX5	PEX5	0.0283741	0.468446	0	1	0	0	4	0.00574034	1	1	0.464574	1	0.625869	1	1	1	1
6456008	6486523	-	12	SCNN1A	SCNN1A	0.0283942	0.468446	0	1	0	0	4	0.00574446	1	1	0.464603	1	0.625869	1	1	1	1
6898637	6929976	+	12	CD4	CD4	0.0284093	0.468446	0	1	0	0	4	0.00574754	1	1	0.464625	1	0.625869	1	1	1	1
4382901	4414522	+	12	CCND2	CCND2	0.0284144	0.468446	0	1	0	0	4	0.00574859	1	1	0.464633	1	0.625869	1	1	1	1
7623411	7656414	-	12	CD163	CD163	0.0284396	0.468446	0	1	0	0	4	0.00575376	1	1	0.46467	1	0.625869	1	1	1	1
4724675	4758213	-	12	AKAP3	AKAP3	0.0284494	0.468446	0	1	0	0	4	0.00575576	1	1	0.464684	1	0.625869	1	1	1	1
6679247	6716551	-	12	CHD4	CHD4	0.0285182	0.468446	1	1	0	0	4	0.00576984	1	1	0.464784	0.0334348	0.625869	1	1	1	0.76318
6603297	6641132	+	12	NCAPD2	NCAPD2	0.0285279	0.468446	0	1	0	0	4	0.00577182	1	1	0.464799	1	0.625869	1	1	1	1
6309481	6347437	+	12	CD9	CD9	0.0285301	0.468446	0	1	0	0	4	0.00577227	1	1	0.464802	1	0.625869	1	1	1	1
4758263	4796720	+	12	NDUFA9	NDUFA9	0.0285393	0.468446	0	1	0	0	4	0.00577415	1	1	0.464815	1	0.625869	1	1	1	1
4430358	4469190	+	12	C12orf5	C12orf5	0.0285461	0.468446	0	1	0	0	4	0.00577555	1	1	0.464825	1	0.625869	1	1	1	1
7085346	7125842	-	12	LPCAT3	LPCAT3	0.0285765	0.468555	0	1	0	0	4	0.00578178	1	1	0.46487	1	0.625869	1	1	1	1
4918341	4960278	+	12	KCNA6	KCNA6	0.0286029	0.468598	0	1	0	0	4	0.00578718	1	1	0.464908	1	0.625869	1	1	1	1
3000032	3050306	+	12	TULP3	TULP3	0.0287556	0.470098	0	1	0	0	4	0.00581843	1	1	0.465131	1	0.625869	1	1	1	1
4596900	4647637	-	12	C12orf4	C12orf4	0.0287641	0.470098	0	1	0	0	4	0.00582017	1	1	0.465143	1	0.625869	1	1	1	1
4671369	4723041	+	12	DYRK4	DYRK4	0.0287812	0.470098	0	1	0	0	4	0.00582368	1	1	0.465168	1	0.625869	1	1	1	1
4829751	4881892	+	12	GALNT8	GALNT8	0.0287898	0.470098	0	1	0	0	4	0.00582544	1	1	0.465181	1	0.625869	1	1	1	1
8975149	9029381	+	12	A2ML1	A2ML1	0.0288281	0.470335	0	2	0	0	4	0.00583329	1	1	0.0981358	1	0.625869	1	1	1	1
7187514	7245043	-	12	C1R	C1R	0.0288887	0.470933	0	1	0	0	4	0.00584568	1	1	0.465325	1	0.625869	1	1	1	1
12998301	13007406	-	1	PRAMEF6	PRAMEF6	0.0289817	0.471822	1	1	0	0	2	0.999887	1	1	0.134794	0.00586474	1	1	1	1	0.431563
5541279	5604465	+	12	NTF3	NTF3	0.0289926	0.471822	0	1	0	0	4	0.00586696	1	1	0.465475	1	0.625869	1	1	1	1
3918026	3982608	-	12	PARP11	PARP11	0.0290183	0.471822	0	1	0	0	4	0.00587222	1	1	0.465513	1	0.625869	1	1	1	1
41242998	41254457	-	6	TREM1	TREM1	0.0290389	0.471822	1	1	0	0	2	0.997683	1	1	0.814384	0.00587644	1	1	1	1	0.431563
59067078	59070343	-	19	UBE2M	UBE2M	0.0291193	0.472739	1	0	0	0	2	0.879915	1	1	1	0.0058929	1	1	1	1	0.431563
168227670	168372700	+	6	MLLT4	MLLT4	0.0292413	0.474136	0	1	1	0	2	0.999243	1	0.00591788	0.8153	1	1	1	1	1	1
7966396	8043744	-	12	SLC2A14	SLC2A14	0.0292534	0.474136	0	1	0	0	4	0.00592037	1	1	0.465853	1	0.625869	1	1	1	1
8850517	8930398	+	12	RIMKLB	RIMKLB	0.0293002	0.474381	0	2	0	0	4	0.00592995	1	1	0.0984903	1	0.625869	1	1	1	1
3068477	3149842	+	12	TEAD4	TEAD4	0.0293276	0.474381	0	1	0	0	4	0.00593556	1	1	0.46596	1	0.625869	1	1	1	1
7096259	7178335	+	12	C1S	C1S	0.0293407	0.474381	0	1	0	0	4	0.00593825	1	1	0.465979	1	0.625869	1	1	1	1
201977072	201986315	+	1	ELF3	ELF3	0.0294144	0.475184	1	0	0	0	3	0.399186	1	1	1	0.00595335	1	1	1	1	0.431563
7507556	7596749	-	12	CD163L1	CD163L1	0.0294722	0.475728	0	1	0	0	4	0.00596519	1	1	0.466169	1	0.625869	1	1	1	1
37576205	37584516	-	22	C1QTNF6	C1QTNF6	0.02953	0.476271	1	0	0	0	2	0.471559	1	1	1	0.00597703	1	1	1	1	0.431563
4702555	4709106	+	20	PRND	PRND	0.0296994	0.478612	1	1	0	0	1	0.997444	1	1	0.881881	0.00601173	1	1	1	1	0.431563
185864989	186080023	-	3	DGKG	DGKG	0.0297312	0.478733	2	1	0	0	2	0.120369	1	1	0.999581	0.00601824	1	1	1	1	0.431563
39657232	39661865	-	17	KRT13	KRT13	0.0297963	0.479159	1	1	0	1	1	0.84934	0.835711	1	0.978202	0.00603158	1	1	1	1	0.431563
44626455	44637557	+	3	ZNF660	ZNF660	0.0298245	0.479159	1	1	0	0	0	1	1	1	0.998719	0.00603737	1	1	1	1	0.431563
40841409	40855456	+	5	CARD6	CARD6	0.0298305	0.479159	1	0	0	1	0	1	0.999218	1	1	0.0060386	1	1	1	1	0.431563
143738873	143751401	-	8	JRK	JRK	0.0303479	0.487072	1	0	0	0	3	0.657466	1	1	1	0.00614463	1	1	1	1	0.435219
3724100	3862366	-	12	EFCAB4B	EFCAB4B	0.0303845	0.487263	0	1	0	0	4	0.00615213	1	1	0.467476	1	0.642067	1	1	1	1
60711782	60718514	-	20	PSMA7	PSMA7	0.0305072	0.488835	1	1	0	0	1	0.997447	1	1	0.881884	0.0061773	1	1	1	1	0.435219
4045215	4066816	-	19	ZBTB7A	ZBTB7A	0.0305819	0.489634	0	0	1	0	2	0.880366	1	0.00619261	1	1	1	1	1	1	1
2185158	2193035	-	11	TH	TH	0.0307373	0.491722	1	0	0	1	0	1	0.739101	1	1	0.00622447	1	1	1	1	0.435219
62704534	62711324	-	20	RGS19	RGS19	0.030766	0.491782	1	1	0	0	1	0.997448	1	1	0.881885	0.00623035	1	1	1	1	0.435219
61773248	61778045	-	17	LIMD2	LIMD2	0.0308344	0.492476	1	0	0	1	2	0.325436	0.835713	1	1	0.00624438	1	1	1	1	0.435219
79272538	79287088	-	5	MTX3	MTX3	0.030882	0.492838	1	8	0	1	0	1	0.999221	1	0.118271	0.00625415	1	1	1	1	0.435219
6058039	6233836	-	12	VWF	VWF	0.0310725	0.495477	1	1	0	0	4	0.00629322	1	1	0.468474	0.148144	0.653335	1	1	1	1
121137346	121384273	+	8	COL14A1	COL14A1	0.0311787	0.496769	2	0	0	0	3	0.662399	1	1	1	0.006315	1	1	1	1	0.435219
43484776	43497114	+	6	POLR1C	POLR1C	0.0312312	0.497203	1	1	0	0	2	0.997693	1	1	0.81439	0.00632576	1	1	1	1	0.435219
24099323	24114848	+	14	DHRS2	DHRS2	0.03132	0.498216	1	0	0	1	0	1	0.820175	1	1	0.00634399	1	1	1	1	0.435219
42076763	42373752	+	14	LRFN5	LRFN5	0.0314694	0.49864	2	0	0	1	0	1	0.822797	1	1	0.00637464	1	1	1	1	0.435219
92817734	92824778	+	12	CLLU1	CLLU1	0.0315969	0.49864	1	0	0	0	2	0.998383	1	1	1	0.0064008	1	1	1	1	0.435219
84211452	84220676	-	16	TAF1C	TAF1C	0.0316507	0.49864	1	0	0	0	1	0.998715	1	1	1	0.00641183	1	1	1	1	0.435219
27422454	27435175	-	2	SLC5A6	SLC5A6	0.0316601	0.49864	1	0	0	0	2	0.848322	1	1	1	0.00641376	1	1	1	1	0.435219
3186520	3395730	+	12	TSPAN9	TSPAN9	0.0316895	0.49864	0	1	0	0	4	0.00641981	1	1	0.469361	1	0.660869	1	1	1	1
58003962	58011028	+	12	ARHGEF25	ARHGEF25	0.031694	0.49864	1	0	0	0	2	0.998383	1	1	1	0.00642072	1	1	1	1	0.435219
3490514	3703138	+	12	PRMT8	PRMT8	0.0317528	0.49864	0	1	0	0	4	0.00643279	1	1	0.469451	1	0.660869	1	1	1	1
31322599	31364187	-	22	MORC2	MORC2	0.0319179	0.49864	0	1	1	0	2	0.472724	1	0.00646667	0.10597	1	1	1	1	1	1
228337414	228347527	+	1	GJC2	GJC2	0.0321379	0.49864	1	0	0	0	3	0.399192	1	1	1	0.00651184	1	1	1	1	0.438024
27356523	27369227	+	6	ZNF391	ZNF391	0.0321425	0.49864	1	2	0	0	2	0.997697	1	1	0.335088	0.00651279	1	1	1	1	0.438024
57510985	57519253	-	11	BTBD18	BTBD18	0.0322381	0.49864	1	0	0	1	0	1	0.739105	1	1	0.0065324	1	1	1	1	0.438024
96869156	96883492	+	15	NR2F2	NR2F2	0.0323283	0.49864	1	1	0	0	1	0.80413	1	1	0.368795	0.00655093	1	1	1	1	0.438024
57916658	57923931	+	12	MBD6	MBD6	0.0326071	0.49864	1	0	0	0	2	0.998386	1	1	1	0.00660817	1	1	1	1	0.440302
73996986	74002080	+	17	CDK3	CDK3	0.0327116	0.49864	1	0	0	1	2	0.325442	0.835717	1	1	0.00662964	1	1	1	1	0.440302
3592690	3605940	-	2	RNASEH1	RNASEH1	0.0329547	0.49864	1	0	0	1	1	0.999979	0.0467695	1	1	0.00667957	1	1	1	1	0.440655
45931219	45939674	-	11	PEX16	PEX16	0.032955	0.49864	1	0	0	1	0	1	0.739107	1	1	0.00667964	1	1	1	1	0.440655
264868	278282	+	2	ACP1	ACP1	0.0333557	0.49864	1	0	0	1	1	0.999979	0.0467702	1	1	0.00676196	1	1	1	1	0.44313
182350838	182361341	-	1	GLUL	GLUL	0.0333563	0.49864	1	0	0	0	3	0.399195	1	1	1	0.00676209	1	1	1	1	0.44313
3185874	3209573	+	19	NCLN	NCLN	0.0335024	0.49864	0	0	1	0	2	0.880418	1	0.00679211	1	1	1	1	1	1	1
119179233	119187840	-	11	MCAM	MCAM	0.0335374	0.49864	1	2	0	1	3	0.0174899	0.739108	1	0.0119949	0.0067993	1	1	1	0.226285	0.443188
143845755	143859640	-	8	LYNX1	LYNX1	0.0335792	0.49864	1	0	0	0	3	0.657495	1	1	1	0.0068079	1	1	1	1	0.443188
48002884	48019222	-	7	HUS1	HUS1	0.0338119	0.49864	1	13	0	0	1	0.999482	1	1	0.957953	0.00685573	1	1	1	1	0.444669
50609159	50618724	+	22	PANX2	PANX2	0.0339092	0.49864	1	0	0	0	2	0.471603	1	1	1	0.00687574	1	1	1	1	0.444669
74738317	74753529	-	15	UBL7	UBL7	0.0342695	0.49864	1	0	0	0	1	0.804139	1	1	1	0.00694984	1	1	1	1	0.44721
154997450	155012117	+	23	SPRY3	SPRY3	0.0343507	0.49864	1	0	0	0	1	0.998768	1	1	1	0.00696654	1	1	1	1	0.44721
27276046	27286901	-	1	C1orf172	C1orf172	0.0344546	0.49864	1	1	0	0	2	0.999895	1	1	0.134801	0.00698791	1	1	1	1	0.44721
1484388	1494490	-	16	CCDC154	CCDC154	0.0346105	0.49864	1	2	0	0	1	0.998725	1	1	0.536822	0.00701997	1	1	1	1	0.44721
54332575	54340328	+	12	HOXC13	HOXC13	0.034721	0.49864	1	0	0	0	2	0.998392	1	1	1	0.00704271	1	1	1	1	0.44721
35715703	35719628	-	19	FAM187B	FAM187B	0.0349001	0.49864	1	0	0	0	2	0.879932	1	1	1	0.00707956	1	1	1	1	0.44721
40341104	40346550	-	17	GHDC	GHDC	0.0349317	0.49864	1	1	0	1	1	0.84935	0.835722	1	0.978206	0.00708605	1	1	1	1	0.44721
44300078	44324808	-	19	LYPD5	LYPD5	0.0349343	0.49864	0	0	1	0	2	0.880443	1	0.0070866	1	1	1	1	1	1	1
5671816	6055398	-	12	ANO2	ANO2	0.0349772	0.49864	0	1	0	0	4	0.00709541	1	1	0.473969	1	0.725166	1	1	1	1
99839789	99854882	+	23	TNMD	TNMD	0.0353306	0.49864	1	0	0	0	1	0.998771	1	1	1	0.00716815	1	1	1	1	0.450292
44519590	44527458	+	20	CTSA	CTSA	0.0355622	0.49864	1	4	0	0	1	0.997465	1	1	0.0196251	0.00721583	1	1	1	0.318419	0.451212
152321212	152332482	-	1	FLG2	FLG2	0.035748	0.49864	1	0	0	0	3	0.399201	1	1	1	0.00725407	1	1	1	1	0.451212
52959602	52967609	-	12	KRT74	KRT74	0.0358378	0.49864	1	0	0	0	2	0.998395	1	1	1	0.00727258	1	1	1	1	0.451212
92813869	92821924	-	12	CLLU1OS	CLLU1OS	0.0360487	0.49864	1	0	0	0	2	0.998396	1	1	1	0.00731601	1	1	1	1	0.451212
47092313	47107727	+	23	USP11	USP11	0.0360683	0.49864	1	1	0	0	1	0.998773	1	1	0.372472	0.00732004	1	1	1	1	0.451212
16478941	16555744	+	10	PTER	PTER	0.0361738	0.49864	0	0	1	0	0	1	1	0.00734177	1	1	1	1	1	1	1
96789588	96804175	-	2	ASTL	ASTL	0.0362189	0.49864	1	0	0	0	2	0.848335	1	1	1	0.00735107	1	1	1	1	0.451713
142250705	142251152	-	7	TCRBV13S5	TCRBV13S5	0.0362535	0.49864	0	19	0	0	1	0.999416	1	1	0.00735818	1	1	1	1	0.161019	1
142223824	142224284	-	7	TCRBV21S1	TCRBV21S1	0.0362536	0.49864	0	19	0	0	1	0.999416	1	1	0.00735821	1	1	1	1	0.161019	1
142378608	142379075	+	7	TCRBV11S1A1T	TCRBV11S1A1T	0.0362536	0.49864	0	19	0	0	1	0.999416	1	1	0.00735822	1	1	1	1	0.161019	1
142161934	142162407	-	7	TCRBV13S6A2T	TCRBV13S6A2T	0.0362537	0.49864	0	19	0	0	1	0.999416	1	1	0.00735823	1	1	1	1	0.161019	1
142013006	142013487	+	7	TCRBV7S1A1N2T	TCRBV7S1A1N2T	0.0362538	0.49864	0	19	0	0	1	0.999416	1	1	0.00735825	1	1	1	1	0.161019	1
142247109	142247590	-	7	TCRBV6S1A1N1	TCRBV6S1A1N1	0.0362538	0.49864	0	19	0	0	1	0.999416	1	1	0.00735825	1	1	1	1	0.161019	1
142180516	142180999	-	7	TCRBV13S1	TCRBV13S1	0.0362538	0.49864	0	19	0	0	1	0.999416	1	1	0.00735825	1	1	1	1	0.161019	1
142239538	142240022	-	7	TCRBV1S1A1N1	TCRBV1S1A1N1	0.0362538	0.49864	0	19	0	0	1	0.999416	1	1	0.00735825	1	1	1	1	0.161019	1
142206513	142207007	-	7	TCRBV12S3	TCRBV12S3	0.0362539	0.49864	0	19	0	0	1	0.999416	1	1	0.00735827	1	1	1	1	0.161019	1
142428486	142428988	+	7	TCRBV3S1	TCRBV3S1	0.0362539	0.49864	0	19	0	0	1	0.999416	1	1	0.00735828	1	1	1	1	0.161019	1
142008362	142008868	+	7	TCRBV9S1A1T	TCRBV9S1A1T	0.036254	0.49864	0	19	0	0	1	0.999416	1	1	0.00735829	1	1	1	1	0.161019	1
142131415	142131921	-	7	TCRBV5S2	TCRBV5S2	0.036254	0.49864	0	19	0	0	1	0.999416	1	1	0.00735829	1	1	1	1	0.161019	1
142364199	142364707	+	7	TCRBV15S1	TCRBV15S1	0.036254	0.49864	0	19	0	0	1	0.999416	1	1	0.00735829	1	1	1	1	0.161019	1
142119819	142120350	-	7	TCRBV6S6A2T	TCRBV6S6A2T	0.0362542	0.49864	0	19	0	0	1	0.999416	1	1	0.00735834	1	1	1	1	0.161019	1
142139277	142139815	-	7	TCRBV6S3A1N1T	TCRBV6S3A1N1T	0.0362543	0.49864	0	19	0	0	1	0.999416	1	1	0.00735835	1	1	1	1	0.161019	1
142148931	142149474	-	7	TCRBV5S3A2T	TCRBV5S3A2T	0.0362543	0.49864	0	19	0	0	1	0.999416	1	1	0.00735836	1	1	1	1	0.161019	1
142231577	142232120	-	7	TCRBV12S2	TCRBV12S2	0.0362543	0.49864	0	19	0	0	1	0.999416	1	1	0.00735836	1	1	1	1	0.161019	1
142045253	142045814	+	7	TCRBV7S3A2	TCRBV7S3A2	0.0362545	0.49864	0	19	0	0	1	0.999416	1	1	0.00735839	1	1	1	1	0.161019	1
142168381	142169010	-	7	TCRBV5S6A3N2T	TCRBV5S6A3N2T	0.0362551	0.49864	0	19	0	0	1	0.999417	1	1	0.00735851	1	1	1	1	0.161019	1
142448088	142448743	+	7	TCRBV4S1A1T	TCRBV4S1A1T	0.0362553	0.49864	0	19	0	0	1	0.999417	1	1	0.00735856	1	1	1	1	0.161019	1
142326375	142327044	+	7	TCRBV17S1A1T	TCRBV17S1A1T	0.0362554	0.49864	0	19	0	0	1	0.999417	1	1	0.00735859	1	1	1	1	0.161019	1
142334185	142334912	+	7	BV02S1J2.2	BV02S1J2.2	0.0362559	0.49864	0	19	0	0	1	0.999417	1	1	0.00735869	1	1	1	1	0.161019	1
142423182	142423934	+	7	TCRBV14S1	TCRBV14S1	0.0362561	0.49864	0	19	0	0	1	0.999417	1	1	0.00735874	1	1	1	1	0.161019	1
143839226	143840031	+	7	BAC05914.1	BAC05914.1	0.0362566	0.49864	0	19	0	0	1	0.999417	1	1	0.00735883	1	1	1	1	0.161019	1
142510272	142511084	-	7	TCRBV20S1A1N2	TCRBV20S1A1N2	0.0362567	0.49864	0	19	0	0	1	0.999417	1	1	0.00735884	1	1	1	1	0.161019	1
141478288	141479188	+	7	TAS2R4	TAS2R4	0.0362574	0.49864	0	19	0	0	1	0.999418	1	1	0.007359	1	1	1	1	0.161019	1
143174965	143175889	+	7	TAS2R41	TAS2R41	0.0362577	0.49864	0	19	0	0	1	0.999418	1	1	0.00735905	1	1	1	1	0.161019	1
142723286	142724219	-	7	OR9A2	OR9A2	0.0362577	0.49864	0	19	0	0	1	0.999418	1	1	0.00735906	1	1	1	1	0.161019	1
143771312	143772245	+	7	OR2A25	OR2A25	0.0362577	0.49864	0	19	0	0	1	0.999418	1	1	0.00735906	1	1	1	1	0.161019	1
143792200	143793133	+	7	OR2A12	OR2A12	0.0362577	0.49864	0	19	0	0	1	0.999418	1	1	0.00735906	1	1	1	1	0.161019	1
143826205	143827138	+	7	OR2A14	OR2A14	0.0362577	0.49864	0	19	0	0	1	0.999418	1	1	0.00735906	1	1	1	1	0.161019	1
143955788	143956721	-	7	OR2A7	OR2A7	0.0362577	0.49864	0	19	0	0	1	0.999418	1	1	0.00735906	1	1	1	1	0.161019	1
144015217	144016150	+	7	OR2A1	OR2A1	0.0362577	0.49864	0	19	0	0	1	0.999418	1	1	0.00735906	1	1	1	1	0.161019	1
143701089	143702025	+	7	OR6B1	OR6B1	0.0362578	0.49864	0	19	0	0	1	0.999418	1	1	0.00735907	1	1	1	1	0.161019	1
143747494	143748430	+	7	OR2A5	OR2A5	0.0362578	0.49864	0	19	0	0	1	0.999418	1	1	0.00735907	1	1	1	1	0.161019	1
142749437	142750379	+	7	OR6V1	OR6V1	0.0362578	0.49864	0	19	0	0	1	0.999418	1	1	0.00735908	1	1	1	1	0.161019	1
141618675	141619620	+	7	OR9A4	OR9A4	0.0362578	0.49864	0	19	0	0	1	0.999418	1	1	0.00735909	1	1	1	1	0.161019	1
143632325	143633279	+	7	OR2F2	OR2F2	0.0362579	0.49864	0	19	0	0	1	0.999418	1	1	0.0073591	1	1	1	1	0.161019	1
143140545	143141502	+	7	TAS2R60	TAS2R60	0.0362579	0.49864	0	19	0	0	1	0.999418	1	1	0.00735911	1	1	1	1	0.161019	1
143806675	143807632	+	7	OR2A2	OR2A2	0.0362579	0.49864	0	19	0	0	1	0.999418	1	1	0.00735911	1	1	1	1	0.161019	1
142919171	142920143	+	7	TAS2R40	TAS2R40	0.0362581	0.49864	0	19	0	0	1	0.999418	1	1	0.00735913	1	1	1	1	0.161019	1
142880511	142881528	+	7	TAS2R39	TAS2R39	0.0362585	0.49864	0	19	0	0	1	0.999418	1	1	0.00735922	1	1	1	1	0.161019	1
143657019	143658108	+	7	OR2F1	OR2F1	0.0362591	0.49864	0	19	0	0	1	0.999418	1	1	0.00735935	1	1	1	1	0.161019	1
141463896	141464997	+	7	TAS2R3	TAS2R3	0.0362592	0.49864	0	19	0	0	1	0.999419	1	1	0.00735937	1	1	1	1	0.161019	1
143996465	143997598	+	7	OR2A9P	OR2A9P	0.0362595	0.49864	0	19	0	0	1	0.999419	1	1	0.00735943	1	1	1	1	0.161019	1
141672430	141673573	-	7	TAS2R38	TAS2R38	0.0362596	0.49864	0	19	0	0	1	0.999419	1	1	0.00735944	1	1	1	1	0.161019	1
141490016	141491166	+	7	TAS2R5	TAS2R5	0.0362596	0.49864	0	19	0	0	1	0.999419	1	1	0.00735946	1	1	1	1	0.161019	1
142636602	142637957	+	7	C7orf34	C7orf34	0.0362614	0.49864	0	19	0	0	1	0.99942	1	1	0.00735983	1	1	1	1	0.161019	1
142374130	142375525	+	7	MTRNR2L6	MTRNR2L6	0.0362618	0.49864	0	19	0	0	1	0.99942	1	1	0.0073599	1	1	1	1	0.161019	1
142759380	142760882	-	7	OR6W1P	OR6W1P	0.0362627	0.49864	0	19	0	0	1	0.99942	1	1	0.00736009	1	1	1	1	0.161019	1
150771828	150773617	-	7	AK296065	AK296065	0.0362653	0.49864	0	19	0	0	1	0.999421	1	1	0.00736061	1	1	1	1	0.161019	1
156431059	156433348	-	7	C7orf13	C7orf13	0.0362697	0.49864	0	19	0	0	1	0.999423	1	1	0.00736152	1	1	1	1	0.161019	1
150778171	150780620	-	7	TMUB1	TMUB1	0.0362711	0.49864	0	19	0	0	1	0.999424	1	1	0.00736181	1	1	1	1	0.161019	1
127637561	127640130	+	7	SND1-IT1	SND1-IT1	0.0362721	0.49864	0	19	0	0	1	0.999425	1	1	0.00736203	1	1	1	1	0.161019	1
143268893	143271480	+	7	CTAGE15	CTAGE15	0.0362723	0.49864	0	19	0	0	1	0.999425	1	1	0.00736206	1	1	1	1	0.161019	1
128095883	128098472	+	7	HILPDA	HILPDA	0.0362723	0.49864	0	19	0	0	1	0.999425	1	1	0.00736206	1	1	1	1	0.161019	1
143880547	143883173	+	7	CTAGE4	CTAGE4	0.0362726	0.49864	0	19	0	0	1	0.999425	1	1	0.00736213	1	1	1	1	0.161019	1
143452181	143454843	-	7	CTAGE6	CTAGE6	0.0362729	0.49864	0	19	0	0	1	0.999425	1	1	0.0073622	1	1	1	1	0.161019	1
150026937	150029811	+	7	ZBED6CL	ZBED6CL	0.0362748	0.49864	0	19	0	0	1	0.999426	1	1	0.00736258	1	1	1	1	0.161019	1
128502856	128505903	+	7	ATP6V1F	ATP6V1F	0.0362763	0.49864	0	19	0	0	1	0.999427	1	1	0.00736289	1	1	1	1	0.161019	1
142982039	142985141	+	7	TMEM139	TMEM139	0.0362768	0.49864	0	19	0	0	1	0.999427	1	1	0.00736299	1	1	1	1	0.161019	1
128412542	128415844	-	7	OPN1SW	OPN1SW	0.0362786	0.49864	0	19	0	0	1	0.999428	1	1	0.00736336	1	1	1	1	0.161019	1
127228405	127231759	+	7	ARF5	ARF5	0.036279	0.49864	0	19	0	0	1	0.999428	1	1	0.00736345	1	1	1	1	0.161019	1
150035406	150038763	-	7	RARRES2	RARRES2	0.0362791	0.49864	0	19	0	0	1	0.999428	1	1	0.00736346	1	1	1	1	0.161019	1
142457318	142460927	+	7	PRSS1	PRSS1	0.0362813	0.49864	0	19	0	0	1	0.999429	1	1	0.00736391	1	1	1	1	0.161019	1
142478756	142482399	+	7	PRSS3P2	PRSS3P2	0.0362816	0.49864	0	19	0	0	1	0.999429	1	1	0.00736397	1	1	1	1	0.161019	1
127667123	127671002	-	7	LRRC4	LRRC4	0.0362836	0.49864	0	19	0	0	1	0.99943	1	1	0.0073644	1	1	1	1	0.161019	1
150750898	150755052	-	7	CDK5	CDK5	0.0362861	0.49864	0	19	0	0	1	0.999431	1	1	0.0073649	1	1	1	1	0.161019	1
150773707	150777970	-	7	FASTK	FASTK	0.036287	0.49864	0	19	0	0	1	0.999432	1	1	0.0073651	1	1	1	1	0.161019	1
150497853	150502208	+	7	TMEM176A	TMEM176A	0.0362878	0.49864	0	19	0	0	1	0.999432	1	1	0.00736527	1	1	1	1	0.161019	1
150745378	150749843	+	7	ASIC3	ASIC3	0.0362888	0.49864	0	19	0	0	1	0.999432	1	1	0.00736546	1	1	1	1	0.161019	1
154858778	154863267	-	7	LOC100128264	LOC100128264	0.036289	0.49864	0	19	0	0	1	0.999433	1	1	0.00736551	1	1	1	1	0.161019	1
127220681	127225654	-	7	GCC1	GCC1	0.0362933	0.49864	0	19	0	0	1	0.999435	1	1	0.00736639	1	1	1	1	0.161019	1
141536077	141541285	-	7	PRSS37	PRSS37	0.0362953	0.49864	0	19	0	0	1	0.999436	1	1	0.00736681	1	1	1	1	0.161019	1
127250345	127255982	-	7	PAX4	PAX4	0.0362991	0.49864	0	19	0	0	1	0.999437	1	1	0.00736759	1	1	1	1	0.161019	1
128506463	128512101	+	7	LOC100130705	LOC100130705	0.0362991	0.49864	0	19	0	0	1	0.999437	1	1	0.00736759	1	1	1	1	0.161019	1
142960521	142966222	+	7	GSTK1	GSTK1	0.0362997	0.49864	0	19	0	0	1	0.999438	1	1	0.00736771	1	1	1	1	0.161019	1
150065360	150071133	+	7	REPIN1	REPIN1	0.0363003	0.49864	0	19	0	0	1	0.999438	1	1	0.00736784	1	1	1	1	0.161019	1
141951957	141957878	-	7	PRSS58	PRSS58	0.0363016	0.49864	0	19	0	0	1	0.999438	1	1	0.0073681	1	1	1	1	0.161019	1
150211944	150218161	+	7	GIMAP7	GIMAP7	0.0363042	0.49864	0	19	0	0	1	0.99944	1	1	0.00736864	1	1	1	1	0.161019	1
143991572	143997832	+	7	CBRC7TM_40	CBRC7TM_40	0.0363046	0.49864	0	19	0	0	1	0.99944	1	1	0.00736872	1	1	1	1	0.161019	1
150434435	150440737	+	7	GIMAP5	GIMAP5	0.036305	0.49864	0	19	0	0	1	0.99944	1	1	0.0073688	1	1	1	1	0.161019	1
150264457	150271041	+	7	GIMAP4	GIMAP4	0.0363075	0.49864	0	19	0	0	1	0.999441	1	1	0.00736931	1	1	1	1	0.161019	1
150322463	150329736	-	7	GIMAP6	GIMAP6	0.0363135	0.49864	0	19	0	0	1	0.999444	1	1	0.00737056	1	1	1	1	0.161019	1
142829173	142836834	+	7	PIP	PIP	0.0363169	0.49864	0	19	0	0	1	0.999446	1	1	0.00737126	1	1	1	1	0.161019	1
150413644	150421368	+	7	GIMAP1	GIMAP1	0.0363175	0.49864	0	19	0	0	1	0.999446	1	1	0.00737137	1	1	1	1	0.161019	1
149570056	149577787	+	7	ATP6V0E2	ATP6V0E2	0.0363176	0.49864	0	19	0	0	1	0.999446	1	1	0.00737139	1	1	1	1	0.161019	1
150382793	150390728	+	7	GIMAP2	GIMAP2	0.0363194	0.49864	0	19	0	0	1	0.999447	1	1	0.00737176	1	1	1	1	0.161019	1
148982371	148990914	+	7	LOC155060	LOC155060	0.0363247	0.49864	0	19	0	0	1	0.999449	1	1	0.00737286	1	1	1	1	0.161019	1
140705960	140714781	-	7	MRPS33	MRPS33	0.0363272	0.49864	0	19	0	0	1	0.99945	1	1	0.00737337	1	1	1	1	0.161019	1
149461270	149470295	-	7	ZNF467	ZNF467	0.036329	0.49864	0	19	0	0	1	0.999451	1	1	0.00737374	1	1	1	1	0.161019	1
143050492	143059840	-	7	FAM131B	FAM131B	0.0363318	0.49864	0	19	0	0	1	0.999453	1	1	0.00737432	1	1	1	1	0.161019	1
143883175	143892791	-	7	ARHGEF35	ARHGEF35	0.0363342	0.49864	0	19	0	0	1	0.999454	1	1	0.00737481	1	1	1	1	0.161019	1
140396480	140406446	+	7	NDUFB2	NDUFB2	0.0363372	0.49864	0	19	0	0	1	0.999455	1	1	0.00737544	1	1	1	1	0.161019	1
151127055	151137099	-	7	CRYGN	CRYGN	0.0363379	0.49864	0	19	0	0	1	0.999456	1	1	0.00737558	1	1	1	1	0.161019	1
150488375	150498448	-	7	TMEM176B	TMEM176B	0.0363382	0.49864	0	19	0	0	1	0.999456	1	1	0.00737564	1	1	1	1	0.161019	1
127231462	127241851	+	7	FSCN3	FSCN3	0.036341	0.49864	0	19	0	0	1	0.999457	1	1	0.00737621	1	1	1	1	0.161019	1
128312345	128323379	+	7	FAM71F2	FAM71F2	0.0363466	0.49864	0	19	0	0	1	0.99946	1	1	0.00737738	1	1	1	1	0.161019	1
127990378	128001739	-	7	PRRT4	PRRT4	0.0363495	0.49864	0	19	0	0	1	0.999461	1	1	0.00737798	1	1	1	1	0.161019	1
150872784	150884919	-	7	ASB10	ASB10	0.0363564	0.49864	0	19	0	0	1	0.999464	1	1	0.00737938	1	1	1	1	0.161019	1
141438120	141450288	+	7	SSBP1	SSBP1	0.0363566	0.49864	0	19	0	0	1	0.999464	1	1	0.00737944	1	1	1	1	0.161019	1
155592735	155604967	-	7	SHH	SHH	0.0363572	0.49864	0	19	0	0	1	0.999465	1	1	0.00737956	1	1	1	1	0.161019	1
150709296	150721586	-	7	ATG9B	ATG9B	0.0363577	0.49864	0	19	0	0	1	0.999465	1	1	0.00737966	1	1	1	1	0.161019	1
128577768	128590088	+	7	IRF5	IRF5	0.036358	0.49864	0	19	0	0	1	0.999465	1	1	0.00737972	1	1	1	1	0.161019	1
155089485	155101945	+	7	INSIG1	INSIG1	0.0363592	0.49864	0	19	0	0	1	0.999466	1	1	0.00737997	1	1	1	1	0.161019	1
144094332	144107320	-	7	NOBOX	NOBOX	0.0363639	0.49864	0	19	0	0	1	0.999468	1	1	0.00738093	1	1	1	1	0.161019	1
142568959	142583490	-	7	TRPV6	TRPV6	0.0363775	0.49864	0	19	0	0	1	0.999474	1	1	0.00738373	1	1	1	1	0.161019	1
150020295	150035245	+	7	LRRC61	LRRC61	0.0363812	0.49864	0	19	0	0	1	0.999476	1	1	0.00738449	1	1	1	1	0.161019	1
148936741	148952700	+	7	ZNF212	ZNF212	0.0363901	0.49864	0	19	0	0	1	0.99948	1	1	0.00738633	1	1	1	1	0.161019	1
142552791	142568847	+	7	EPHB6	EPHB6	0.0363909	0.49864	0	19	0	0	1	0.99948	1	1	0.0073865	1	1	1	1	0.161019	1
127881330	127897682	+	7	LEP	LEP	0.0363935	0.49864	0	19	0	0	1	0.999482	1	1	0.00738704	1	1	1	1	0.161019	1
156786744	156803347	-	7	MNX1	MNX1	0.0363957	0.49864	0	19	0	0	1	0.999483	1	1	0.0073875	1	1	1	1	0.161019	1
154862033	154879102	+	7	HTR5A	HTR5A	0.0363999	0.49864	0	19	0	0	1	0.999485	1	1	0.00738834	1	1	1	1	0.161019	1
2985741	3355185	+	1	PRDM16	PRDM16	0.0364039	0.49864	0	1	1	0	2	1	1	0.00738918	0.13624	1	1	1	1	1	1
128032330	128050036	-	7	IMPDH1	IMPDH1	0.0364055	0.49864	0	19	0	0	1	0.999487	1	1	0.0073895	1	1	1	1	0.161019	1
143088204	143105985	-	7	EPHA1	EPHA1	0.0364061	0.49864	0	19	0	0	1	0.999488	1	1	0.00738964	1	1	1	1	0.161019	1
150755298	150773614	+	7	SLC4A2	SLC4A2	0.0364109	0.49864	0	19	0	0	1	0.99949	1	1	0.00739061	1	1	1	1	0.161019	1
150845675	150864867	-	7	GBX1	GBX1	0.0364186	0.49864	0	19	0	0	1	0.999493	1	1	0.0073922	1	1	1	1	0.161019	1
150076405	150095719	+	7	ZNF775	ZNF775	0.0364197	0.49864	0	19	0	0	1	0.999494	1	1	0.00739243	1	1	1	1	0.161019	1
150725509	150744869	+	7	ABCB8	ABCB8	0.0364201	0.49864	0	19	0	0	1	0.999494	1	1	0.00739251	1	1	1	1	0.161019	1
150904922	150924317	-	7	ABCF2	ABCF2	0.0364204	0.49864	0	19	0	0	1	0.999494	1	1	0.00739257	1	1	1	1	0.161019	1
142985307	143004789	+	7	CASP2	CASP2	0.0364212	0.49864	0	19	0	0	1	0.999495	1	1	0.00739273	1	1	1	1	0.161019	1
149412147	149431664	+	7	KRBA1	KRBA1	0.0364215	0.49864	0	19	0	0	1	0.999495	1	1	0.00739279	1	1	1	1	0.161019	1
141627156	141646783	-	7	CLEC5A	CLEC5A	0.0364224	0.49864	1	19	0	0	1	0.999495	1	1	0.00739299	0.00823017	1	1	1	0.161019	0.469666
128281294	128301052	+	7	FLJ45340	FLJ45340	0.0364236	0.49864	0	19	0	0	1	0.999496	1	1	0.00739323	1	1	1	1	0.161019	1
142099459	142120350	-	7	TCRBV6S2A1N1T	TCRBV6S2A1N1T	0.0364334	0.49864	0	19	0	0	1	0.9995	1	1	0.00739526	1	1	1	1	0.161019	1
148766732	148787869	-	7	ZNF786	ZNF786	0.0364356	0.49864	0	19	0	0	1	0.999501	1	1	0.0073957	1	1	1	1	0.161019	1
142638200	142659503	-	7	KEL	KEL	0.036437	0.49864	0	19	0	0	1	0.999502	1	1	0.007396	1	1	1	1	0.161019	1
140103842	140126050	+	7	RAB19	RAB19	0.0364448	0.49864	0	19	0	0	1	0.999506	1	1	0.0073976	1	1	1	1	0.161019	1
127010353	127032767	-	7	ZNF800	ZNF800	0.0364466	0.49864	0	19	0	0	1	0.999507	1	1	0.00739797	1	1	1	1	0.161019	1
128349114	128371797	+	7	FAM71F1	FAM71F1	0.0364489	0.49864	0	19	0	0	1	0.999508	1	1	0.00739845	1	1	1	1	0.161019	1
140372952	140395745	+	7	ADCK2	ADCK2	0.0364499	0.49864	0	19	0	0	1	0.999508	1	1	0.00739864	1	1	1	1	0.161019	1
148959261	148982085	+	7	ZNF783	ZNF783	0.0364501	0.49864	0	19	0	0	1	0.999508	1	1	0.0073987	1	1	1	1	0.161019	1
141408152	141431071	+	7	WEE2	WEE2	0.0364509	0.49864	0	19	0	0	1	0.999509	1	1	0.00739887	1	1	1	1	0.161019	1
156742416	156765876	+	7	NOM1	NOM1	0.0364556	0.49864	0	19	0	0	1	0.999511	1	1	0.00739983	1	1	1	1	0.161019	1
150688143	150711687	+	7	NOS3	NOS3	0.0364563	0.49864	0	19	0	0	1	0.999511	1	1	0.00739998	1	1	1	1	0.161019	1
148799877	148823438	-	7	ZNF425	ZNF425	0.0364565	0.49864	0	19	0	0	1	0.999511	1	1	0.00740001	1	1	1	1	0.161019	1
128784711	128809534	+	7	TSPAN33	TSPAN33	0.0364674	0.49864	0	19	0	0	1	0.999517	1	1	0.00740226	1	1	1	1	0.161019	1
149169883	149194898	-	7	ZNF746	ZNF746	0.036469	0.49864	0	19	0	0	1	0.999517	1	1	0.0074026	1	1	1	1	0.161019	1
142605647	142630820	-	7	TRPV5	TRPV5	0.0364704	0.49864	0	19	0	0	1	0.999518	1	1	0.00740288	1	1	1	1	0.161019	1
144052488	144077725	+	7	ARHGEF5	ARHGEF5	0.036471	0.49864	0	19	0	0	1	0.999518	1	1	0.00740299	1	1	1	1	0.161019	1
148287656	148312952	+	7	C7orf33	C7orf33	0.0364715	0.49864	0	19	0	0	1	0.999519	1	1	0.0074031	1	1	1	1	0.161019	1
148700153	148725782	-	7	PDIA4	PDIA4	0.0364743	0.49864	0	19	0	0	1	0.99952	1	1	0.00740369	1	1	1	1	0.161019	1
128116782	128142978	+	7	METTL2B	METTL2B	0.0364792	0.49864	0	19	0	0	1	0.999522	1	1	0.0074047	1	1	1	1	0.161019	1
140152839	140179369	-	7	MKRN1	MKRN1	0.0364821	0.49864	0	19	0	0	1	0.999524	1	1	0.00740529	1	1	1	1	0.161019	1
150413644	150440737	+	7	GIMAP1-GIMAP5	GIMAP1-GIMAP5	0.036487	0.49864	0	19	0	0	1	0.999526	1	1	0.00740629	1	1	1	1	0.161019	1
150147961	150176483	+	7	GIMAP8	GIMAP8	0.0364993	0.49864	0	19	0	0	1	0.999532	1	1	0.00740884	1	1	1	1	0.161019	1
128470482	128499328	+	7	FLNC	FLNC	0.0365021	0.49864	1	19	0	0	1	0.999533	1	1	0.00740942	0.0120727	1	1	1	0.161019	0.509923
149535508	149564568	+	7	ZNF862	ZNF862	0.036504	0.49864	0	19	0	0	1	0.999534	1	1	0.0074098	1	1	1	1	0.161019	1
143058809	143088206	+	7	ZYX	ZYX	0.0365069	0.49864	0	19	0	0	1	0.999536	1	1	0.0074104	1	1	1	1	0.161019	1
151078206	151107740	-	7	WDR86	WDR86	0.0365081	0.49864	0	19	0	0	1	0.999536	1	1	0.00741064	1	1	1	1	0.161019	1
149128453	149158053	-	7	ZNF777	ZNF777	0.0365087	0.49864	0	19	0	0	1	0.999536	1	1	0.00741076	1	1	1	1	0.161019	1
152343586	152373250	-	7	XRCC2	XRCC2	0.0365092	0.49864	0	19	0	0	1	0.999537	1	1	0.00741087	1	1	1	1	0.161019	1
128431463	128462187	+	7	CCDC136	CCDC136	0.0365184	0.49864	0	19	0	0	1	0.999541	1	1	0.00741276	1	1	1	1	0.161019	1
148892576	148923339	+	7	ZNF282	ZNF282	0.0365187	0.49864	1	19	0	0	1	0.999541	1	1	0.00741283	0.0128699	1	1	1	0.161019	0.518595
141811548	141843783	+	7	LOC93432	LOC93432	0.0365314	0.49864	0	19	0	0	1	0.999547	1	1	0.00741545	1	1	1	1	0.161019	1
150526068	150558379	+	7	ABP1	ABP1	0.0365321	0.49864	0	19	0	0	1	0.999548	1	1	0.00741559	1	1	1	1	0.161019	1
155293952	155326539	-	7	CNPY1	CNPY1	0.0365345	0.49864	0	19	0	0	1	0.999549	1	1	0.00741608	1	1	1	1	0.161019	1
150642043	150675402	-	7	KCNH2	KCNH2	0.0365412	0.49864	0	19	0	0	1	0.999552	1	1	0.00741745	1	1	1	1	0.161019	1
127950435	127983962	-	7	RBM28	RBM28	0.0365426	0.49864	1	19	0	0	1	0.999553	1	1	0.00741775	0.0140181	1	1	1	0.161019	0.538104
128516918	128550773	-	7	KCP	KCP	0.0365454	0.49864	0	19	0	0	1	0.999554	1	1	0.00741834	1	1	1	1	0.161019	1
128379345	128413477	+	7	CALU	CALU	0.0365478	0.49864	1	19	0	0	1	0.999555	1	1	0.00741883	0.0142693	1	1	1	0.161019	0.540124
143013218	143049097	+	7	CLCN1	CLCN1	0.036563	0.49864	0	19	0	0	1	0.999562	1	1	0.00742195	1	1	1	1	0.161019	1
156433352	156469820	+	7	RNF32	RNF32	0.036568	0.49864	0	19	0	0	1	0.999565	1	1	0.007423	1	1	1	1	0.161019	1
151038846	151075548	+	7	NUB1	NUB1	0.0365701	0.49864	0	19	0	0	1	0.999566	1	1	0.00742341	1	1	1	1	0.161019	1
150936058	150974231	-	7	SMARCD3	SMARCD3	0.0365828	0.49864	0	19	0	0	1	0.999572	1	1	0.00742604	1	1	1	1	0.161019	1
141356527	141401953	-	7	KIAA1147	KIAA1147	0.0366456	0.49864	0	19	0	0	1	0.999602	1	1	0.00743898	1	1	1	1	0.161019	1
143548460	143599278	-	7	FAM115A	FAM115A	0.0366924	0.49864	0	19	0	0	1	0.999624	1	1	0.00744862	1	1	1	1	0.161019	1
151163097	151217010	-	7	RHEB	RHEB	0.0367193	0.49864	0	19	0	0	1	0.999637	1	1	0.00745416	1	1	1	1	0.161019	1
148823507	148880118	+	7	ZNF398	ZNF398	0.0367427	0.49864	0	19	0	0	1	0.999648	1	1	0.00745899	1	1	1	1	0.161019	1
149473130	149531053	+	7	SSPO	SSPO	0.0367541	0.49864	0	19	0	0	1	0.999653	1	1	0.00746134	1	1	1	1	0.161019	1
150782953	150841523	+	7	AGAP3	AGAP3	0.0367597	0.49864	0	19	0	0	1	0.999656	1	1	0.00746249	1	1	1	1	0.161019	1
154735399	154794682	-	7	PAXIP1	PAXIP1	0.0367659	0.49864	0	19	0	0	1	0.999659	1	1	0.00746377	1	1	1	1	0.161019	1
151653463	151717019	+	7	GALNTL5	GALNTL5	0.0368031	0.49864	0	19	0	0	1	0.999677	1	1	0.00747143	1	1	1	1	0.161019	1
140033551	140098311	-	7	SLC37A3	SLC37A3	0.0368136	0.49864	0	19	0	0	1	0.999682	1	1	0.00747359	1	1	1	1	0.161019	1
142428689	142499111	+	7	BV03S1J2.2	BV03S1J2.2	0.0368628	0.49864	0	19	0	0	1	0.999705	1	1	0.00748375	1	1	1	1	0.161019	1
142180516	142251152	-	7	BV13S1J2.7	BV13S1J2.7	0.0368647	0.49864	0	19	0	0	1	0.999706	1	1	0.00748413	1	1	1	1	0.161019	1
158424002	158497520	-	7	NCAPG2	NCAPG2	0.0368898	0.49864	0	19	0	0	1	0.999718	1	1	0.00748931	1	1	1	1	0.161019	1
149944300	150020758	-	7	ACTR3C	ACTR3C	0.0369155	0.49864	0	19	0	0	1	0.99973	1	1	0.00749459	1	1	1	1	0.161019	1
157129709	157210133	+	7	DNAJB6	DNAJB6	0.0369501	0.49864	0	19	0	0	1	0.999746	1	1	0.00750172	1	1	1	1	0.161019	1
142161934	142251152	-	7	BV13S6J2.1	BV13S6J2.1	0.0370269	0.49864	0	19	0	0	1	0.999783	1	1	0.00751755	1	1	1	1	0.161019	1
158649268	158738883	+	7	WDR60	WDR60	0.0370303	0.49864	0	19	0	0	1	0.999784	1	1	0.00751827	1	1	1	1	0.161019	1
139784545	139876741	-	7	JHDM1D	JHDM1D	0.0370529	0.49864	0	19	0	0	1	0.999795	1	1	0.00752292	1	1	1	1	0.161019	1
152456833	152552464	+	7	ACTR3B	ACTR3B	0.037083	0.49864	0	19	0	0	1	0.999809	1	1	0.00752912	1	1	1	1	0.161019	1
151722777	151819427	+	7	GALNT11	GALNT11	0.0370919	0.49864	0	19	0	0	1	0.999813	1	1	0.00753096	1	1	1	1	0.161019	1
158523688	158622319	-	7	ESYT2	ESYT2	0.0371092	0.49864	0	19	0	0	1	0.999821	1	1	0.00753453	1	1	1	1	0.161019	1
128594233	128695227	-	7	TNPO3	TNPO3	0.0371299	0.49864	0	19	0	0	1	0.999831	1	1	0.0075388	1	1	1	1	0.161019	1
141251077	141354209	+	7	AGK	AGK	0.0371487	0.49864	0	19	0	0	1	0.99984	1	1	0.00754266	1	1	1	1	0.161019	1
148395005	148498202	+	7	CUL1	CUL1	0.0371492	0.49864	0	19	0	0	1	0.99984	1	1	0.00754278	1	1	1	1	0.161019	1
35420137	35434881	+	6	FANCE	FANCE	0.0372066	0.49864	1	0	0	0	2	0.997721	1	1	1	0.00755461	1	1	1	1	0.459518
141695678	141806547	+	7	MGAM	MGAM	0.0372165	0.49864	0	19	0	0	1	0.999872	1	1	0.00755665	1	1	1	1	0.161141	1
118842416	118851995	+	11	FOXR1	FOXR1	0.0372531	0.49864	1	2	0	1	3	0.017504	0.739118	1	0.0120013	0.00756419	1	1	1	0.226285	0.459518
145086581	145102015	+	8	SPATC1	SPATC1	0.0372546	0.49864	1	0	0	0	2	0.998971	1	1	1	0.00756449	1	1	1	1	0.459518
158820865	158937649	-	7	VIPR2	VIPR2	0.0372685	0.49864	0	19	0	0	1	0.999896	1	1	0.00756736	1	1	1	1	0.161195	1
4619901	4629489	-	11	TRIM68	TRIM68	0.0372874	0.49864	1	0	0	1	0	1	0.739118	1	1	0.00757127	1	1	1	1	0.459518
140218219	140341286	-	7	DENND2A	DENND2A	0.0373237	0.498788	0	19	0	0	1	0.999922	1	1	0.00757876	1	1	1	1	0.161263	1
156931654	157062066	+	7	UBE3C	UBE3C	0.037384	0.499255	0	19	0	0	1	0.999952	1	1	0.00759118	1	1	1	1	0.161354	1
39424814	39438819	+	3	SLC25A38	SLC25A38	0.037475	0.500131	1	1	0	0	0	1	1	1	0.998731	0.00760994	1	1	1	1	0.460448
142334185	142494579	+	7	TCRBV2S1	TCRBV2S1	0.0376011	0.501476	0	19	0	0	1	1	1	1	0.00763596	1	1	1	1	0.161956	1
86656716	86666440	-	11	FZD4	FZD4	0.0378062	0.503203	1	1	0	1	1	0.608718	0.739119	1	0.443991	0.00767824	1	1	1	1	0.46316
140433812	140624564	-	7	BRAF	BRAF	0.0378074	0.503203	1	19	0	0	1	1	1	1	0.0076785	0.0772144	1	1	1	0.162445	1
143318044	143512129	+	7	FAM115C	FAM115C	0.0378301	0.503203	0	19	0	0	1	1	1	1	0.00768318	1	1	1	1	0.162445	1
143339348	143533810	-	7	LOC154761	LOC154761	0.0378327	0.503203	0	19	0	0	1	1	1	1	0.00768371	1	1	1	1	0.162445	1
142000775	142211011	+	7	TCRBV22S1A2N1T	TCRBV22S1A2N1T	0.0379402	0.504144	0	19	0	0	1	1	1	1	0.0077059	1	1	1	1	0.162628	1
156473569	156685902	-	7	LMBR1	LMBR1	0.0379546	0.504144	0	19	0	0	1	1	1	1	0.00770885	1	1	1	1	0.162628	1
125688027	125702296	+	3	ROPN1B	ROPN1B	0.0381677	0.506634	1	2	0	0	1	0.585116	1	1	0.162906	0.00775283	1	1	1	1	0.465035
92728825	92747336	-	7	SAMD9	SAMD9	0.0382219	0.507012	1	15	0	0	2	0.343025	1	1	0.603561	0.00776401	1	1	1	1	0.465035
77564577	77583630	+	14	KIAA1737	KIAA1737	0.0382996	0.507702	1	1	0	1	0	1	0.820208	1	0.422475	0.00778005	1	1	1	1	0.465035
151832009	152133090	-	7	KMT2C	KMT2C	0.038564	0.510863	0	19	0	0	1	1	1	1	0.00783461	1	1	1	1	0.165104	1
151253200	151574316	-	7	PRKAG2	PRKAG2	0.0387026	0.512195	0	19	0	0	1	1	1	1	0.00786321	1	1	1	1	0.16553	1
4815261	4834026	+	7	AP5Z1	AP5Z1	0.0387361	0.512195	1	14	0	0	2	0.343028	1	1	0.834089	0.00787013	1	1	1	1	0.467663
6472497	6484730	-	1	HES2	HES2	0.0387424	0.512195	1	1	0	0	2	0.999902	1	1	0.134807	0.00787143	1	1	1	1	0.467663
31184123	31196432	-	1	MATN1	MATN1	0.0389784	0.514633	1	1	0	0	2	0.999902	1	1	0.134807	0.00792014	1	1	1	1	0.467747
84347291	84363974	-	23	SATL1	SATL1	0.038979	0.514633	1	0	0	0	1	0.998781	1	1	1	0.00792028	1	1	1	1	0.467747
144149033	144533146	-	7	TPK1	TPK1	0.0391406	0.516421	0	19	0	0	1	1	1	1	0.00795365	1	1	1	1	0.167256	1
140774031	141180179	+	7	TMEM178B	TMEM178B	0.0392947	0.518107	0	19	0	0	1	1	1	1	0.00798546	1	1	1	1	0.167746	1
74347461	74369718	+	4	AFM	AFM	0.0393779	0.518856	1	1	0	0	1	0.72187	1	1	0.725516	0.00800263	1	1	1	1	0.469666
118350489	118368686	+	10	PNLIPRP1	PNLIPRP1	0.0394826	0.519889	1	0	0	0	1	0.776275	1	1	1	0.00802426	1	1	1	1	0.469666
127292201	127732659	+	7	SND1	SND1	0.0395355	0.520238	0	19	0	0	1	1	1	1	0.00803519	1	1	1	1	0.168611	1
142020708	142470314	+	7	TCRBV5S1A1T	TCRBV5S1A1T	0.0395998	0.520738	0	19	0	0	1	1	1	1	0.00804848	1	1	1	1	0.16871	1
196050416	196065291	-	3	TM4SF19	TM4SF19	0.039756	0.522443	1	1	0	0	2	0.119656	1	1	0.998735	0.00808074	1	1	1	1	0.469666
74652987	74669060	-	2	RTKN	RTKN	0.039834	0.52312	1	0	0	0	2	0.848345	1	1	1	0.00809686	1	1	1	1	0.469666
4421848	4433529	+	16	VASN	VASN	0.0399108	0.52378	1	2	0	0	1	0.998743	1	1	0.536848	0.00811273	1	1	1	1	0.469666
57094468	57109460	+	3	SPATA12	SPATA12	0.0400623	0.525418	1	1	0	0	0	1	1	1	0.998736	0.00814404	1	1	1	1	0.469666
21727733	21750741	-	13	SKA3	SKA3	0.0401321	0.525984	1	1	0	0	1	0.821371	1	1	0.835242	0.00815846	1	1	1	1	0.469666
102330749	102348022	-	23	NXF3	NXF3	0.0403294	0.528016	1	0	0	0	1	0.998785	1	1	1	0.00819923	1	1	1	1	0.469666
39519745	39526052	-	17	KRT33B	KRT33B	0.0403407	0.528016	1	1	0	1	1	0.84936	0.835734	1	0.978211	0.00820157	1	1	1	1	0.469666
109687716	109703762	-	6	CD164	CD164	0.0404249	0.528767	1	1	0	0	2	0.997736	1	1	0.814416	0.00821898	1	1	1	1	0.469666
78556486	78574538	+	15	DNAJA4	DNAJA4	0.0405363	0.529873	1	0	0	0	1	0.804167	1	1	1	0.008242	1	1	1	1	0.469666
30509154	30525371	-	6	GNL1	GNL1	0.0408468	0.533578	1	0	0	0	2	0.997738	1	1	1	0.0083062	1	1	1	1	0.469666
134000413	134019280	+	10	DPYSL4	DPYSL4	0.0409062	0.534	1	0	0	0	1	0.776281	1	1	1	0.00831848	1	1	1	1	0.469666
41048130	41240779	-	13	FOXO1	FOXO1	0.0409899	0.534739	0	1	1	0	1	0.822778	1	0.0083358	0.836934	1	1	1	1	1	1
109554399	109706030	+	12	ACACB	ACACB	0.0410749	0.535495	2	0	0	0	2	1	1	1	1	0.00835339	1	1	1	1	0.469666
52937692	52946931	-	12	KRT71	KRT71	0.0412363	0.537244	1	0	0	0	2	0.998411	1	1	1	0.00838677	1	1	1	1	0.469666
1246964	1260067	-	1	CPSF3L	CPSF3L	0.0414397	0.539537	1	1	0	0	2	0.999906	1	1	0.13481	0.00842885	1	1	1	1	0.469666
175612322	175629200	-	2	CHRNA1	CHRNA1	0.0417867	0.543696	1	0	0	0	2	0.848351	1	1	1	0.00850065	1	1	1	1	0.469666
1723216	1746905	+	4	TACC3	TACC3	0.0418577	0.544188	1	0	0	0	1	0.72188	1	1	1	0.00851533	1	1	1	1	0.469666
187187117	187210835	+	4	F11	F11	0.0419078	0.544188	1	1	0	0	1	0.72188	1	1	0.725526	0.00852571	1	1	1	1	0.469666
180319917	180335616	+	3	TTC14	TTC14	0.0419114	0.544188	1	1	0	0	2	0.119659	1	1	0.998739	0.00852645	1	1	1	1	0.469666
69156038	69171746	-	3	LMOD3	LMOD3	0.0419349	0.544188	1	1	0	0	0	1	1	1	0.998739	0.00853131	1	1	1	1	0.469666
59951160	59972081	+	14	JKAMP	JKAMP	0.0419749	0.544349	1	1	0	1	0	1	0.820225	1	0.422502	0.00853959	1	1	1	1	0.469666
124385654	124406079	-	7	GPR37	GPR37	0.0420897	0.54548	1	18	0	0	1	0.999498	1	1	0.039541	0.00856336	1	1	1	0.521328	0.469666
74311721	74570343	-	3	CNTN3	CNTN3	0.0421477	0.545872	2	1	0	0	0	1	1	1	0.999765	0.00857535	1	1	1	1	0.469666
126078651	126892428	-	7	GRM8	GRM8	0.0422246	0.546509	0	19	0	0	1	1	1	1	0.00859127	1	1	1	1	0.179897	1
77228234	77249363	+	14	VASH1	VASH1	0.0423833	0.548203	1	1	0	1	0	1	0.820227	1	0.422505	0.00862413	1	1	1	1	0.469666
71560022	71572493	+	16	CHST4	CHST4	0.0425518	0.550022	1	1	0	0	1	0.998751	1	1	0.939663	0.00865902	1	1	1	1	0.469666
38378449	38391958	+	21	RIPPLY3	RIPPLY3	0.0425812	0.550043	1	0	0	0	4	0.291033	1	1	1	0.00866512	1	1	1	1	0.469666
144718182	144735900	+	8	ZNF623	ZNF623	0.0426485	0.550551	1	0	0	0	2	0.998982	1	1	1	0.00867905	1	1	1	1	0.469666
69512314	69536494	-	4	UGT2B15	UGT2B15	0.0427065	0.550939	1	1	0	0	1	0.721883	1	1	0.725529	0.00869106	1	1	1	1	0.469666
179390716	179672150	-	2	TTN	TTN	0.0427822	0.551555	2	0	0	0	2	0.849495	1	1	1	0.00870675	1	1	1	1	0.469666
56137063	56146665	+	12	GDF11	GDF11	0.0428212	0.551697	1	0	0	0	2	0.998415	1	1	1	0.00871482	1	1	1	1	0.469666
50138551	50143400	-	19	RRAS	RRAS	0.0429357	0.552811	1	0	0	0	2	0.879954	1	1	1	0.00873853	1	1	1	1	0.469666
168801286	169381563	-	3	MECOM	MECOM	0.0430652	0.553817	0	1	1	0	2	0.121676	1	0.00876536	1	1	1	1	1	1	1
6307405	6321035	-	1	GPR153	GPR153	0.04307	0.553817	1	1	0	0	2	0.999909	1	1	0.134812	0.00876635	1	1	1	1	0.469881
76740274	76758969	+	18	SALL3	SALL3	0.0433374	0.556893	1	4	0	0	1	0.999161	1	1	0.0264235	0.00882176	1	1	1	0.358741	0.470896
9773433	9789699	+	3	BRPF1	BRPF1	0.0433918	0.557228	1	1	0	0	0	1	1	1	0.998741	0.00883303	1	1	1	1	0.470896
152599612	152618384	+	23	ZNF275	ZNF275	0.0437516	0.561354	1	0	0	0	1	0.998794	1	1	1	0.00890761	1	1	1	1	0.471561
42010463	42028701	+	8	AP3M2	AP3M2	0.0438723	0.561354	1	1	0	0	3	0.657588	1	1	0.287307	0.00893263	1	1	1	1	0.471561
157331749	158380482	-	7	PTPRN2	PTPRN2	0.0439833	0.561354	1	19	0	0	1	1	1	1	0.00895564	0.35789	1	1	1	0.185365	1
235824330	236047008	-	1	LYST	LYST	0.0439853	0.561354	2	0	0	0	3	0.400117	1	1	1	0.00895606	1	1	1	1	0.471561
167738573	167756177	+	6	TTLL2	TTLL2	0.0442618	0.561354	1	1	0	0	2	0.997754	1	1	0.814426	0.00901339	1	1	1	1	0.471561
36767763	36789882	-	14	MBIP	MBIP	0.0443246	0.561354	1	0	0	1	0	1	0.820237	1	1	0.00902641	1	1	1	1	0.471561
47901391	47920538	+	18	SKA1	SKA1	0.0443617	0.561354	1	1	0	0	1	0.999166	1	1	0.999785	0.0090341	1	1	1	1	0.471561
153584418	154685995	+	7	DPP6	DPP6	0.044386	0.561354	0	19	0	0	1	1	1	1	0.00903914	1	1	1	1	0.185365	1
45927995	45944667	+	3	CCR9	CCR9	0.0444504	0.561354	1	1	0	0	0	1	1	1	0.998743	0.00905249	1	1	1	1	0.471561
11174270	11175170	-	12	TAS2R19	TAS2R19	0.0446127	0.561354	0	3	0	0	3	0.163566	1	1	0.00908617	1	1	1	1	0.185365	1
10977944	10978868	-	12	TAS2R10	TAS2R10	0.044613	0.561354	0	3	0	0	3	0.163567	1	1	0.00908622	1	1	1	1	0.185365	1
10958649	10959579	-	12	TAS2R8	TAS2R8	0.044613	0.561354	0	3	0	0	3	0.163567	1	1	0.00908624	1	1	1	1	0.185365	1
11213963	11214893	-	12	TAS2R46	TAS2R46	0.044613	0.561354	0	3	0	0	3	0.163567	1	1	0.00908624	1	1	1	1	0.185365	1
11338598	11339543	-	12	TAS2R42	TAS2R42	0.0446132	0.561354	0	3	0	0	3	0.163568	1	1	0.00908627	1	1	1	1	0.185365	1
11090852	11091806	-	12	TAS2R14	TAS2R14	0.0446133	0.561354	0	3	0	0	3	0.163568	1	1	0.00908629	1	1	1	1	0.185365	1
11285883	11286843	-	12	TAS2R30	TAS2R30	0.0446134	0.561354	0	3	0	0	3	0.163568	1	1	0.0090863	1	1	1	1	0.185365	1
11138511	11139511	-	12	TAS2R50	TAS2R50	0.0446138	0.561354	0	3	0	0	3	0.16357	1	1	0.00908639	1	1	1	1	0.185365	1
11182985	11184006	-	12	TAS2R31	TAS2R31	0.044614	0.561354	0	3	0	0	3	0.163571	1	1	0.00908644	1	1	1	1	0.185365	1
11243885	11244912	-	12	TAS2R43	TAS2R43	0.0446141	0.561354	0	3	0	0	3	0.163571	1	1	0.00908645	1	1	1	1	0.185365	1
10961692	10962767	-	12	TAS2R9	TAS2R9	0.0446146	0.561354	0	3	0	0	3	0.163573	1	1	0.00908656	1	1	1	1	0.185365	1
10954130	10955226	-	12	TAS2R7	TAS2R7	0.0446148	0.561354	0	3	0	0	3	0.163574	1	1	0.00908661	1	1	1	1	0.185365	1
11060524	11062161	-	12	TAS2R13	TAS2R13	0.0446206	0.561354	0	3	0	0	3	0.163596	1	1	0.00908781	1	1	1	1	0.185365	1
11148560	11150474	-	12	TAS2R20	TAS2R20	0.0446236	0.561354	0	3	0	0	3	0.163607	1	1	0.00908843	1	1	1	1	0.185365	1
11033559	11036874	-	12	PRH1	PRH1	0.0446387	0.561354	0	3	0	0	3	0.163665	1	1	0.00909155	1	1	1	1	0.185365	1
10998447	11002075	-	12	PRR4	PRR4	0.044642	0.561354	0	3	0	0	3	0.163678	1	1	0.00909225	1	1	1	1	0.185365	1
11504756	11508524	-	12	PRB1	PRB1	0.0446435	0.561354	0	3	0	0	3	0.163683	1	1	0.00909256	1	1	1	1	0.185365	1
11418856	11422641	-	12	PRB3	PRB3	0.0446437	0.561354	0	3	0	0	3	0.163684	1	1	0.0090926	1	1	1	1	0.185365	1
25146364	25150453	-	12	C12orf77	C12orf77	0.044647	0.561354	0	3	0	0	2	0.998346	1	1	0.00909328	1	1	1	1	0.185365	1
30368421	30381522	-	16	TBC1D10B	TBC1D10B	0.0446526	0.561354	1	2	0	0	1	0.998758	1	1	0.536871	0.00909445	1	1	1	1	0.471561
11323779	11328619	+	12	LOC100129361	LOC100129361	0.0446551	0.561354	0	3	0	0	3	0.163727	1	1	0.00909495	1	1	1	1	0.185365	1
21679255	21684210	+	12	C12orf39	C12orf39	0.0446563	0.561354	0	3	0	0	3	0.163732	1	1	0.00909521	1	1	1	1	0.185365	1
11081833	11087444	+	12	PRH2	PRH2	0.0446634	0.561354	0	3	0	0	3	0.163759	1	1	0.00909667	1	1	1	1	0.185365	1
21525801	21532914	+	12	IAPP	IAPP	0.0446795	0.561354	0	3	0	0	3	0.16382	1	1	0.00910002	1	1	1	1	0.185365	1
134210701	134231358	+	10	PWWP2B	PWWP2B	0.0446992	0.561354	1	0	0	0	1	0.776295	1	1	1	0.00910411	1	1	1	1	0.471561
21917888	21927755	-	12	KCNJ8	KCNJ8	0.0447091	0.561354	0	3	0	0	3	0.163933	1	1	0.00910617	1	1	1	1	0.185365	1
21654698	21671337	+	12	GOLT1B	GOLT1B	0.044782	0.561583	1	3	0	0	3	0.16421	1	1	0.00912128	0.0150531	1	1	1	0.185367	0.542134
31710762	31736502	-	13	HSPH1	HSPH1	0.0447895	0.561583	1	1	0	0	1	0.821394	1	1	0.835269	0.00912285	1	1	1	1	0.471561
22199109	22218606	+	12	CMAS	CMAS	0.0448128	0.561583	1	3	0	0	3	0.164327	1	1	0.00912767	0.0176158	1	1	1	0.185367	0.572442
21788274	21810789	-	12	LDHB	LDHB	0.0448453	0.561634	0	3	0	0	3	0.16445	1	1	0.00913441	1	1	1	1	0.185367	1
21621843	21654603	-	12	RECQL	RECQL	0.0449557	0.562422	0	3	0	0	3	0.164869	1	1	0.00915733	1	1	1	1	0.18549	1
21590537	21624182	+	12	PYROXD1	PYROXD1	0.0449653	0.562422	0	3	0	0	3	0.164906	1	1	0.00915931	1	1	1	1	0.18549	1
31847536	31865464	-	6	EHMT2	EHMT2	0.0450578	0.563223	1	0	0	0	2	0.997758	1	1	1	0.00917852	1	1	1	1	0.471561
104122698	104147287	-	9	BAAT	BAAT	0.0451007	0.563402	1	2	0	0	1	0.855053	1	1	0.998441	0.00918742	1	1	1	1	0.471561
94492723	94515276	+	14	OTUB2	OTUB2	0.0451744	0.563693	1	1	0	1	0	1	0.820241	1	0.422525	0.00920271	1	1	1	1	0.471561
30855215	30868034	-	22	SEC14L3	SEC14L3	0.0451811	0.563693	1	0	0	0	2	0.471717	1	1	1	0.00920411	1	1	1	1	0.471561
20848288	20906320	+	12	SLCO1C1	SLCO1C1	0.0452287	0.56393	1	3	0	0	3	0.165903	1	1	0.00921399	0.0515308	1	1	1	0.186406	0.957148
21689122	21757781	-	12	GYS2	GYS2	0.0453438	0.565007	0	3	0	0	3	0.166338	1	1	0.00923787	1	1	1	1	0.186698	1
67906925	67920270	+	16	EDC4	EDC4	0.0454651	0.566161	1	1	0	0	1	0.998761	1	1	0.939668	0.00926304	1	1	1	1	0.473351
22601517	22697452	-	12	C2CD5	C2CD5	0.0456398	0.567978	0	3	0	0	3	0.167453	1	1	0.00929932	1	1	1	1	0.187555	1
16524598	16539104	-	1	ARHGEF19	ARHGEF19	0.0457736	0.568976	1	1	0	0	2	0.999913	1	1	0.134816	0.0093271	1	1	1	1	0.475247
21284127	21392730	+	12	SLCO1B1	SLCO1B1	0.0457777	0.568976	0	3	0	0	3	0.167971	1	1	0.00932794	1	1	1	1	0.18794	1
63815742	63834330	+	2	MDH1	MDH1	0.0459216	0.570406	1	0	0	0	3	0.175723	1	1	1	0.00935783	1	1	1	1	0.475247
112721291	112738555	-	3	C3orf17	C3orf17	0.0459919	0.570909	1	2	0	0	0	1	1	1	0.162923	0.00937242	1	1	1	1	0.475247
21417533	21548371	-	12	SLCO1A2	SLCO1A2	0.0460201	0.570909	0	3	0	0	3	0.16888	1	1	0.00937828	1	1	1	1	0.188762	1
24962957	25102393	-	12	BCAT1	BCAT1	0.046114	0.571612	0	3	0	0	2	1	1	1	0.00939778	1	1	1	1	0.188786	1
22346324	22487648	-	12	ST8SIA1	ST8SIA1	0.0461346	0.571612	0	3	0	0	3	0.169296	1	1	0.00940207	1	1	1	1	0.188786	1
21950323	22094336	-	12	ABCC9	ABCC9	0.046164	0.571617	1	3	0	0	3	0.1694	1	1	0.00940818	0.123074	1	1	1	0.188786	1
35777059	35790207	+	22	HMOX1	HMOX1	0.0463135	0.573108	1	1	0	0	2	0.471729	1	1	0.105415	0.00943922	1	1	1	1	0.477407
117297085	117311851	+	1	CD2	CD2	0.0465746	0.575978	1	0	0	0	2	0.999914	1	1	1	0.00949347	1	1	1	1	0.478923
26458152	26476849	+	6	BTN2A1	BTN2A1	0.0469444	0.580188	1	2	0	0	2	0.997767	1	1	0.335146	0.00957033	1	1	1	1	0.481568
89773540	89787394	-	16	VPS9D1	VPS9D1	0.0471576	0.582457	1	0	0	0	1	0.998767	1	1	1	0.00961464	1	1	1	1	0.482567
118496287	118727848	-	1	SPAG17	SPAG17	0.0473255	0.584164	2	0	0	0	2	1	1	1	1	0.00964953	1	1	1	1	0.483089
20968607	21243040	+	12	SLCO1B7	SLCO1B7	0.0476016	0.587205	0	3	0	0	3	0.174398	1	1	0.00970695	1	1	1	1	0.194583	1
20963637	21243040	+	12	SLCO1B3	SLCO1B3	0.0476568	0.587519	0	3	0	0	3	0.174587	1	1	0.00971843	1	1	1	1	0.194615	1
11033559	11324224	-	12	PRH1-PRR4	PRH1-PRR4	0.0477821	0.588696	0	3	0	0	3	0.175018	1	1	0.00974449	1	1	1	1	0.194939	1
152126981	152146430	-	2	NMI	NMI	0.0479968	0.590972	1	0	0	0	2	0.848368	1	1	1	0.00978916	1	1	1	1	0.484385
20522178	20837041	+	12	PDE3A	PDE3A	0.0480518	0.59123	0	3	0	0	3	0.175942	1	1	0.0098006	1	1	1	1	0.195863	1
50624358	50638027	+	22	TRABD	TRABD	0.048104	0.59123	1	0	0	0	2	0.471747	1	1	1	0.00981144	1	1	1	1	0.484385
45384851	45406359	-	15	DUOX2	DUOX2	0.0481077	0.59123	1	0	0	0	1	0.8042	1	1	1	0.00981222	1	1	1	1	0.484385
153651163	153666468	+	1	NPR1	NPR1	0.048233	0.592401	1	0	0	0	3	0.39923	1	1	1	0.00983829	1	1	1	1	0.484385
66313865	66330799	+	11	ACTN3	ACTN3	0.0483436	0.59339	0	1	1	1	0	1	0.739187	0.00986131	0.444103	1	1	1	1	1	1
15783222	15798586	+	1	CELA2A	CELA2A	0.0484143	0.593889	1	1	0	0	2	0.999917	1	1	0.134819	0.00987602	1	1	1	1	0.484589
55794510	55808826	+	16	CES1P1	CES1P1	0.0486913	0.596915	1	2	0	0	1	0.998772	1	1	0.536891	0.00993367	1	1	1	1	0.486208
11033559	11463369	-	12	PRB4	PRB4	0.0493439	0.60454	0	3	0	0	3	0.180319	1	1	0.0100695	1	1	1	1	0.201034	1
37438099	37465407	-	9	ZBTB5	ZBTB5	0.0499615	0.611726	1	2	0	0	1	0.855072	1	1	0.998471	0.0101982	1	1	1	1	0.497647
136895445	136933655	-	9	BRD3	BRD3	0.0501195	0.61328	0	2	1	0	1	0.855149	1	0.0102311	0.998592	1	1	1	1	1	1
31191430	31206192	+	16	FUS	FUS	0.0501696	0.613512	1	2	0	0	1	0.998777	1	1	0.536898	0.0102416	1	1	1	1	0.497647
170104001	170124106	-	6	PHF10	PHF10	0.0503891	0.614647	1	1	0	0	2	0.997784	1	1	0.814444	0.0102873	1	1	1	1	0.497647
5540657	5541533	-	10	CALML5	CALML5	0.0505047	0.614647	0	2	0	0	0	1	1	1	0.0103114	1	1	1	1	0.20425	1
5566923	5568225	+	10	CALML3	CALML3	0.0505128	0.614647	0	2	0	0	0	1	1	1	0.0103131	1	1	1	1	0.20425	1
92827	95178	-	10	TUBB8	TUBB8	0.0505325	0.614647	0	2	0	0	0	1	1	1	0.0103172	1	1	1	1	0.20425	1
1064846	1071799	-	10	IDI2	IDI2	0.0506192	0.614647	0	2	0	0	0	1	1	1	0.0103353	1	1	1	1	0.20425	1
102767439	102790914	-	10	PDZD7	PDZD7	0.0506403	0.614647	1	0	0	0	1	0.776317	1	1	1	0.0103397	1	1	1	1	0.497647
5406975	5416169	+	10	UCN3	UCN3	0.0506615	0.614647	0	2	0	0	0	1	1	1	0.0103441	1	1	1	1	0.20425	1
3818187	3827473	-	10	KLF6	KLF6	0.0506632	0.614647	0	2	0	0	0	1	1	1	0.0103445	1	1	1	1	0.20425	1
196046212	196065291	-	3	TM4SF19-TCTEX1D2	TM4SF19-TCTEX1D2	0.0507024	0.614647	1	1	0	0	2	0.119671	1	1	0.998753	0.0103526	1	1	1	1	0.497647
5435060	5446793	-	10	TUBAL3	TUBAL3	0.0507093	0.614647	0	2	0	0	0	1	1	1	0.0103541	1	1	1	1	0.20425	1
104238985	104262512	-	10	ACTR1A	ACTR1A	0.0507496	0.614647	1	0	0	0	1	0.776317	1	1	1	0.0103625	1	1	1	1	0.497647
695887	711109	+	10	PRR26	PRR26	0.0507751	0.614647	0	2	0	0	0	1	1	1	0.0103678	1	1	1	1	0.20425	1
1085963	1102644	-	10	IDI1	IDI1	0.0508027	0.614647	0	2	0	0	0	1	1	1	0.0103735	1	1	1	1	0.20425	1
92702788	92715948	+	11	MTNR1B	MTNR1B	0.0508198	0.614647	1	1	0	1	1	0.609008	0.739151	1	0.444045	0.0103771	1	1	1	1	0.497647
37594096	37615319	+	8	ERLIN2	ERLIN2	0.0508674	0.614647	1	1	0	0	3	0.657652	1	1	0.287328	0.010387	1	1	1	1	0.497647
1068576	1090141	+	10	IDI2-AS1	IDI2-AS1	0.0508948	0.614647	0	2	0	0	0	1	1	1	0.0103928	1	1	1	1	0.20425	1
4868368	4890251	+	10	AKR1E2	AKR1E2	0.0509008	0.614647	0	2	0	0	0	1	1	1	0.010394	1	1	1	1	0.20425	1
5238797	5260910	+	10	AKR1C4	AKR1C4	0.0509052	0.614647	0	2	0	0	0	1	1	1	0.0103949	1	1	1	1	0.20425	1
5994333	6020150	-	10	IL15RA	IL15RA	0.0509751	0.614647	0	2	0	0	0	1	1	1	0.0104095	1	1	1	1	0.20425	1
5680819	5708558	-	10	ASB13	ASB13	0.0510114	0.614647	0	2	0	0	0	1	1	1	0.0104171	1	1	1	1	0.20425	1
5903688	5931860	-	10	ANKRD16	ANKRD16	0.0510196	0.614647	0	2	0	0	0	1	1	1	0.0104188	1	1	1	1	0.20425	1
6130948	6159422	+	10	RBM17	RBM17	0.0510253	0.614647	0	2	0	0	0	1	1	1	0.01042	1	1	1	1	0.20425	1
1034348	1063708	+	10	GTPBP4	GTPBP4	0.0510421	0.614647	0	2	0	0	0	1	1	1	0.0104235	1	1	1	1	0.20425	1
5029967	5060225	-	10	AKR1C2	AKR1C2	0.051059	0.614647	0	2	0	0	0	1	1	1	0.010427	1	1	1	1	0.20425	1
1568824	1599179	+	10	ADARB2-AS1	ADARB2-AS1	0.0510609	0.614647	0	2	0	0	0	1	1	1	0.0104274	1	1	1	1	0.20425	1
39669996	39678026	-	17	KRT15	KRT15	0.0510743	0.614647	1	1	0	1	1	0.849381	0.835758	1	0.978221	0.0104302	1	1	1	1	0.497647
50700210	50715264	-	16	SNX20	SNX20	0.0511362	0.614647	1	2	0	0	1	0.99878	1	1	0.536903	0.0104431	1	1	1	1	0.497647
10420890	10426691	-	19	FDX1L	FDX1L	0.0511449	0.614647	1	0	0	0	4	0.0404433	1	1	1	0.0104449	1	1	1	1	0.497647
3179115	3215033	-	10	PITRM1	PITRM1	0.051166	0.614647	0	2	0	0	0	1	1	1	0.0104493	1	1	1	1	0.204477	1
5454513	5501019	+	10	NET1	NET1	0.0513664	0.616342	0	2	0	0	0	1	1	1	0.0104911	1	1	1	1	0.204826	1
5931534	5979558	+	10	FBXO18	FBXO18	0.0513951	0.616342	0	2	0	0	0	1	1	1	0.0104971	1	1	1	1	0.204826	1
5807185	5855512	-	10	GDI2	GDI2	0.0514009	0.616342	0	2	0	0	0	1	1	1	0.0104983	1	1	1	1	0.204826	1
6052656	6104333	-	10	IL2RA	IL2RA	0.0514643	0.616728	0	2	0	0	0	1	1	1	0.0105115	1	1	1	1	0.204882	1
64732461	64754686	-	23	LAS1L	LAS1L	0.0515886	0.617581	1	0	0	0	1	0.998817	1	1	1	0.0105375	1	1	1	1	0.498113
62559597	62572964	-	11	NXF1	NXF1	0.0515981	0.617581	1	1	0	1	0	1	0.739153	1	0.444048	0.0105395	1	1	1	1	0.498113
3109711	3178997	+	10	PFKP	PFKP	0.0517983	0.619273	1	2	0	0	0	1	1	1	0.0105812	0.0302147	1	1	1	0.206036	0.726811
71226492	71255961	+	4	SMR3B	SMR3B	0.0518023	0.619273	1	1	0	0	1	0.72192	1	1	0.725564	0.0105821	1	1	1	1	0.498113
5726800	5805703	+	10	FAM208B	FAM208B	0.051981	0.621033	0	2	0	0	0	1	1	1	0.0106194	1	1	1	1	0.206575	1
1095477	1178237	+	10	WDR37	WDR37	0.0520543	0.621108	0	2	0	0	0	1	1	1	0.0106347	1	1	1	1	0.206666	1
49966894	49988642	+	8	C8orf22	C8orf22	0.0520924	0.621108	1	0	0	0	2	0.999001	1	1	1	0.0106426	1	1	1	1	0.498113
4934795	5020158	+	10	AKR1C1	AKR1C1	0.0521038	0.621108	0	2	0	0	0	1	1	1	0.010645	1	1	1	1	0.206666	1
35014783	35261609	+	21	ITSN1	ITSN1	0.0521133	0.621108	2	0	0	0	4	0.306375	1	1	1	0.010647	1	1	1	1	0.498113
6186842	6277507	+	10	PFKFB3	PFKFB3	0.0522047	0.621823	0	2	0	0	0	1	1	1	0.0106661	1	1	1	1	0.206871	1
108905094	108926371	+	2	SULT1C2	SULT1C2	0.0523878	0.623305	1	0	0	0	2	0.84838	1	1	1	0.0107043	1	1	1	1	0.498113
43803474	43820135	+	1	MPL	MPL	0.0523924	0.623305	1	0	0	0	2	0.999923	1	1	1	0.0107052	1	1	1	1	0.498113
23851198	23877486	-	14	MYH6	MYH6	0.0524568	0.623353	1	0	0	1	0	1	0.820275	1	1	0.0107187	1	1	1	1	0.498113
180217540	180242541	-	5	MGAT1	MGAT1	0.0524738	0.623353	1	9	0	1	0	1	0.999278	1	0.0234389	0.0107222	1	1	1	0.329766	0.498113
139600477	139926236	-	8	COL22A1	COL22A1	0.0525045	0.623353	2	0	0	0	3	0.663545	1	1	1	0.0107287	1	1	1	1	0.498113
178368193	178393218	+	5	ZNF454	ZNF454	0.0525228	0.623353	1	9	0	1	0	1	0.999279	1	0.0234389	0.0107325	1	1	1	0.329766	0.498113
180404	300577	+	10	ZMYND11	ZMYND11	0.0527673	0.625878	0	2	0	0	0	1	1	1	0.0107835	1	1	1	1	0.208944	1
48075107	48100894	+	7	C7orf57	C7orf57	0.0528429	0.626134	1	13	0	0	1	0.999521	1	1	0.958075	0.0107993	1	1	1	1	0.499266
852853	977645	-	10	LARP4B	LARP4B	0.0528556	0.626134	1	2	0	0	0	1	1	1	0.010802	0.0537705	1	1	1	0.209096	0.970761
36283534	36304662	-	6	C6orf222	C6orf222	0.0528841	0.626134	1	0	0	0	2	0.997796	1	1	1	0.0108079	1	1	1	1	0.499266
5005453	5149878	+	10	AKR1C3	AKR1C3	0.0532312	0.629865	0	2	0	0	0	1	1	1	0.0108804	1	1	1	1	0.210409	1
3501689	3523350	-	2	ADI1	ADI1	0.0533076	0.630331	1	0	0	1	1	0.999984	0.0468041	1	1	0.0108964	1	1	1	1	0.499737
48700919	48724051	-	18	MEX3C	MEX3C	0.053345	0.630331	1	1	0	0	1	0.999217	1	1	0.999802	0.0109042	1	1	1	1	0.499737
187692206	187713897	-	2	ZSWIM2	ZSWIM2	0.0533794	0.630331	1	0	0	0	2	0.848383	1	1	1	0.0109114	1	1	1	1	0.499737
6469104	6622254	-	10	PRKCQ	PRKCQ	0.0533984	0.630331	0	2	0	0	0	1	1	1	0.0109154	1	1	1	1	0.210878	1
34393420	34420284	-	14	EGLN3	EGLN3	0.0535749	0.632037	1	0	0	1	0	1	0.820281	1	1	0.0109523	1	1	1	1	0.499737
196295724	196315930	+	3	FBXO45	FBXO45	0.0536157	0.63214	1	1	0	0	2	0.119675	1	1	0.998758	0.0109608	1	1	1	1	0.499737
91541773	91565833	-	15	VPS33B	VPS33B	0.0536604	0.632289	1	1	0	0	1	0.804225	1	1	0.368946	0.0109701	1	1	1	1	0.499737
52249022	52255150	-	19	FPR1	FPR1	0.0539484	0.635303	1	0	0	0	2	0.879986	1	1	1	0.0110303	1	1	1	1	0.500075
1227763	1244989	-	1	ACAP3	ACAP3	0.0541201	0.636944	1	1	0	0	2	0.999926	1	1	0.134827	0.0110662	1	1	1	1	0.500075
36931643	36948915	-	1	CSF3R	CSF3R	0.0542606	0.638051	1	0	0	0	2	0.999926	1	1	1	0.0110956	1	1	1	1	0.500075
145813452	148118088	+	7	CNTNAP2	CNTNAP2	0.0542893	0.638051	0	19	0	0	1	1	1	1	0.0111016	1	1	1	1	0.214266	1
1314886	1656037	-	23	CRLF2	CRLF2	0.0543111	0.638051	2	1	0	0	1	1	1	1	0.37457	0.0111062	1	1	1	1	0.500075
64556608	64570713	-	11	MAP4K2	MAP4K2	0.054368	0.638338	1	1	0	1	0	1	0.73916	1	0.444059	0.0111181	1	1	1	1	0.500075
152713122	152736603	-	23	HAUS7	HAUS7	0.0544234	0.638609	1	0	0	0	1	0.998825	1	1	1	0.0111297	1	1	1	1	0.500075
120336640	120354203	-	1	REG4	REG4	0.0551491	0.646739	1	0	0	0	2	0.999928	1	1	1	0.0112815	1	1	1	1	0.505044
14693252	14714166	+	3	CCDC174	CCDC174	0.0554413	0.64978	1	1	0	0	0	1	1	1	0.998761	0.0113427	1	1	1	1	0.505044
61038552	61051026	-	20	GATA5	GATA5	0.0557903	0.653482	1	1	0	0	1	0.997538	1	1	0.881967	0.0114157	1	1	1	1	0.505044
73507313	73533337	-	10	C10orf54	C10orf54	0.0559826	0.655345	1	0	0	0	1	0.776337	1	1	1	0.011456	1	1	1	1	0.505044
103981068	104160502	+	12	STAB2	STAB2	0.0562418	0.657989	2	0	0	0	2	1	1	1	1	0.0115103	1	1	1	1	0.505044
47050198	47074527	+	23	UBA1	UBA1	0.0563325	0.65866	1	1	0	0	1	0.99883	1	1	0.372529	0.0115293	1	1	1	1	0.505044
23685230	24715383	-	12	SOX5	SOX5	0.0563797	0.658821	0	3	0	0	2	1	1	1	0.0115392	1	1	1	1	0.222493	1
68710938	68737890	+	5	MARVELD2	MARVELD2	0.0564511	0.659264	1	4	0	1	0	1	0.999289	1	0.945989	0.0115541	1	1	1	1	0.505044
1317999	1345002	-	5	CLPTM1L	CLPTM1L	0.0565548	0.660085	1	2	0	1	0	1	0.999289	1	0.998688	0.0115759	1	1	1	1	0.505044
58499864	58508787	+	17	C17orf64	C17orf64	0.0565901	0.660106	1	1	0	1	2	0.32552	0.83577	1	0.978226	0.0115833	1	1	1	1	0.505044
26126666	26144713	+	1	SEPN1	SEPN1	0.056625	0.660123	1	1	0	0	2	0.99993	1	1	0.13483	0.0115906	1	1	1	1	0.505044
2439974	2458035	-	1	PANK4	PANK4	0.0566676	0.66023	1	1	0	0	2	0.99993	1	1	0.13483	0.0115995	1	1	1	1	0.505044
7828034	7834491	+	19	CLEC4M	CLEC4M	0.0567607	0.66081	1	0	0	0	4	0.0404483	1	1	1	0.011619	1	1	1	1	0.505044
151282520	151307050	-	23	MAGEA10-MAGEA5	MAGEA10-MAGEA5	0.0567845	0.66081	1	0	0	0	1	0.998831	1	1	1	0.011624	1	1	1	1	0.505044
118766850	118781613	-	11	BCL9L	BCL9L	0.0568308	0.660959	1	2	0	1	3	0.0175791	0.739167	1	0.0120354	0.0116337	1	1	1	0.226285	0.505044
30174551	30202381	+	7	C7orf41	C7orf41	0.0569082	0.66147	1	14	0	0	2	0.343138	1	1	0.83435	0.0116499	1	1	1	1	0.505044
63927638	63951610	-	8	GGH	GGH	0.0572643	0.664879	1	0	0	0	3	0.657711	1	1	1	0.0117246	1	1	1	1	0.506039
158344	182318	-	8	RPL23AP53	RPL23AP53	0.0572689	0.664879	1	1	0	0	3	0.657711	1	1	0.287346	0.0117256	1	1	1	1	0.506039
38710556	38723528	+	12	ALG10B	ALG10B	0.0574105	0.666131	1	0	0	0	2	0.998457	1	1	1	0.0117552	1	1	1	1	0.506039
60223281	60238225	+	11	MS4A1	MS4A1	0.0575071	0.666859	1	0	0	1	0	1	0.739168	1	1	0.0117755	1	1	1	1	0.506039
22245214	22278640	+	13	FGF9	FGF9	0.057772	0.669285	1	1	0	0	1	0.821458	1	1	0.835346	0.0118311	1	1	1	1	0.506329
40819931	40829048	-	17	PLEKHH3	PLEKHH3	0.0577842	0.669285	1	1	0	1	1	0.849394	0.835773	1	0.978227	0.0118336	1	1	1	1	0.506329
118964584	118966177	-	11	H2AFX	H2AFX	0.058333	0.669951	0	2	0	1	3	0.0173883	0.739042	1	0.0119488	1	1	1	1	0.226285	1
63986134	64014017	+	5	FAM159B	FAM159B	0.0583431	0.669951	1	3	0	1	0	1	0.999294	1	0.98904	0.0119509	1	1	1	1	0.509855
118827007	118829269	+	11	UPK2	UPK2	0.058354	0.669951	0	2	0	1	3	0.017398	0.739048	1	0.0119532	1	1	1	1	0.226285	1
118886421	118889057	-	11	RPS25	RPS25	0.0583657	0.669951	0	2	0	1	3	0.0174034	0.739052	1	0.0119556	1	1	1	1	0.226285	1
119205209	119208024	+	11	RNF26	RNF26	0.0583713	0.669951	0	2	0	1	3	0.017406	0.739054	1	0.0119568	1	1	1	1	0.226285	1
118398209	118401740	+	11	TTC36	TTC36	0.0583937	0.669951	0	2	0	1	3	0.0174164	0.73906	1	0.0119615	1	1	1	1	0.226285	1
119056165	119060932	+	11	PDZD3	PDZD3	0.0584324	0.669951	0	2	0	1	3	0.0174343	0.739072	1	0.0119696	1	1	1	1	0.226285	1
118889240	118894385	+	11	TRAPPC4	TRAPPC4	0.0584443	0.669951	0	2	0	1	3	0.0174398	0.739076	1	0.0119721	1	1	1	1	0.226285	1
119288654	119294246	-	11	THY1	THY1	0.0584583	0.669951	0	2	0	1	3	0.0174463	0.73908	1	0.011975	1	1	1	1	0.226285	1
118967212	118972852	-	11	DPAGT1	DPAGT1	0.0584598	0.669951	0	2	0	1	3	0.017447	0.73908	1	0.0119754	1	1	1	1	0.226285	1
119060962	119066710	-	11	CCDC153	CCDC153	0.0584632	0.669951	0	2	0	1	3	0.0174485	0.739081	1	0.0119761	1	1	1	1	0.226285	1
118895060	118901616	-	11	SLC37A4	SLC37A4	0.0584885	0.669951	0	2	0	1	3	0.0174602	0.739089	1	0.0119814	1	1	1	1	0.226285	1
320129	735608	-	10	DIP2C	DIP2C	0.0585038	0.669951	0	2	0	0	0	1	1	1	0.0119846	1	1	1	1	0.226285	1
119209651	119217383	-	11	MFRP	MFRP	0.0585253	0.669951	0	2	0	1	3	0.0174773	0.7391	1	0.0119891	1	1	1	1	0.226285	1
6271576	6304992	+	4	WFS1	WFS1	0.0585341	0.669951	1	0	0	0	1	0.721947	1	1	1	0.0119909	1	1	1	1	0.509855
120195837	120204388	+	11	TMEM136	TMEM136	0.058551	0.669951	0	2	0	1	3	0.0174891	0.739108	1	0.0119945	1	1	1	1	0.226285	1
118955586	118964259	+	11	HMBS	HMBS	0.0585548	0.669951	0	2	0	1	3	0.0174909	0.739109	1	0.0119953	1	1	1	1	0.226285	1
48010220	48034092	+	2	MSH6	MSH6	0.0585864	0.669951	1	0	0	0	3	0.175749	1	1	1	0.0120019	1	1	1	1	0.509855
118978092	118987827	+	11	C2CD2L	C2CD2L	0.0585881	0.669951	0	2	0	1	3	0.0175063	0.739119	1	0.0120023	1	1	1	1	0.226285	1
118754474	118766980	+	11	CXCR5	CXCR5	0.0586749	0.669951	0	2	0	1	3	0.0175464	0.739145	1	0.0120205	1	1	1	1	0.226285	1
118914895	118927925	-	11	HYOU1	HYOU1	0.0586913	0.669951	0	2	0	1	3	0.017554	0.73915	1	0.012024	1	1	1	1	0.226285	1
118992232	119005765	+	11	HINFP	HINFP	0.0587071	0.669951	0	2	0	1	3	0.0175613	0.739155	1	0.0120273	1	1	1	1	0.226285	1
119019749	119033374	+	11	ABCG4	ABCG4	0.0587099	0.669951	0	2	0	1	3	0.0175626	0.739156	1	0.0120279	1	1	1	1	0.226285	1
118938492	118952688	+	11	VPS11	VPS11	0.0587278	0.669951	0	2	0	1	3	0.0175709	0.739161	1	0.0120316	1	1	1	1	0.226285	1
207076630	207095378	-	1	FAIM3	FAIM3	0.0587585	0.669951	1	0	0	0	3	0.399255	1	1	1	0.0120381	1	1	1	1	0.509855
119039436	119054725	+	11	NLRX1	NLRX1	0.0587621	0.669951	0	2	0	1	3	0.0175867	0.739172	1	0.0120388	1	1	1	1	0.226285	1
118401802	118417313	+	11	TMEM25	TMEM25	0.058769	0.669951	0	2	0	1	3	0.0175899	0.739174	1	0.0120403	1	1	1	1	0.226285	1
44552134	44580914	-	7	NPC1L1	NPC1L1	0.0587927	0.669951	1	13	0	0	1	0.999533	1	1	0.958113	0.0120452	1	1	1	1	0.509855
118868851	118886455	+	11	CCDC84	CCDC84	0.0588346	0.670042	0	2	0	1	3	0.0176203	0.739194	1	0.012054	1	1	1	1	0.226285	1
120081746	120100650	+	11	OAF	OAF	0.0588753	0.670119	0	2	0	1	3	0.0176391	0.739206	1	0.0120626	1	1	1	1	0.226285	1
118528941	118550381	-	11	TREH	TREH	0.0589548	0.670289	0	2	0	1	3	0.0176758	0.73923	1	0.0120793	1	1	1	1	0.226285	1
118415242	118436791	-	11	IFT46	IFT46	0.0589582	0.670289	0	2	0	1	3	0.0176774	0.739231	1	0.01208	1	1	1	1	0.226285	1
119225924	119252436	-	11	USP2	USP2	0.0591137	0.67141	1	2	0	1	3	0.0177493	0.739278	1	0.0121126	0.0207958	1	1	1	0.22651	0.606405
119981993	120008863	-	11	TRIM29	TRIM29	0.059125	0.67141	0	2	0	1	3	0.0177545	0.739281	1	0.012115	1	1	1	1	0.22651	1
118443101	118473747	+	11	ARCN1	ARCN1	0.0592433	0.672072	0	2	0	1	3	0.0178092	0.739317	1	0.0121398	1	1	1	1	0.22676	1
139236275	139258671	-	3	RBP1	RBP1	0.0592513	0.672072	1	1	0	0	1	0.585169	1	1	0.998767	0.0121415	1	1	1	1	0.511735
118618472	118661972	-	11	DDX6	DDX6	0.0596461	0.675772	0	2	0	1	3	0.0179954	0.739439	1	0.0122245	1	1	1	1	0.228124	1
10269375	10282868	-	12	CLEC7A	CLEC7A	0.0596461	0.675772	1	2	0	0	3	0.164081	1	1	0.0975734	0.0122245	1	1	1	1	0.514131
118477212	118528748	+	11	PHLDB1	PHLDB1	0.0598979	0.678236	0	2	0	1	3	0.0181118	0.739515	1	0.0122774	1	1	1	1	0.228895	1
93372113	93405108	-	9	DIRAS2	DIRAS2	0.0600487	0.679543	1	2	0	0	1	0.855112	1	1	0.998535	0.0123091	1	1	1	1	0.515735
151153777	151176497	-	3	IGSF10	IGSF10	0.0600822	0.679543	1	1	0	0	2	0.119684	1	1	0.998768	0.0123161	1	1	1	1	0.515735
47556175	47575481	-	21	FTCD	FTCD	0.0602954	0.68151	1	0	0	0	4	0.291413	1	1	1	0.0123609	1	1	1	1	0.515735
220378891	220403494	+	2	ASIC4	ASIC4	0.0603253	0.68151	1	1	0	0	2	0.848403	1	1	0.0973395	0.0123672	1	1	1	1	0.515735
860529	879961	+	1	SAMD11	SAMD11	0.0608357	0.686657	1	1	0	0	2	0.999937	1	1	0.134836	0.0124745	1	1	1	1	0.518595
93474792	93496247	+	11	C11orf54	C11orf54	0.0608505	0.686657	0	1	1	1	1	0.609707	0.73923	0.0124776	0.444174	1	1	1	1	1	1
120107348	120190653	+	11	POU2F3	POU2F3	0.0608937	0.686752	0	2	0	1	3	0.0185721	0.739815	1	0.0124867	1	1	1	1	0.232578	1
11700033	11725646	-	8	CTSB	CTSB	0.0610624	0.68816	1	1	0	0	3	0.657746	1	1	0.287358	0.0125222	1	1	1	1	0.518595
53083410	53097247	-	12	KRT77	KRT77	0.0611193	0.68816	1	0	0	0	2	0.998468	1	1	1	0.0125342	1	1	1	1	0.518595
119508807	119599435	-	11	PVRL1	PVRL1	0.0611233	0.68816	0	2	0	1	3	0.0186782	0.739884	1	0.012535	1	1	1	1	0.233257	1
31895265	31919861	+	6	CFB	CFB	0.0612936	0.689459	1	0	0	0	2	0.997836	1	1	1	0.0125708	1	1	1	1	0.518595
1223252	1779670	-	10	ADARB2	ADARB2	0.0613085	0.689459	0	2	0	0	0	1	1	1	0.012574	1	1	1	1	0.233762	1
70788962	70807154	+	16	VAC14-AS1	VAC14-AS1	0.061462	0.690553	1	1	0	0	1	0.998815	1	1	0.939696	0.0126062	1	1	1	1	0.518595
119076985	119178859	+	11	CBL	CBL	0.0614759	0.690553	1	2	0	1	3	0.0188412	0.739991	1	0.0126092	0.077596	1	1	1	0.234196	1
78440632	78450404	-	17	NPTX1	NPTX1	0.0618045	0.69359	1	0	0	1	2	0.325537	0.835782	1	1	0.0126783	1	1	1	1	0.518595
75891418	75905418	-	12	KRR1	KRR1	0.0618165	0.69359	1	0	0	0	2	0.99847	1	1	1	0.0126809	1	1	1	1	0.518595
239335625	239360891	+	2	ASB1	ASB1	0.0618995	0.693969	1	1	0	0	2	0.848407	1	1	0.0973423	0.0126983	1	1	1	1	0.518595
52211675	52225701	-	12	FIGNL2	FIGNL2	0.0619277	0.693969	1	0	0	0	2	0.998471	1	1	1	0.0127043	1	1	1	1	0.518595
90914095	90940095	+	8	OSGIN2	OSGIN2	0.0619559	0.693969	1	0	0	0	3	0.657754	1	1	1	0.0127102	1	1	1	1	0.518595
87905743	87936228	-	7	STEAP4	STEAP4	0.0621654	0.695921	1	14	0	0	2	0.343171	1	1	0.834425	0.0127543	1	1	1	1	0.518595
79762009	79771889	+	17	GCGR	GCGR	0.0624657	0.698886	1	1	0	1	2	0.325539	0.835783	1	0.978231	0.0128175	1	1	1	1	0.518595
5891973	5906005	+	20	CHGB	CHGB	0.0625364	0.699281	1	1	0	0	1	0.997563	1	1	0.88199	0.0128324	1	1	1	1	0.518595
19166092	19186155	-	1	TAS1R2	TAS1R2	0.0627478	0.70098	1	1	0	0	2	0.99994	1	1	0.134838	0.012877	1	1	1	1	0.518595
48243365	48253293	+	17	SGCA	SGCA	0.0627594	0.70098	1	1	0	1	1	0.849404	0.835784	1	0.978231	0.0128794	1	1	1	1	0.518595
75890423	75918719	-	15	SNUPN	SNUPN	0.0628062	0.701104	1	0	0	0	1	0.804267	1	1	1	0.0128892	1	1	1	1	0.518595
31082607	31107869	+	6	PSORS1C1	PSORS1C1	0.0629	0.701755	1	0	0	0	2	0.997844	1	1	1	0.012909	1	1	1	1	0.518595
2443194	2474216	+	7	CHST12	CHST12	0.0632252	0.704721	1	14	0	0	2	0.343177	1	1	0.834441	0.0129775	1	1	1	1	0.518761
21245015	21263750	+	16	ANKS4B	ANKS4B	0.0632373	0.704721	1	2	0	0	1	0.998821	1	1	0.536963	0.0129801	1	1	1	1	0.518761
170210722	170241050	+	5	GABRP	GABRP	0.0632941	0.704955	1	9	0	1	0	1	0.999308	1	0.0234509	0.012992	1	1	1	0.329766	0.518761
156750880	156787425	-	4	ASIC5	ASIC5	0.0638368	0.710598	1	1	0	0	1	0.721968	1	1	0.725611	0.0131064	1	1	1	1	0.521973
42431100	42441235	-	17	FAM171A2	FAM171A2	0.0640251	0.712193	1	1	0	1	1	0.849406	0.835787	1	0.978232	0.0131462	1	1	1	1	0.521973
190105660	190129932	+	3	CLDN16	CLDN16	0.0640523	0.712193	1	1	0	0	2	0.119689	1	1	0.998775	0.0131519	1	1	1	1	0.521973
27440257	27466654	+	2	CAD	CAD	0.064579	0.717646	1	0	0	0	2	0.848415	1	1	1	0.013263	1	1	1	1	0.524923
101003483	101036131	-	14	BEGAIN	BEGAIN	0.0647303	0.718922	1	1	0	1	0	1	0.820335	1	0.422669	0.0132949	1	1	1	1	0.524923
30643125	30670352	-	8	PPP2CB	PPP2CB	0.0647831	0.719103	1	1	0	0	3	0.657781	1	1	0.287369	0.013306	1	1	1	1	0.524923
18744136	18770846	-	2	NT5C1B	NT5C1B	0.0653192	0.724646	1	0	0	0	2	0.848417	1	1	1	0.0134192	1	1	1	1	0.52833
97423152	97453900	-	10	TCTN3	TCTN3	0.0658042	0.729617	1	0	0	0	1	0.776374	1	1	1	0.0135216	1	1	1	1	0.531302
232646444	232673434	+	2	COPS7B	COPS7B	0.0659809	0.731164	1	1	0	0	2	0.848419	1	1	0.0973493	0.0135589	1	1	1	1	0.531304
37787306	38122399	+	6	ZFAND3	ZFAND3	0.066307	0.733811	0	1	1	0	2	1	1	0.0136278	0.816598	1	1	1	1	1	1
64107689	64125006	+	11	CCDC88B	CCDC88B	0.0663295	0.733811	1	1	0	1	0	1	0.739191	1	0.444109	0.0136326	1	1	1	1	0.531304
7804880	7812464	-	19	CD209	CD209	0.0663313	0.733811	1	0	0	0	4	0.040457	1	1	1	0.0136329	1	1	1	1	0.531304
125425870	125456913	+	10	GPR26	GPR26	0.0664141	0.734213	1	0	0	0	1	0.776377	1	1	1	0.0136504	1	1	1	1	0.531304
133777824	133814455	-	9	FIBCD1	FIBCD1	0.066442	0.734213	1	2	0	0	1	0.855138	1	1	0.998575	0.0136563	1	1	1	1	0.531304
139388895	139440238	-	9	NOTCH1	NOTCH1	0.0667619	0.737334	0	2	1	0	1	0.855242	1	0.0137239	0.998738	1	1	1	1	1	1
68357280	68384692	-	2	WDR92	WDR92	0.0669772	0.739298	1	0	0	0	2	0.848422	1	1	1	0.0137694	1	1	1	1	0.534279
43922086	43937169	-	20	MATN4	MATN4	0.0670601	0.739799	1	4	0	0	1	0.997579	1	1	0.0196518	0.013787	1	1	1	0.318419	0.534279
178818669	178840215	-	1	ANGPTL1	ANGPTL1	0.0672266	0.741221	1	0	0	0	3	0.399275	1	1	1	0.0138222	1	1	1	1	0.534593
30780306	30795546	-	20	PLAGL2	PLAGL2	0.067734	0.746398	1	0	0	0	1	0.997582	1	1	1	0.0139295	1	1	1	1	0.537689
12290112	12572098	+	1	VPS13D	VPS13D	0.0681445	0.750503	2	1	0	0	2	1	1	1	0.135889	0.0140163	1	1	1	1	0.538104
1575280	1593150	-	11	DUSP8	DUSP8	0.0683736	0.752605	1	0	0	1	0	1	0.739196	1	1	0.0140648	1	1	1	1	0.538384
36038970	36060927	+	1	TFAP2E	TFAP2E	0.068464	0.753181	1	0	0	0	2	0.999949	1	1	1	0.014084	1	1	1	1	0.538384
131873227	131911225	+	9	PPP2R4	PPP2R4	0.0688345	0.756834	1	2	0	0	1	0.855148	1	1	0.99859	0.0141624	1	1	1	1	0.540124
52626953	52642709	+	12	KRT7	KRT7	0.0692953	0.761476	1	0	0	0	2	0.998492	1	1	1	0.01426	1	1	1	1	0.540124
50363890	50396407	-	10	C10orf128	C10orf128	0.0694558	0.762815	1	1	0	0	1	0.776388	1	1	0.181745	0.014294	1	1	1	1	0.540124
27604065	27632550	-	2	PPM1G	PPM1G	0.0695057	0.762938	1	0	0	0	2	0.848429	1	1	1	0.0143046	1	1	1	1	0.540124
146198974	146228285	-	8	ZNF252P	ZNF252P	0.0695655	0.76317	1	0	0	0	2	0.999037	1	1	1	0.0143172	1	1	1	1	0.540124
48103517	48119355	-	12	ENDOU	ENDOU	0.0696431	0.763516	1	0	0	0	2	0.998493	1	1	1	0.0143337	1	1	1	1	0.540124
50746153	50747751	+	13	ST13P4	ST13P4	0.0696967	0.763516	0	2	0	0	1	0.821193	1	1	0.014345	1	1	1	1	0.265936	1
4229539	4237524	+	19	EBI3	EBI3	0.0697132	0.763516	1	0	0	0	2	0.880031	1	1	1	0.0143485	1	1	1	1	0.540124
50589389	50595058	+	13	KCNRG	KCNRG	0.0698384	0.764463	0	2	0	0	1	0.821227	1	1	0.0143751	1	1	1	1	0.266243	1
96796528	96829254	-	10	CYP2C8	CYP2C8	0.0698863	0.764563	1	0	0	0	1	0.77639	1	1	1	0.0143852	1	1	1	1	0.540473
50571142	50592603	+	13	TRIM13	TRIM13	0.070388	0.769625	0	2	0	0	1	0.821358	1	1	0.0144916	1	1	1	1	0.267963	1
51915167	51938418	+	13	SERPINE3	SERPINE3	0.0704503	0.769655	0	2	0	0	1	0.821373	1	1	0.0145048	1	1	1	1	0.267963	1
50486841	50510625	-	13	SPRYD7	SPRYD7	0.0704688	0.769655	0	2	0	0	1	0.821378	1	1	0.0145087	1	1	1	1	0.267963	1
106143393	106174091	+	23	CLDN2	CLDN2	0.0705488	0.769969	1	0	0	0	1	0.998871	1	1	1	0.0145257	1	1	1	1	0.542134
122764492	122792952	-	6	SERINC1	SERINC1	0.0705756	0.769969	1	1	0	0	2	0.997881	1	1	0.814501	0.0145314	1	1	1	1	0.542134
64494382	64512928	-	11	RASGRP2	RASGRP2	0.0708662	0.772712	1	1	0	1	0	1	0.739202	1	0.444128	0.014593	1	1	1	1	0.542134
34236846	34252878	-	20	RBM12	RBM12	0.071126	0.775116	1	3	0	0	1	0.997594	1	1	0.163992	0.0146481	1	1	1	1	0.542134
62051982	62081278	-	2	FAM161A	FAM161A	0.0714123	0.777029	1	0	0	0	3	0.175775	1	1	1	0.0147088	1	1	1	1	0.542134
150321065	150348234	+	3	SELT	SELT	0.0714181	0.777029	1	1	0	0	2	0.119699	1	1	0.998787	0.0147101	1	1	1	1	0.542134
26887893	26908437	-	22	TFIP11	TFIP11	0.0714197	0.777029	1	0	0	0	2	0.471987	1	1	1	0.0147104	1	1	1	1	0.542134
68939834	68962799	-	1	DEPDC1	DEPDC1	0.071492	0.777387	1	0	0	0	2	0.999954	1	1	1	0.0147258	1	1	1	1	0.542134
62189438	62205592	-	20	HELZ2	HELZ2	0.0716474	0.778642	1	1	0	0	1	0.997596	1	1	0.882021	0.0147587	1	1	1	1	0.542134
19983953	20020272	-	14	POTEM	POTEM	0.0717425	0.778642	1	0	0	1	0	1	0.820369	1	1	0.0147789	1	1	1	1	0.542134
51483813	51544596	+	13	RNASEH2B	RNASEH2B	0.071756	0.778642	0	2	0	0	1	0.821685	1	1	0.0147818	1	1	1	1	0.272649	1
51796469	51858377	+	13	FAM124A	FAM124A	0.0717952	0.778642	0	2	0	0	1	0.821694	1	1	0.0147901	1	1	1	1	0.272649	1
113558267	113577068	-	11	TMPRSS5	TMPRSS5	0.0718048	0.778642	1	1	0	1	2	0.159985	0.739205	1	0.444132	0.0147921	1	1	1	1	0.542134
51590243	51654998	-	13	GUCY1B2	GUCY1B2	0.0718942	0.779183	0	2	0	0	1	0.821718	1	1	0.0148111	1	1	1	1	0.272782	1
43445260	43474294	+	6	TJAP1	TJAP1	0.0719466	0.779323	1	1	0	0	2	0.997888	1	1	0.814505	0.0148223	1	1	1	1	0.542134
56521985	56538460	+	12	ESYT1	ESYT1	0.0723403	0.783157	1	0	0	0	2	0.998501	1	1	1	0.0149059	1	1	1	1	0.542134
6012869	6048737	-	7	PMS2	PMS2	0.0727348	0.786997	1	14	0	0	2	0.343236	1	1	0.834579	0.0149897	1	1	1	1	0.542134
101368282	101395988	-	3	ZBTB11	ZBTB11	0.0727771	0.787019	1	1	0	0	0	1	1	1	0.998789	0.0149986	1	1	1	1	0.542134
51935700	52027275	-	13	INTS6	INTS6	0.072827	0.787019	0	2	0	0	1	0.82194	1	1	0.0150092	1	1	1	1	0.276173	1
103451398	103493888	+	13	BIVM	BIVM	0.0728566	0.787019	1	1	0	0	2	0.314101	1	1	0.835436	0.0150155	1	1	1	1	0.542134
50273442	50367057	-	13	KPNA3	KPNA3	0.0728979	0.787034	0	2	0	0	1	0.821957	1	1	0.0150243	1	1	1	1	0.276192	1
53049159	53082209	-	15	ONECUT1	ONECUT1	0.0729655	0.787235	1	0	0	0	1	0.804313	1	1	1	0.0150387	1	1	1	1	0.542134
147119167	147142634	-	1	ACP6	ACP6	0.0729963	0.787235	1	0	0	0	2	0.999956	1	1	1	0.0150452	1	1	1	1	0.542134
18593452	18614498	+	22	TUBA8	TUBA8	0.0730997	0.787919	1	0	0	0	2	0.472005	1	1	1	0.0150672	1	1	1	1	0.542134
24446260	24469775	-	1	IL22RA1	IL22RA1	0.07314	0.787923	1	1	0	0	2	0.999956	1	1	0.134852	0.0150758	1	1	1	1	0.542134
30389632	30411429	+	16	ZNF48	ZNF48	0.0731862	0.78799	1	2	0	0	1	0.998855	1	1	0.537013	0.0150856	1	1	1	1	0.542134
124191286	124222318	+	8	FAM83A	FAM83A	0.0734965	0.790453	1	0	0	0	3	0.657862	1	1	1	0.0151515	1	1	1	1	0.542134
72057676	72074428	+	12	THAP2	THAP2	0.0735107	0.790453	1	0	0	0	2	0.998505	1	1	1	0.0151546	1	1	1	1	0.542134
75507021	75528926	-	16	CHST6	CHST6	0.0735352	0.790453	1	0	0	0	1	0.998856	1	1	1	0.0151598	1	1	1	1	0.542134
33130468	33160245	-	6	COL11A2	COL11A2	0.0737183	0.79199	1	0	0	0	2	0.997897	1	1	1	0.0151987	1	1	1	1	0.542134
43892596	43916401	-	21	RSPH1	RSPH1	0.0738185	0.792634	1	0	0	0	4	0.291708	1	1	1	0.01522	1	1	1	1	0.542134
45527207	45551063	+	21	PWP2	PWP2	0.0739707	0.793764	1	0	0	0	4	0.291712	1	1	1	0.0152524	1	1	1	1	0.542134
170151720	170181617	+	6	C6orf70	C6orf70	0.0740041	0.793764	1	1	0	0	2	0.997898	1	1	0.814511	0.0152595	1	1	1	1	0.542134
76781025	76823681	-	4	PPEF2	PPEF2	0.0741074	0.794439	1	1	0	0	1	0.72201	1	1	0.725652	0.0152814	1	1	1	1	0.542134
51286758	51417885	-	13	DLEU7	DLEU7	0.0742021	0.795022	0	2	0	0	1	0.822268	1	1	0.0153016	1	1	1	1	0.281028	1
97844754	97881563	-	7	TECPR1	TECPR1	0.0745702	0.798533	1	15	0	0	1	0.999566	1	1	0.604283	0.0153799	1	1	1	1	0.544146
46667822	46679703	+	17	HOXB-AS3	HOXB-AS3	0.0746333	0.798775	1	1	0	1	1	0.849427	0.835811	1	0.978242	0.0153933	1	1	1	1	0.544146
2205798	2228130	+	16	TRAF7	TRAF7	0.0749137	0.801341	1	2	0	0	1	0.99886	1	1	0.537022	0.015453	1	1	1	1	0.545278
41937222	41945843	-	19	ATP5SL	ATP5SL	0.0750519	0.802384	1	0	0	0	2	0.880047	1	1	1	0.0154824	1	1	1	1	0.545341
200860626	200884864	+	1	C1orf106	C1orf106	0.075302	0.804621	1	0	0	0	3	0.399294	1	1	1	0.0155357	1	1	1	1	0.546003
39878890	39890898	-	17	HAP1	HAP1	0.0754002	0.805235	1	1	0	1	1	0.849429	0.835813	1	0.978243	0.0155566	1	1	1	1	0.546003
4535031	4889524	+	3	ITPR1	ITPR1	0.0755505	0.806403	2	1	0	0	0	1	1	1	1	0.0155886	1	1	1	1	0.546154
52158483	52336171	+	13	WDFY2	WDFY2	0.0758202	0.808845	0	2	0	0	1	0.822654	1	1	0.015646	1	1	1	1	0.287087	1
50706884	50813801	+	19	MYH14	MYH14	0.0759636	0.809937	2	0	0	0	2	0.882455	1	1	1	0.0156766	1	1	1	1	0.54819
46731297	46753237	+	22	TRMU	TRMU	0.0760842	0.810784	1	0	0	0	2	0.472036	1	1	1	0.0157023	1	1	1	1	0.54819
101909846	101945814	-	10	ERLIN1	ERLIN1	0.0765386	0.815047	1	0	0	0	1	0.776416	1	1	1	0.0157991	1	1	1	1	0.549576
113993103	114024600	+	2	LOC654433	LOC654433	0.0765669	0.815047	1	0	0	0	2	0.84845	1	1	1	0.0158052	1	1	1	1	0.549576
92817898	92855782	-	7	HEPACAM2	HEPACAM2	0.0766626	0.815625	1	16	0	0	1	0.999571	1	1	0.338406	0.0158255	1	1	1	1	0.549576
203745322	203776949	-	2	WDR12	WDR12	0.0768705	0.817397	1	0	0	0	2	0.848451	1	1	1	0.0158699	1	1	1	1	0.549734
208059882	208084683	-	1	CD34	CD34	0.076982	0.818141	1	0	0	0	3	0.399298	1	1	1	0.0158936	1	1	1	1	0.549734
51559462	51568367	-	19	KLK13	KLK13	0.077426	0.822417	1	0	0	0	2	0.880054	1	1	1	0.0159883	1	1	1	1	0.549734
212965169	212990167	+	1	TATDN3	TATDN3	0.0775691	0.823494	1	0	0	0	3	0.3993	1	1	1	0.0160189	1	1	1	1	0.549734
53220502	53254604	-	23	KDM5C	KDM5C	0.0780592	0.828017	1	1	0	0	1	0.998893	1	1	0.372592	0.0161234	1	1	1	1	0.549734
1481426	1490410	-	19	PCSK4	PCSK4	0.0780853	0.828017	1	0	0	0	2	0.880056	1	1	1	0.016129	1	1	1	1	0.549734
1922043	1955109	+	8	KBTBD11	KBTBD11	0.0781212	0.828017	1	1	0	0	3	0.657906	1	1	0.287408	0.0161367	1	1	1	1	0.549734
58118075	58135944	-	12	AGAP2	AGAP2	0.0782156	0.828573	1	0	0	0	2	0.998519	1	1	1	0.0161568	1	1	1	1	0.549734
86302558	86338189	-	15	KLHL25	KLHL25	0.0784351	0.830395	1	1	0	0	1	0.804338	1	1	0.369125	0.0162037	1	1	1	1	0.549734
65171192	65211060	+	14	PLEKHG3	PLEKHG3	0.0784718	0.830395	1	1	0	1	0	1	0.820402	1	0.422772	0.0162115	1	1	1	1	0.549734
112327448	112364392	+	10	SMC3	SMC3	0.078532	0.830586	1	0	0	0	1	0.776423	1	1	1	0.0162244	1	1	1	1	0.549734
47021172	47051194	+	3	NBEAL2	NBEAL2	0.0786155	0.830724	1	1	0	0	0	1	1	1	0.998799	0.0162422	1	1	1	1	0.549734
241375114	241407495	+	2	GPC1	GPC1	0.0786292	0.830724	1	1	0	0	2	0.848456	1	1	0.0973715	0.0162451	1	1	1	1	0.549734
55505148	55530526	+	1	PCSK9	PCSK9	0.0787006	0.831033	1	0	0	0	2	0.999965	1	1	1	0.0162604	1	1	1	1	0.549734
3191316	3221401	-	3	CRBN	CRBN	0.0787738	0.831361	1	1	0	0	0	1	1	1	0.998799	0.016276	1	1	1	1	0.549734
36677322	36784063	-	22	MYH9	MYH9	0.0799331	0.843145	0	1	1	0	2	0.475006	1	0.0165237	0.10724	1	1	1	1	1	1
38136718	38183563	-	13	POSTN	POSTN	0.0800186	0.843596	1	1	0	0	1	0.821569	1	1	0.83548	0.016542	1	1	1	1	0.557763
169075946	169101960	+	1	ATP1B1	ATP1B1	0.0805913	0.849179	1	0	0	0	3	0.399307	1	1	1	0.0166645	1	1	1	1	0.560934
3933100	3942414	+	19	NMRK2	NMRK2	0.0808343	0.851114	1	0	0	0	2	0.880064	1	1	1	0.0167165	1	1	1	1	0.560963
80624528	80657315	-	6	ELOVL4	ELOVL4	0.0808612	0.851114	1	2	0	0	2	0.997932	1	1	0.335283	0.0167222	1	1	1	1	0.560963
80278899	80291921	-	17	SECTM1	SECTM1	0.0815007	0.857388	1	1	0	1	2	0.325603	0.835827	1	0.978248	0.0168591	1	1	1	1	0.564461
3976053	3985461	-	19	EEF2	EEF2	0.0816159	0.858142	1	0	0	0	2	0.880066	1	1	1	0.0168838	1	1	1	1	0.564461
175260456	175294303	+	2	SCRN3	SCRN3	0.082039	0.861936	1	0	0	0	2	0.848466	1	1	1	0.0169744	1	1	1	1	0.56511
101930803	101965623	-	8	YWHAZ	YWHAZ	0.0820907	0.861936	1	0	0	0	3	0.657943	1	1	1	0.0169854	1	1	1	1	0.56511
77623667	77659816	+	18	KCNG2	KCNG2	0.0821079	0.861936	1	4	0	0	1	0.999384	1	1	0.0265002	0.0169891	1	1	1	0.358741	0.56511
53195222	53226733	+	3	PRKCD	PRKCD	0.0823497	0.864015	1	1	0	0	0	1	1	1	0.998805	0.0170409	1	1	1	1	0.565262
10654592	10664094	+	19	ATG4D	ATG4D	0.0823968	0.864049	1	0	0	0	4	0.0404717	1	1	1	0.017051	1	1	1	1	0.565262
62392297	62414198	-	11	GANAB	GANAB	0.0831392	0.871372	1	1	0	1	0	1	0.739234	1	0.44418	0.0172101	1	1	1	1	0.56958
86563781	86588841	-	16	MTHFSD	MTHFSD	0.0836723	0.876493	1	0	0	0	1	0.998891	1	1	1	0.0173244	1	1	1	1	0.572226
108541630	108573714	+	3	TRAT1	TRAT1	0.0837827	0.877184	1	2	0	0	0	1	1	1	0.16301	0.0173481	1	1	1	1	0.572226
121986061	121986923	-	11	BLID	BLID	0.0839209	0.878164	0	0	0	1	3	0.0173777	0.739035	1	1	1	1	1	1	1	1
122848356	122852379	-	11	BSX	BSX	0.0841343	0.879284	0	0	0	1	3	0.0174235	0.739065	1	1	1	1	1	1	1	1
133710516	133715392	-	11	SPATA19	SPATA19	0.0841919	0.879284	0	0	0	1	3	0.0174359	0.739073	1	1	1	1	1	1	1	1
122928199	122933186	-	11	HSPA8	HSPA8	0.0841994	0.879284	0	0	0	1	3	0.0174375	0.739074	1	1	1	1	1	1	1	1
134118172	134123260	-	11	THYN1	THYN1	0.0842062	0.879284	0	0	0	1	3	0.017439	0.739075	1	1	1	1	1	1	1	1
18735988	18770846	-	2	NT5C1B-RDH14	NT5C1B-RDH14	0.0843832	0.880586	1	0	0	0	2	0.848472	1	1	1	0.017477	1	1	1	1	0.572442
151483861	151511167	+	1	CGN	CGN	0.0844202	0.880586	1	0	0	0	3	0.399316	1	1	1	0.0174849	1	1	1	1	0.572442
47422490	47454931	+	3	PTPN23	PTPN23	0.0846744	0.882182	1	1	0	0	0	1	1	1	0.998809	0.0175394	1	1	1	1	0.572442
134123433	134135746	+	11	ACAD8	ACAD8	0.0846938	0.882182	0	0	0	1	3	0.0175436	0.739143	1	1	1	1	1	1	1	1
106856540	106903700	+	9	SMC2	SMC2	0.0847122	0.882182	1	2	0	0	1	0.855213	1	1	0.998692	0.0175476	1	1	1	1	0.572442
51446558	51456344	-	19	KLK5	KLK5	0.084752	0.882182	1	0	0	0	2	0.880076	1	1	1	0.0175561	1	1	1	1	0.572442
44310396	44344904	+	6	SPATS1	SPATS1	0.0849205	0.883346	1	1	0	0	2	0.997952	1	1	0.814543	0.0175923	1	1	1	1	0.572442
56015016	56438710	+	8	XKR4	XKR4	0.0850248	0.883346	2	0	0	0	2	1	1	1	1	0.0176147	1	1	1	1	0.572442
41052813	41066450	+	17	G6PC	G6PC	0.0851812	0.883346	1	1	0	1	1	0.849449	0.835835	1	0.978252	0.0176483	1	1	1	1	0.572552
121163387	121184119	+	11	SC5D	SC5D	0.0852618	0.883346	0	0	0	1	3	0.0176656	0.739223	1	1	1	1	1	1	1	1
134094560	134117686	+	11	VPS26B	VPS26B	0.0854233	0.883346	0	0	0	1	3	0.0177003	0.739246	1	1	1	1	1	1	1	1
95517565	95557916	+	10	LGI1	LGI1	0.0854568	0.883346	1	0	0	0	1	0.77645	1	1	1	0.0177075	1	1	1	1	0.572803
67344717	67381044	+	8	ADHFE1	ADHFE1	0.0854875	0.883346	1	0	0	0	3	0.657975	1	1	1	0.0177141	1	1	1	1	0.572803
175204827	175254531	+	4	CEP44	CEP44	0.0858133	0.883346	1	1	0	0	1	0.722058	1	1	0.725699	0.0177841	1	1	1	1	0.573348
10413349	10851809	-	23	MID1	MID1	0.0859937	0.883346	2	1	0	0	1	1	1	1	0.375197	0.0178228	1	1	1	1	0.573348
30727976	30752913	-	22	SF3A1	SF3A1	0.0860197	0.883346	1	0	0	0	2	0.472141	1	1	1	0.0178284	1	1	1	1	0.573348
64662003	64684722	-	11	ATG2A	ATG2A	0.086107	0.883346	1	1	0	1	0	1	0.739242	1	0.444193	0.0178472	1	1	1	1	0.573348
134248397	134281812	-	11	B3GAT1	B3GAT1	0.086117	0.883346	0	0	0	0	3	0.0178493	1	1	1	1	1	1	1	1	1
122709254	122743347	+	11	CRTAM	CRTAM	0.0861627	0.883346	0	0	0	1	3	0.0178591	0.73935	1	1	1	1	1	1	1	1
1103935	1106787	+	19	GPX4	GPX4	0.086281	0.883346	0	1	0	0	2	0.879905	1	1	0.0178846	1	1	1	1	0.318419	1
1241748	1244824	+	19	ATP5D	ATP5D	0.0862986	0.883346	0	1	0	0	2	0.879911	1	1	0.0178884	1	1	1	1	0.318419	1
917341	921015	+	19	KISS1R	KISS1R	0.0863457	0.883346	0	1	0	0	2	0.879925	1	1	0.0178985	1	1	1	1	0.318419	1
405442	409170	-	19	C2CD4C	C2CD4C	0.0863499	0.883346	0	1	0	0	1	0.99825	1	1	0.0178994	1	1	1	1	0.318419	1
639925	643703	+	19	FGF22	FGF22	0.0863539	0.883346	0	1	0	0	1	0.99825	1	1	0.0179002	1	1	1	1	0.318419	1
859664	863610	+	19	CFD	CFD	0.0863671	0.883346	0	1	0	0	1	0.998251	1	1	0.0179031	1	1	1	1	0.318419	1
852290	856246	+	19	ELANE	ELANE	0.0863679	0.883346	0	1	0	0	1	0.998251	1	1	0.0179033	1	1	1	1	0.318419	1
827830	832017	+	19	AZU1	AZU1	0.086386	0.883346	0	1	0	0	1	0.998251	1	1	0.0179072	1	1	1	1	0.318419	1
75110534	75133345	+	11	RPS3	RPS3	0.0864401	0.883346	1	1	0	1	0	1	0.739243	1	0.444195	0.0179188	1	1	1	1	0.573558
197015	202209	-	19	FLJ45445	FLJ45445	0.0864652	0.883346	0	1	0	0	1	0.998253	1	1	0.0179242	1	1	1	1	0.318419	1
544033	549920	+	19	GZMM	GZMM	0.0865198	0.883346	0	1	0	0	1	0.998255	1	1	0.0179359	1	1	1	1	0.318419	1
676388	683392	+	19	FSTL3	FSTL3	0.0866076	0.883346	0	1	0	0	1	0.998257	1	1	0.0179548	1	1	1	1	0.318419	1
840984	848175	+	19	PRTN3	PRTN3	0.0866223	0.883346	0	1	0	0	1	0.998258	1	1	0.017958	1	1	1	1	0.318419	1
86274877	86323168	-	9	UBQLN1	UBQLN1	0.0866534	0.883346	1	2	0	0	1	0.855221	1	1	0.998704	0.0179647	1	1	1	1	0.573558
1229946	1237990	-	19	C19orf26	C19orf26	0.0866894	0.883346	0	1	0	0	2	0.880033	1	1	0.0179724	1	1	1	1	0.318419	1
28889808	28915830	+	16	ATP2A1	ATP2A1	0.0867412	0.883346	1	2	0	0	1	0.998901	1	1	0.537082	0.0179835	1	1	1	1	0.573558
1086577	1095391	-	19	POLR2E	POLR2E	0.08675	0.883346	0	1	0	0	2	0.880052	1	1	0.0179854	1	1	1	1	0.318419	1
3226608	3264684	-	23	MXRA5	MXRA5	0.0867506	0.883346	1	1	0	0	1	0.998919	1	1	0.372618	0.0179855	1	1	1	1	0.573558
496489	505343	+	19	MADCAM1	MADCAM1	0.0867531	0.883346	0	1	0	0	1	0.998261	1	1	0.0179861	1	1	1	1	0.318419	1
134146274	134189458	+	11	GLB1L3	GLB1L3	0.0867752	0.883346	0	0	0	1	3	0.0179908	0.739436	1	1	1	1	1	1	1	1
1000436	1009723	+	19	GRIN3B	GRIN3B	0.0867872	0.883346	0	1	0	0	2	0.880063	1	1	0.0179934	1	1	1	1	0.318419	1
812487	821967	-	19	LPPR3	LPPR3	0.0868023	0.883346	0	1	0	0	1	0.998263	1	1	0.0179967	1	1	1	1	0.318419	1
177433966	177476088	+	5	FAM153C	FAM153C	0.0868137	0.883346	1	9	0	1	0	1	0.999373	1	0.0234775	0.0179991	1	1	1	0.329766	0.573558
685545	695461	-	19	PRSS57	PRSS57	0.0868366	0.883346	0	1	0	0	1	0.998263	1	1	0.018004	1	1	1	1	0.318419	1
134201767	134246218	+	11	GLB1L2	GLB1L2	0.0868606	0.883346	0	0	0	1	3	0.0180092	0.739448	1	1	1	1	1	1	1	1
984327	994569	+	19	WDR18	WDR18	0.0868622	0.883346	0	1	0	0	2	0.880087	1	1	0.0180096	1	1	1	1	0.318419	1
531732	542087	+	19	CDC34	CDC34	0.0868711	0.883346	1	1	0	0	1	0.998264	1	1	0.0180115	0.0185674	1	1	1	0.318419	0.580414
281043	291435	-	19	PPAP2C	PPAP2C	0.086874	0.883346	0	1	0	0	1	0.998264	1	1	0.0180121	1	1	1	1	0.318419	1
1248551	1259142	+	19	MIDN	MIDN	0.0868897	0.883346	0	1	0	0	2	0.880096	1	1	0.0180155	1	1	1	1	0.318419	1
1009649	1021141	-	19	TMEM259	TMEM259	0.0869605	0.883346	0	1	0	0	2	0.880118	1	1	0.0180307	1	1	1	1	0.318419	1
463345	474983	-	19	ODF3L2	ODF3L2	0.086972	0.883346	1	1	0	0	1	0.998267	1	1	0.0180332	0.0208437	1	1	1	0.318419	0.606405
507496	519654	+	19	TPGS1	TPGS1	0.0870129	0.883346	0	1	0	0	1	0.998268	1	1	0.018042	1	1	1	1	0.318419	1
571276	583493	+	19	BSG	BSG	0.0870175	0.883346	0	1	0	0	1	0.998268	1	1	0.018043	1	1	1	1	0.318419	1
1026297	1039064	+	19	CNN2	CNN2	0.0870608	0.883346	0	1	0	0	2	0.880149	1	1	0.0180523	1	1	1	1	0.318419	1
751145	764318	+	19	MISP	MISP	0.0870927	0.883346	0	1	0	0	1	0.99827	1	1	0.0180591	1	1	1	1	0.318419	1
133778519	133826649	-	11	IGSF9B	IGSF9B	0.0871083	0.883346	0	0	0	1	3	0.0180625	0.739483	1	1	1	1	1	1	1	1
362056	376013	-	19	THEG	THEG	0.0871543	0.883346	0	1	0	0	1	0.998272	1	1	0.0180724	1	1	1	1	0.318419	1
101948123	101989344	-	10	CHUK	CHUK	0.0872168	0.883346	1	0	0	0	1	0.776457	1	1	1	0.0180858	1	1	1	1	0.575179
797391	812327	+	19	PTBP1	PTBP1	0.0872313	0.883346	0	1	0	0	1	0.998274	1	1	0.0180889	1	1	1	1	0.318419	1
647525	663233	-	19	RNF126	RNF126	0.087292	0.883346	1	1	0	0	1	0.998276	1	1	0.018102	0.0280305	1	1	1	0.318419	0.705231
181452685	181775921	+	1	CACNA1E	CACNA1E	0.0873213	0.883346	2	0	0	0	3	0.400521	1	1	1	0.0181083	1	1	1	1	0.575179
617222	633568	-	19	POLRMT	POLRMT	0.0873421	0.883346	0	1	0	0	1	0.998277	1	1	0.0181128	1	1	1	1	0.318419	1
896502	913225	-	19	R3HDM4	R3HDM4	0.0873717	0.883346	0	1	0	0	1	0.998278	1	1	0.0181192	1	1	1	1	0.318419	1
58176527	58196639	+	12	TSFM	TSFM	0.0875914	0.885113	1	0	0	0	2	0.998547	1	1	1	0.0181664	1	1	1	1	0.576098
1065921	1086627	+	19	HMHA1	HMHA1	0.0876848	0.885603	0	1	0	0	2	0.880344	1	1	0.0181865	1	1	1	1	0.318419	1
1205797	1228434	+	19	STK11	STK11	0.0878365	0.886681	0	1	0	0	2	0.880391	1	1	0.0182192	1	1	1	1	0.318419	1
867961	893218	-	19	MED16	MED16	0.0880423	0.887394	0	1	0	0	1	0.998296	1	1	0.0182635	1	1	1	1	0.318419	1
1040101	1065570	+	19	ABCA7	ABCA7	0.0880589	0.887394	1	1	0	0	2	0.880461	1	1	0.0182671	0.045054	1	1	1	0.318419	0.890472
128703452	128754526	+	4	HSPA4L	HSPA4L	0.0880716	0.887394	1	1	0	0	1	0.722067	1	1	0.725708	0.0182698	1	1	1	1	0.57641
33155449	33189265	+	3	CRTAP	CRTAP	0.0881006	0.887394	1	1	0	0	0	1	1	1	0.998815	0.0182761	1	1	1	1	0.57641
52929795	52965670	+	6	FBXO9	FBXO9	0.0881321	0.887394	1	1	0	0	2	0.997968	1	1	0.814552	0.0182828	1	1	1	1	0.57641
589892	617159	+	19	HCN2	HCN2	0.0882002	0.887627	0	1	0	0	1	0.9983	1	1	0.0182975	1	1	1	1	0.318419	1
120894802	120960354	+	11	TBCEL	TBCEL	0.088281	0.887987	0	0	0	1	3	0.0183149	0.739647	1	1	1	1	1	1	1	1
77252495	77272799	-	12	CSRP2	CSRP2	0.0883895	0.888343	1	0	0	0	2	0.998549	1	1	1	0.0183383	1	1	1	1	0.57641
95726039	95768985	-	5	PCSK1	PCSK1	0.0884347	0.888343	1	8	0	1	0	1	0.999378	1	0.118504	0.018348	1	1	1	1	0.57641
75598170	75643349	-	14	TMED10	TMED10	0.0884515	0.888343	1	1	0	1	0	1	0.820451	1	0.422848	0.0183516	1	1	1	1	0.57641
134022336	134094426	-	11	NCAPD3	NCAPD3	0.0887208	0.890594	0	0	0	1	3	0.0184096	0.739709	1	1	1	1	1	1	1	1
47653599	47689757	+	6	GPR115	GPR115	0.0887955	0.890891	1	1	0	0	2	0.997971	1	1	0.814554	0.0184257	1	1	1	1	0.577818
43622691	43666978	+	7	STK17A	STK17A	0.0890278	0.892641	1	13	0	0	1	0.999597	1	1	0.958308	0.0184758	1	1	1	1	0.578467
122753235	122830430	+	11	C11orf63	C11orf63	0.0890641	0.892641	0	0	0	1	3	0.0184836	0.739757	1	1	1	1	1	1	1	1
305574	344791	-	19	MIER2	MIER2	0.0891383	0.892641	0	1	0	0	1	0.998325	1	1	0.0184996	1	1	1	1	0.318419	1
708952	748330	+	19	PALM	PALM	0.089151	0.892641	0	1	0	0	1	0.998326	1	1	0.0185023	1	1	1	1	0.318419	1
133938819	134021652	+	11	JAM3	JAM3	0.0894431	0.893227	0	0	0	1	3	0.0185653	0.739811	1	1	1	1	1	1	1	1
416582	460996	-	19	SHC2	SHC2	0.0895461	0.893227	0	1	0	0	1	0.998336	1	1	0.0185875	1	1	1	1	0.318419	1
926036	972803	+	19	ARID3A	ARID3A	0.0897307	0.893227	0	1	0	0	2	0.880984	1	1	0.0186273	1	1	1	1	0.318419	1
120973374	121061515	+	11	TECTA	TECTA	0.0897998	0.893227	0	0	0	1	3	0.0186422	0.739861	1	1	1	1	1	1	1	1
45653007	45663408	-	19	NKPD1	NKPD1	0.0898317	0.893227	1	0	0	0	2	0.880091	1	1	1	0.0186491	1	1	1	1	0.581683
20002365	20040717	-	8	SLC18A1	SLC18A1	0.0900323	0.893227	1	1	0	0	3	0.658019	1	1	0.287445	0.0186923	1	1	1	1	0.581683
2407753	2436969	+	1	PLCH2	PLCH2	0.0900514	0.893227	1	1	0	0	2	0.999984	1	1	0.134875	0.0186964	1	1	1	1	0.581683
71296208	71348714	+	4	MUC7	MUC7	0.090426	0.893227	1	1	0	0	1	0.722077	1	1	0.725717	0.0187773	1	1	1	1	0.582279
146601355	146653948	+	4	C4orf51	C4orf51	0.0905689	0.893227	1	1	0	0	1	0.722078	1	1	0.725718	0.0188081	1	1	1	1	0.582279
61472466	61493115	-	20	TCFL5	TCFL5	0.0906567	0.893227	1	1	0	0	1	0.997668	1	1	0.882086	0.018827	1	1	1	1	0.582279
44183869	44229022	-	7	GCK	GCK	0.0906874	0.893227	1	13	0	0	1	0.999601	1	1	0.958319	0.0188337	1	1	1	1	0.582279
94110476	94134585	-	11	GPR83	GPR83	0.091128	0.893227	1	1	0	1	1	0.609931	0.739255	1	0.444215	0.0189287	1	1	1	1	0.584303
1107632	1174282	-	19	SBNO2	SBNO2	0.0912891	0.893227	0	1	0	0	2	0.881471	1	1	0.0189635	1	1	1	1	0.318419	1
44029648	44040284	+	19	ZNF575	ZNF575	0.0917653	0.893227	1	0	0	0	2	0.880097	1	1	1	0.0190664	1	1	1	1	0.587632
122943032	123066007	-	11	CLMP	CLMP	0.092138	0.893227	0	0	0	1	3	0.0191469	0.74019	1	1	1	1	1	1	1	1
34947782	35284703	-	21	DONSON	DONSON	0.0921665	0.893227	2	0	0	0	4	0.312323	1	1	1	0.0191531	1	1	1	1	0.589382
105412297	105452949	+	23	MUM1L1	MUM1L1	0.0923407	0.893227	1	0	0	0	1	0.998935	1	1	1	0.0191907	1	1	1	1	0.589621
189839098	189877472	+	2	COL3A1	COL3A1	0.0924893	0.893227	1	0	0	0	2	0.848496	1	1	1	0.0192228	1	1	1	1	0.589689
209757044	209787284	+	1	CAMK1G	CAMK1G	0.0930561	0.893227	1	0	0	0	3	0.399338	1	1	1	0.0193454	1	1	1	1	0.592422
24667262	24705295	+	6	ACOT13	ACOT13	0.0931791	0.893227	1	2	0	0	2	0.997993	1	1	0.335333	0.019372	1	1	1	1	0.592422
205882176	205912588	-	1	SLC26A9	SLC26A9	0.0935599	0.893227	1	0	0	0	3	0.399339	1	1	1	0.0194543	1	1	1	1	0.594009
85483764	85514223	-	1	MCOLN3	MCOLN3	0.0936975	0.893227	1	0	0	0	2	0.99999	1	1	1	0.0194841	1	1	1	1	0.594009
157052686	157098488	-	5	SOX30	SOX30	0.0940311	0.893227	1	9	0	1	0	1	0.999393	1	0.0234858	0.0195563	1	1	1	0.329766	0.594311
84509965	84538288	-	16	TLDC1	TLDC1	0.0940401	0.893227	1	0	0	0	1	0.998927	1	1	1	0.0195583	1	1	1	1	0.594311
99116457	99161127	-	10	RRP12	RRP12	0.0941608	0.893227	1	0	0	0	1	0.776484	1	1	1	0.0195844	1	1	1	1	0.594311
42354800	42355642	-	20	GTSF1L	GTSF1L	0.0942286	0.893227	0	4	0	0	1	0.997353	1	1	0.019599	1	1	1	1	0.318419	1
43752066	43753106	-	20	WFDC12	WFDC12	0.0942319	0.893227	0	4	0	0	1	0.997356	1	1	0.0195998	1	1	1	1	0.318419	1
44515129	44516238	-	20	SPATA25	SPATA25	0.0942331	0.893227	0	4	0	0	1	0.997358	1	1	0.0196	1	1	1	1	0.318419	1
44258384	44259831	+	20	WFDC10A	WFDC10A	0.0942389	0.893227	0	4	0	0	1	0.997363	1	1	0.0196013	1	1	1	1	0.318419	1
[truncated: 17,726 more rows]
