# Supplementary material for: The acquisition of molecular drivers in pediatric therapy-related myeloid neoplasms
Source: Nat Commun. 2021 Feb 12;12:985. doi: 10.1038/s41467-021-21255-8 (PMC7880998; doi:10.1038/s41467-021-21255-8)
Supplement: Supplementary file 14 — Supplementary Data 11 [file 41467_2021_21255_MOESM14_ESM.xlsx]

## Sheet: Sup. Data 11 Funct. Class Grp
Gene	Functional Class
HDGFRP3	Epigenomic
MYSM1	Epigenomic
NCOR1	Epigenomic
MLL5	Epigenomic
ASXL3	Epigenomic
KMT2A	Epigenomic
ASXL1	Epigenomic
KDM5A	Epigenomic
EZH2	Epigenomic
KMT2D	Epigenomic
KMT2C	Epigenomic
ATM	Epigenomic
BCOR	Epigenomic
PHF6	Epigenomic
SMARCA4	Epigenomic
BRCA1	Epigenomic
FOXP1	Epigenomic
NCOA1	Epigenomic
PHF8	Epigenomic
NSD1	Epigenomic
ARID2	Epigenomic
ATRX	Epigenomic
BRCA2	Epigenomic
CREBBP	Epigenomic
MYST4	Epigenomic
SUZ12	Epigenomic
SETD2	Epigenomic
ARID1A	Epigenomic
ASXL2	Epigenomic
BAZ2B	Epigenomic
NCOA6	Epigenomic
PRDM1	Epigenomic
SETBP1	Epigenomic
BRD4	Epigenomic
TET1	Epigenomic
BAP1	Epigenomic
BCORL1	Epigenomic
EP300	Epigenomic
KDM5C	Epigenomic
KMT2E	Epigenomic
NBN	Epigenomic
NFE2	Epigenomic
PARP14	Epigenomic
PHC1	Epigenomic
PHF10	Epigenomic
PRDM2	Epigenomic
SETD6	Epigenomic
SETDB1	Epigenomic
SMARCB1	Epigenomic
SRC	Epigenomic
TRIM24	Epigenomic
JAK3	Signaling
BRAF	Signaling
CSF3R	Signaling
NF1	Signaling
FLT3	Signaling
PTPN11	Signaling
ALK	Signaling
NRAS	Signaling
SH2B3	Signaling
KRAS	Signaling
NTRK1	Signaling
ROS1	Signaling
CBL	Signaling
KIT	Signaling
PDGFRA	Signaling
PIK3CG	Signaling
PTPN1	Signaling
RELA	Signaling
RET	Signaling
TSC2	Signaling
ABL1	Signaling
ABL2	Signaling
CSF1R	Signaling
EPOR	Signaling
FGFR1	Signaling
FGFR2	Signaling
FGFR4	Signaling
GNB1	Signaling
JAK2	Signaling
MET	Signaling
PIK3C2G	Signaling
PIK3CA	Signaling
PIK3R1	Signaling
PTEN	Signaling
PTPLA	Signaling
CBFB	Transcriptional Regulation
ETV6	Transcriptional Regulation
RUNX1	Transcriptional Regulation
WT1	Transcriptional Regulation
NUP98	Transcriptional Regulation
CEBPA	Transcriptional Regulation
GATA1	Transcriptional Regulation
CUX1	Transcriptional Regulation
IKZF1	Transcriptional Regulation
LZTR1	Transcriptional Regulation
MYC	Transcriptional Regulation
NACA	Transcriptional Regulation
UBTF	Transcriptional Regulation
MYB	Transcriptional Regulation
ZBTB7A	Transcriptional Regulation
ELF4	Transcriptional Regulation
EWSR1	Transcriptional Regulation
GATA2	Transcriptional Regulation
IKZF2	Transcriptional Regulation
LMO2	Transcriptional Regulation
NFIX	Transcriptional Regulation
NOTCH1	Transcriptional Regulation
NOTCH2	Transcriptional Regulation
PAX5	Transcriptional Regulation
TSPYL2	Transcriptional Regulation
MLH3	DNA Repair/Tumor Supression
XRCC2	DNA Repair/Tumor Supression
FANCD2	DNA Repair/Tumor Supression
BLM	DNA Repair/Tumor Supression
CHEK2	DNA Repair/Tumor Supression
FANCA	DNA Repair/Tumor Supression
MRE11A	DNA Repair/Tumor Supression
MSH2	DNA Repair/Tumor Supression
PMS2	DNA Repair/Tumor Supression
WRN	DNA Repair/Tumor Supression
PER1	DNA Repair/Tumor Supression
ERCC4	DNA Repair/Tumor Supression
FANCC	DNA Repair/Tumor Supression
FANCG	DNA Repair/Tumor Supression
MNAT1	DNA Repair/Tumor Supression
NEIL1	DNA Repair/Tumor Supression
NEIL2	DNA Repair/Tumor Supression
PMS1	DNA Repair/Tumor Supression
PNKP	DNA Repair/Tumor Supression
POLG	DNA Repair/Tumor Supression
RAD50	DNA Repair/Tumor Supression
RPA4	DNA Repair/Tumor Supression
XRCC1	DNA Repair/Tumor Supression
MSH6	DNA Repair/Tumor Supression
XRCC4	DNA Repair/Tumor Supression
CCND2	DNA Repair/Tumor Supression
TP53	DNA Repair/Tumor Supression
RB1	DNA Repair/Tumor Supression
CCND3	DNA Repair/Tumor Supression
PPM1D	DNA Repair/Tumor Supression
PPM1F	DNA Repair/Tumor Supression
