# Supplementary material for: The acquisition of molecular drivers in pediatric therapy-related myeloid neoplasms
Source: Nat Commun. 2021 Feb 12;12:985. doi: 10.1038/s41467-021-21255-8 (PMC7880998; doi:10.1038/s41467-021-21255-8)
Supplement: Supplementary file 16 — Supplementary Data 13 [file 41467_2021_21255_MOESM16_ESM.xlsx]

## Sheet: Sup. Data 13 N.Only.Clin.Data 
Patient Sample ID	Mutated Gene	VAF (Normal)	Clinical Description	Protocol	Radiation	Tenopiside	VP-16	Topotecan	Cyclophosphamide	Ifosphamide	Busulfan	Cisplatin	Carboplatin
SJ016504	ARID2	0.53	Diagnosed with non Hodgkin Lymphoma at 6 years of age. At week 87 of maintenance therapy developed treatment related AML with t(9;11). Mutation confirmed by PCR/sanger sequencing in the laboratory.	Total XIII (I/E)			2700		2400
SJ016509	CREBBP	0.35	Diagnosed with B cell ALL at 2.5 years of age. At week 56 of maintenance therapy developed treatment related AML with t(2;11).	Total XIII HR			6300		5100
SJ021960	ETV6	0.3	Diagnosed with B cell ALL at 22 months of age. Developed treatment related AML at week 101 of maintenance therapy. Patient's mother received germline testing and was found to have an ETV6 mutation.	Total XVI LR					1000
SJ043618	ETV6	0.56	Diagnosed with B cell ALL (hyperdiploid) at age 16. Developed AML 2 years into therapy at week 81 of continuation with loss of chromosome 7 and t(11;19). Of note, beginning early in induction had difficulty throughout therapy with thrombocytopenia which required manipulation of chemotherapy schedule.	Total XIIIB LR			600
SJ004031	EZH2, PTPN11	0.43, 0.39	Diagnosed with B cell ALL at 5 years of age. Six years off therapy had relapse of B cell ALL. At time of relapse only cytogenetic abnormalities noted were t(X;2) present at original diagnosis but also had noted myeloid lineage dysplasia. Underwent bone marrow transplant and on day +56 developed treatment related AML with multiple additional cytogenetic abnormalities.	Total XIIIA, R16, NPTP w/ teniposide for maintenance, CPMSMD conditioning (Cytarabine, Cyclophosphamide, ATG, TBI	2300 cGy to cranium, 1400 cGy to spine and total body	3600	2600	12	8090
SJ005142	FANCD2	0.26	Diagnosed with T cell ALL at age 15. One and a half years into therapy began have dyspoetic changes in the bone marrow. Over the next year, developed treatment related MDS which evolved into acute myeloid leukemia with a t(10;11).	TotalXIIIB HR	1800 cGy CSI		14700		9900
SJ016496	NF1	0.5	Diagnosed with B cell ALL at age 16 and devloped treatment related AML at week 58 of maintenance therapy. Has clinically diagnosed Neurofibromatosis Type I.	Total XIIIB			6900		3900
SJ016519	PMS2	0.34	Diagnosed with B cell leukemia at age 3. Therapy related changes were noted on bone marrow studies performed at week 97 of maintenance and at end of therapy. Developed treatment related AML 15 months off therapy with loss of chromosome 7.	Total XIIIB LR (6-MP only)			1200		900
SJ043615	RPL22	0.44	Diagnosed with B cell ALL (hyperdiploid) at 6 years of age. At week 98 of maintenance therapy was found to have treatment related AML with t(11;19).	Total XIII HR			12300		8100
SJ001119	TP53	0.58	Diagnosed with osteosarcoma at age of 7 and developed treatment related AML 42 months off therapy. Diagnosed with LiFraumeni Disease by clinical testing.	OS08 Stratum A								480 mg/m2
SJ030708	TP53	0.21	Diagnosed with Ewing sarcoma at age 18 with recurrance about 1 year after primary therapy. Relapse thearpy included BMNIRN (w/ Irinotecan and talazoparib) and then autologous stem cell transplant. Developed treatment related AML 3 years off therapy from original diagnosis.	AEWS1031 Arm A, BMNIRN, NPTP at relapse	5580 cGy (primary), 4000 cGy (relapse)		3500	18.75	14650	63000	10 mg/kg
SJ015852	TP53	0.52	Diagnosed with B cell ALL at age 13 (hypodiploid) at age 13. Developed secondary MDS 10 months off therapy.	Total XV SR					1000
SJ018205	TP53	0.5	Diagnosed with WHO Grade III Anaplastic Astrocytoma at age 13. Developed treatment related MDS 6 years off therapy with loss of chromosomes 3, 5, and 7.	POG9431	54000 cGy to Tumor			39.375
SJ016463	TP53	0.58	Diagnosed with osteosarcoma of chest wall at age of 15. Developed therapy related MDS with loss of chromosome 7 one year into therapy . Of note, also had local recurrance of osteosarcoma at same time and later had metastatic relapse. TP53 mutation confirmed in laboratory by PCR/sanger sequencing.	OS99			3000			72000
SJ016482	TP53	0.45	Diagnosed with retroperitoneal alveolar rhabdomyosarcoma at age 3. Developed treatment related AML 3.5 years after completing therapy. Diagnosed by clinical testing with LiFraumeni Disease.	COF D908	4140 cGy to retroperitoneum				33000
SJ015849	TP53	0.17	Patient was diagnosed with hypodiploid B cell ALL at age 11. Throughout therapy had bone marrow aspirates that showed dyspoetic changes with erythroid hyperplasia and decreased differentiating granulocytic precursors. Developed treatment related MDS 2 years after completing therapy for ALL. MDS ultimately progressed to AML within 3 months.	Total XIIIB	2400 cGy CNS		13200		9000
SJ016486	TRIP11	0.4	Patient diagnosed with Ph+ B cell ALL at 3.5 years of age and had subsquent relapse of Ph+ B cell ALL including CNS disease. Developed AML with t(9;11) 4 months after most recent therapy for relapse. Original t(9;22) was not present at time of diagnosis of tAML.	Total Xh, R12, POG8594	4800 cGy to CNS, 500 cGy to T2-T8	7890	4200		4200
SJ016473	TP53	0.07	Patient was diagnosed with mediastinal mixed germ cell tumor at age 14. Received chemotherapy, surgery, and autologous stem cell transplant. 7 months after autologous transplant developed pancytopenia and was diagnosed with treatment related MDS.	GCT01 P1, auto HSCT	none		4250		7200	2400		800	2100
SJ043624	TP53	0.25	Patient was diagnosed with standard-risk ALL with TEL-AML fusion at age 6. Classified as rapid early responder. Initial therapy was complicated by significant myelosuppression leading to treatment delays. Two years off therapy evaluation revealed MDS that progressed to AML after an additional 1 year (3 years off therapy).	AALL0331	none				1000
