# Supplementary material for: The acquisition of molecular drivers in pediatric therapy-related myeloid neoplasms
Source: Nat Commun. 2021 Feb 12;12:985. doi: 10.1038/s41467-021-21255-8 (PMC7880998; doi:10.1038/s41467-021-21255-8)
Supplement: Supplementary file 17 — Supplementary Data 14 [file 41467_2021_21255_MOESM17_ESM.xlsx]

## Sheet: Sup. Data 14 Germ.Gene.List
Adapted from: Zhang, J. et al. Germline Mutations in Predisposition Genes in Pediatric Cancer. N Engl J Med 373, 2336-46 (2015).
GeneID	Gene Name	Gene Link	HGNC Approved Name	Cytogenetic	Familial Syndrome	PubMed	Category	Tumor Suppressor	Kinase	ACMG
144568	A2ML1	A2ML1	Alpha-2-macroglobulin like 1	12p13.31	Noonan syndrome	24939586	Other CancerGene
24	ABCA4	ABCA4	ATP-binding cassette, sub-family A (ABC1), member 4	1p22			Other CancerGene
22	ABCB7	ABCB7	ATP- binding cassette, sub-family B, member 7	Xq13.3	X linked Sideroblastic Anemia	24003969	X linked
215	ABCD1	ABCD1	ATP-binding cassette, sub-family D (ALD), member 1	Xq28			Other CancerGene
10006	ABI1	ABI1	ABL-interactor 1	10p12.1			Other CancerGene
25	ABL1	ABL1	ABL proto-oncogene 1, non-receptor tyrosine kinase	9q34.1			Kinase		Yes
27	ABL2	ABL2	ABL proto-oncogene 2, non-receptor tyrosine kinase	1q25.2			Kinase		Yes
65057	ACD	ACD	ACD shelterin complex subunit and telomerase recruitment factor	16q22.1	Dyskeratosis Congenita	20301779	Other CancerGene
57007	ACKR3	ACKR3	Atypical chemokine receptor 3	2q37.3			Other CancerGene
2181	ACSL3	ACSL3	Acyl-CoA synthetase long-chain family member 3	2q34-q35			Other CancerGene
23305	ACSL6	ACSL6	Acyl-CoA synthetase long-chain family member 6	5q31			Other CancerGene
100	ADA	ADA	Adenosine deaminase	20q13.12	Severe Combined Immunodeficiency (AR)	3839802	Other CancerGene
4299	AFF1	AFF1	AF4/FMR2 family, member 1	4q21.3			Other CancerGene
3899	AFF3	AFF3	AF4/FMR2 family, member 3	2q11.2-q12			Other CancerGene
27125	AFF4	AFF4	AF4/FMR2 family, member 4	5q31			Other CancerGene
204	AK2	AK2	Adenylate kinase 2	1p35.1	Reticular dysgenesis	19043417	Kinase		Yes
10142	AKAP9	AKAP9	A kinase (PRKA) anchor protein 9	7q21-q22			Other CancerGene
207	AKT1	AKT1	V-akt murine thymoma viral oncogene homolog 1	14q32.33	Cowden syndrome	4635800	Other CancerGene
208	AKT2	AKT2	V-akt murine thymoma viral oncogene homolog 2	19q13.1-q13.2			Other CancerGene
217	ALDH2	ALDH2	Aldehyde dehydrogenase 2 family (mitochondrial)	12q24.12			Other CancerGene
238	ALK	ALK	Anaplastic lymphoma receptor tyrosine kinase	2p23	Familial neuroblastoma	18724359	Autosomal Dominant		Yes
139285	AMER1	AMER1	APC membrane recruitment protein 1	Xq11.1			Other CancerGene
22852	ANKRD26	ANKRD26	Ankyrin repeat domain 26	10p12.1			Other CancerGene
8546	AP3B1	AP3B1	Adaptor related protein complex 3 subunit beta 1	5q14.1	Hermansky-Pudlak syndrome 2		Other CancerGene
324	APC	APC	Adenomatous polyposis coli	5q21-q22	Familial Adenomatous Polyposis	23788249	Autosomal Dominant	Yes		Yes
23092	ARHGAP26	ARHGAP26	Rho GTPase activating protein 26	5q31			Other CancerGene
23365	ARHGEF12	ARHGEF12	Rho guanine nucleotide exchange factor (GEF) 12	11q23.3			Tumor Suppressor	Yes
8289	ARID1A	ARID1A	AT rich interactive domain 1A (SWI-like)	1p36.1-p35			Tumor Suppressor	Yes
196528	ARID2	ARID2	AT rich interactive domain 2 (ARID, RFX-like)	12q13.11			Tumor Suppressor	Yes
84159	ARID5B	ARID5B	AT rich interactive domain 5B (MRF1-like)	10q11.22			Other CancerGene
405	ARNT	ARNT	aryl hydrocarbon receptor nuclear translocator	1q21			Other CancerGene
79058	ASPSCR1	ASPSCR1	Alveolar soft part sarcoma chromosome region, candidate 1	17q25			Other CancerGene
171023	ASXL1	ASXL1	Additional sex combs like transcriptional regulator 1	20q11			Tumor Suppressor	Yes
55252	ASXL2	ASXL2	ASXL transcriptional regulator 2	2p23.3			Other CancerGene
471	ATIC	ATIC	5-aminoimidazole-4-carboxamide ribonucleotide formyltransferase/IMP cyclohydrolase	2q35			Other CancerGene
472	ATM	ATM	ATM serine/threonine kinase	11q22-q23	Ataxia Telangiectasia	9288106	Autosomal Recessive	Yes	Yes
545	ATR	ATR	ATR serine/threonine kinase	3q23	Cutaneous telangiectasia and cancer syndrome	22341969	Kinase		Yes
546	ATRX	ATRX	alpha thalassemia/mental retardation syndrome X-linked	Xq21.1	Alpha-thalassemia myelodysplasia syndrome (somatic), Pediatric glioblastoma (somatic)	22286061	Other CancerGene
8313	AXIN2	AXIN2	Axin 2	17q24.1	Ectodermal Dysplasia and Colorectal Polyp syndrome	23539595	Tumor Suppressor	Yes
8314	BAP1	BAP1	BRCA1 associated protein-1 (ubiquitin carboxy-terminal hydrolase)	3p21.1	Melanocytic Tumor syndrome, Familial Uveal Melanoma	23684012	Autosomal Dominant	Yes
580	BARD1	BARD1	BRCA1 associated RING domain 1	2q35			Tumor Suppressor	Yes
8915	BCL10	BCL10	B-cell CLL/lymphoma 10	1p22			Tumor Suppressor	Yes
53335	BCL11A	BCL11A	B-cell CLL/lymphoma 11A (zinc finger protein)	2p16.1			Other CancerGene
64919	BCL11B	BCL11B	B-cell CLL/lymphoma 11B (zinc finger protein)	14q32			Other CancerGene
596	BCL2	BCL2	B-cell CLL/lymphoma 2	18q21.3			Other CancerGene
10018	BCL2L11	BCL2L11	BCL2 like 11	2q13			Other CancerGene
602	BCL3	BCL3	B-cell CLL/lymphoma 3	19q13.1-q13.2			Other CancerGene
604	BCL6	BCL6	B-cell CLL/lymphoma 6	3q27			Other CancerGene
605	BCL7A	BCL7A	B-cell CLL/lymphoma 7A	12q24.1			Other CancerGene
607	BCL9	BCL9	B-cell CLL/lymphoma 9	1q21			Other CancerGene
54880	BCOR	BCOR	BCL6 corepressor	Xp11.4			Other CancerGene
63035	BCORL1	BCORL1	BCL6 corepressor like 1	Xq26.1			Other CancerGene
613	BCR	BCR	Breakpoint cluster region	22q11			Tumor Suppressor	Yes
330	BIRC3	BIRC3	Baculoviral IAP repeat containing 3	11q22			Other CancerGene
641	BLM	BLM	Bloom syndrome, RecQ helicase-like	15q26.1	Bloom Syndrome	11257107	Autosomal Recessive	Yes
652	BMP4	BMP4	Bone morphogenetic protein 4	14q22-q23	Susceptibility to colorectal cancer	23539595	Other CancerGene
657	BMPR1A	BMPR1A	bone morphogenetic protein receptor, type IA	10q22.3	Hereditary Mixed Polyposis Syndrome	23539595	Autosomal Dominant			yes
673	BRAF	BRAF	B-Raf proto-oncogene, serine/threonine kinase	7q34	Cardiofaciocutaneous syndrome	23875798	Autosomal Dominant		Yes
672	BRCA1	BRCA1	breast cancer 1, early onset	17q21.31	Hereditary Breast and Ovarian Cancer	23788249	Autosomal Dominant	Yes		Yes
675	BRCA2	BRCA2	breast cancer 2, early onset	13q12-q13	Hereditary Breast and Ovarian Cancer	23788249	Autosomal Dominant	Yes		Yes
8019	BRD3	BRD3	bromodomain containing 3	9q34			Other CancerGene
23476	BRD4	BRD4	bromodomain containing 4	19p13.12			Other CancerGene
83990	BRIP1	BRIP1	BRCA1 interacting protein C-terminal helicase 1	17q22.2	predisposition to ovarian cancer	21964575	Autosomal Recessive
694	BTG1	BTG1	B-cell translocation gene 1, anti-proliferative	12q21.33			Other CancerGene
695	BTK	BTK	Bruton agammaglobulinemia tyrosine kinase	Xq21.33-q22	X-linked agammaglobulinemia	24658273	Kinase		Yes
701	BUB1B	BUB1B	BUB1 mitotic checkpoint serine/threonine kinase B	15q15	mosaic variegated aneuploidy and cancer predisposition (AR)	15475955	Tumor Suppressor	Yes	Yes
84529	C15ORF41	C15ORF41	Chromosome 15 open reading frame 41	15q14	Dyserythropoietic anemia, congenital, type Ib		Other CancerGene
80304	C2orf44	C2orf44	Chromosome 2 open reading frame 44	2p23.3			Other CancerGene
811	CALR	CALR	Calreticulin	19p13.13	Associated with myeloproliferative neoplams	27466382	Other CancerGene
23261	CAMTA1	CAMTA1	Calmodulin binding transcription activator 1	1p36.31-p36.23			Tumor Suppressor	Yes
124583	CANT1	CANT1	Calcium activated nucleotidase 1	17q25.3			Other CancerGene
84433	CARD11	CARD11	Caspase recruitment domain family, member 11	7p22			Other CancerGene
833	CARS	CARS	Cysteinyl-tRNA synthetase	11p15.5			Other CancerGene
57082	CASC5	CASC5	Cancer susceptibility candidate 5	15q14			Other CancerGene
843	CASP10	CASP10	Caspase 10, apoptosis-related cysteine peptidase	2q33-q34			Other CancerGene
841	CASP8	CASP8	Caspase 8, apoptosis-related cysteine peptidase	2q33-q34			Tumor Suppressor	Yes
863	CBFA2T3	CBFA2T3	Core-binding factor, runt domain, alpha subunit 2; translocated to, 3	16q24			Tumor Suppressor	Yes
865	CBFB	CBFB	Core-binding factor, beta subunit	16q22.1			Other CancerGene
867	CBL	CBL	Cbl proto-oncogene, E3 ubiquitin protein ligase	11q23.3	Noonan syndrome, CBL associated Juvenile Myelomonocytic Leukemia and Developmental Anomalie	23875798	Autosomal Dominant
868	CBLB	CBLB	Cbl proto-oncogene B, E3 ubiquitin protein ligase	3q			Other CancerGene
23624	CBLC	CBLC	Cbl proto-oncogene C, E3 ubiquitin protein ligase	19q13.2			Other CancerGene
8030	CCDC6	CCDC6	Coiled-coil domain containing 6	10q21.2			Other CancerGene
57820	CCNB1IP1	CCNB1IP1	Cyclin B1 interacting protein 1, E3 ubiquitin protein ligase	14q11.2			Other CancerGene
595	CCND1	CCND1	Cyclin D1	11q13			Other CancerGene
894	CCND2	CCND2	Cyclin D2	12p13			Other CancerGene
896	CCND3	CCND3	Cyclin D3	6p21			Other CancerGene
898	CCNE1	CCNE1	Cyclin E1	19q12			Other CancerGene
29126	CD274	CD274	CD274 molecule	9p24.1			Other CancerGene
972	CD74	CD74	CD74 molecule, major histocompatibility complex, class II invariant chain	5q32			Other CancerGene
973	CD79A	CD79A	CD79a molecule, immunoglobulin-associated alpha	19q13.2			Other CancerGene
974	CD79B	CD79B	CD79b molecule, immunoglobulin-associated beta	17q23			Other CancerGene
146059	CDAN1	CDAN1	Codanin 1	15q15.2	Dyserythropoietic anemia, congenital, type Ia	12434312	Other CancerGene
993	CDC25A	CDC25A	Cell division cycle 25A	3p21			Other CancerGene
990	CDC6	CDC6	Cell Division Cycle 6	17q21.2			Other CancerGene
79577	CDC73	CDC73	Cell division cycle 73	1q25	Hyperparathyroidism-Jaw Tumor Syndrome	12960210	Autosomal Dominant	Yes
999	CDH1	CDH1	Cadherin 1, type 1, E-cadherin (epithelial)	16q22.1	Hereditary Diffuse Gastric Cancer, Familial Lobular Breast Cancer	12588804	Autosomal Dominant	Yes
1009	CDH11	CDH11	Cadherin 11, type 2, OB-cadherin (osteoblast)	16q21			Tumor Suppressor	Yes
51755	CDK12	CDK12	Cyclin-dependent kinase 12	17q12			Other CancerGene		Yes
1019	CDK4	CDK4	Cyclin-dependent kinase 4	12q13	Hereditary Melanoma	14993899	Autosomal Dominant		Yes
1021	CDK6	CDK6	Cyclin-dependent kinase 6	7q21-q22			Other CancerGene		Yes
1026	CDKN1A	CDKN1A	Cyclin-dependent kinase inhibitor 1A (p21, Cip1)	6p21.1			Tumor Suppressor	Yes
1028	CDKN1C	CDKN1C	Cyclin-dependent kinase inhibitor 1C (p57, Kip2)	11p15.5	Beckwith-Wiedemann syndrome	10424812	Autosomal Dominant	Yes
1029	CDKN2A	CDKN2A	Cyclin-dependent kinase inhibitor 2A	9p21	Familial Malignant Melanoma and Tumors of the Nervous system, Familial Uveal Melanoma	15146471	Autosomal Dominant	Yes
1031	CDKN2C	CDKN2C	Cyclin-dependent kinase inhibitor 2C (p18, inhibits CDK4)	1p32.3			Tumor Suppressor	Yes
1045	CDX2	CDX2	Caudal type homeobox 2	13q12.2			Other CancerGene
1050	CEBPA	CEBPA	CCAAT/enhancer binding protein (C/EBP), alpha	19q13.1	Familial Acute Myeloid Leukemia	12661007	Autosomal Dominant	Yes
1053	CEBPE	CEBPE	CCAAT enhancer binding protein episilon	14q11.2	Neutrophil- specific granule deficiency	10359588	Other CancerGene
79145	CHCHD7	CHCHD7	Coiled-coil-helix-coiled-coil-helix domain containing 7	8q11.23			Other CancerGene
11200	CHEK2	CHEK2	Checkpoint kinase 2	22q12.1	Hereditary Breast and Ovarian Cancer, non-BRCA1/2	19338683	Tumor Suppressor	Yes	Yes
26511	CHIC2	CHIC2	Cysteine-rich hydrophobic domain 2	4q12			Other CancerGene
1123	CHN1	CHN1	Chimerin 1	2q31-q32.1			Other CancerGene
23152	CIC	CIC	Capicua transcriptional repressor	19q13.2			Other CancerGene
4261	CIITA	CIITA	Class II, major histocompatibility complex, transactivator	16p13	Bare lymphocyte syndrome		Other CancerGene
10978	CLP1	CLP1	Cleavage and polyadenylation factor I subunit 1	11q12.1			Other CancerGene
1213	CLTC	CLTC	Clathrin, heavy chain (Hc)	17q23.1			Other CancerGene
8218	CLTCL1	CLTCL1	Clathrin, heavy chain-like 1	22q11.2			Other CancerGene
7555	CNBP	CNBP	CCHC-type zinc finger, nucleic acid binding protein	3q21			Other CancerGene
11064	CNTRL	CNTRL	Centriolin	9q33.2			Other CancerGene
120376	COLCA2	COLCA2	Colorectal cancer associated 2	11q23.1	Susceptibility to colorectal cancer	23539595	Other CancerGene
1345	COX6C	COX6C	Cytochrome c oxidase subunit VIc	8q22.2			Other CancerGene
1385	CREB1	CREB1	cAMP responsive element binding protein 1	2q34			Other CancerGene
90993	CREB3L1	CREB3L1	cAMP responsive element binding protein 3-like 1	11q11			Other CancerGene
64764	CREB3L2	CREB3L2	cAMP responsive element binding protein 3-like 2	7q34			Other CancerGene
1387	CREBBP	CREBBP	CREB binding protein	16p13.3	Rubinstein-Taybi syndrome	2009371	Tumor Suppressor	Yes
64109	CRLF2	CRLF2	Cytokine receptor-like factor 2	Xp22.3 and Yp11.3			Other CancerGene
23373	CRTC1	CRTC1	CREB regulated transcription coactivator 1	19p13			Other CancerGene
64784	CRTC3	CRTC3	CREB regulated transcription coactivator 3	15q26.1			Other CancerGene
1441	CSF3R	CSF3R	Colony stimulating factor 3 receptor	1p34.3	Neutropenia, severe congenital, 7	24753537	Other CancerGene
80169	CTC1	CTC1	CST telomere replication complex component 1	17p13.1			Other CancerGene
10664	CTCF	CTCF	CCCTC- binding factor	16p22.1			Other CancerGene
1499	CTNNB1	CTNNB1	Catenin (cadherin-associated protein), beta 1, 88kDa	3p21			Other CancerGene
7852	CXCR4	CXCR4	CXC mofif chemokine receptor 4	2q22.1	WHIM Syndrome	19057201	Other CancerGene
1540	CYLD	CYLD	Cylindromatosis (turban tumor syndrome)	16q12.1	Familial Cylindromatosis, Familial Multiple Trichoepithelioma	18234730	Tumor Suppressor	Yes
1616	DAXX	DAXX	Death-domain associated protein	6p21.3			Other CancerGene
1643	DDB2	DDB2	Damage-specific DNA binding protein 2, 48kDa	11p12-p11	Xeroderma Pigmentosa	22044607	Autosomal Recessive
1649	DDIT3	DDIT3	DNA-damage-inducible transcript 3	12q13.1-q13.2			Other CancerGene
1662	DDX10	DDX10	DEAD (Asp-Glu-Ala-Asp) box polypeptide 10	11q22-q23			Other CancerGene
51428	DDX41	DDX41	DEAD-box helicase 41	5p35.3	Susceptibility to hematologic malignancy	26712909	Autosomal Dominant
1655	DDX5	DDX5	DEAD (Asp-Glu-Ala-Asp) box helicase 5	17q21			Other CancerGene
1656	DDX6	DDX6	DEAD (Asp-Glu-Ala-Asp) box helicase 6	11q23.3			Other CancerGene
7913	DEK	DEK	DEK proto-oncogene	6p23			Other CancerGene
23405	DICER1	DICER1	Dicer 1, ribonuclease type III	14q32.13	DICER1 syndrome, Familial Multinodular Goiter	21205968	Autosomal Dominant
57609	DIP2B	DIP2B	DIP2 disco-interacting protein 2 homolog B (Drosophila)	12q13.12			Other CancerGene
129563	DIS3L2	DIS3L2	DIS3 like 3'-5' exoribonuclease 2	2q37.1	Perlman Syndrome	6093533	Other CancerGene
1736	DKC1	DKC1	Dyskeratosis congenita 1, dyskerin	Xq28	Congenital Dyskeratosis	22965356	Other CancerGene
1785	DNM2	DNM2	Dynamin 2	19p			Other CancerGene
1788	DNMT3A	DNMT3A	DNA (cytosine-5-)-methyltransferase 3 alpha	2p23			Other CancerGene
11221	DUSP10	DUSP10	Dual specificity phosphatase 10	1q41	Susceptibility to colorectal cancer	23539595	Other CancerGene
22947	DUX4L1	DUX4L1	Double homeobox 4 like 1	4q35.2			Other CancerGene
1879	EBF1	EBF1	Early B-cell factor 1	5q34			Other CancerGene
345930	ECT2L	ECT2L	Epithelial cell transforming 2 like	6q24.1			Other CancerGene
1956	EGFR	EGFR	Epidermal growth factor receptor	7p12	Congenital Hereditary Lymphedema,Familial Infantile Hemangioma, Hereditary Lung cancer	16258541	Kinase		Yes
8667	EIF3H	EIF3H	Eukaryotic translation initiation factor 3, subunit H	8q24.11	Susceptibility to colorectal cancer	23539595	Other CancerGene
1974	EIF4A2	EIF4A2	Eukaryotic translation initiation factor 4A2	3q28			Other CancerGene
1991	ELANE	ELANE	Elastase, neutrophil expressed	19p13.3	Severe congenital neutropenia	22053285	Other CancerGene
2000	ELF4	ELF4	E74-like factor 4 (ets domain transcription factor)	Xq26			Other CancerGene
2005	ELK4	ELK4	ELK4, ETS-domain protein (SRF accessory protein 1)	1q32			Other CancerGene
8178	ELL	ELL	Elongation factor RNA polymerase II	19p13.1			Other CancerGene
2006	ELN	ELN	Elastin	7q11.1-q21.1			Other CancerGene
27436	EML4	EML4	Echinoderm microtubule associated protein like 4	2p21			Other CancerGene
2033	EP300	EP300	E1A binding protein p300	22q13.2	Rubinstein-Taybi syndrome	2009371	Other CancerGene
4072	EPCAM	EPCAM	Epithelial cell adhesion molecule	2p21	Lynch syndrome	14993899	Autosomal Dominant
2057	EPOR	EPOR	Erythropoietin receptor	19p13.2	Erythrocytosis, familial, 1	9192789	Other CancerGene
2060	EPS15	EPS15	Epidermal growth factor receptor pathway substrate 15	1p32			Other CancerGene
2064	ERBB2	ERBB2	Erb-b2 receptor tyrosine kinase 2	17q11.2-q12			Kinase		Yes
2067	ERCC1	ERCC1	Xeroderma Pigmentosa	19q13.32	Xeroderma Pigmentosa		Autosomal Recessive
2068	ERCC2	ERCC2	Excision repair cross-complementation group 2	19q13.3	Xeroderma Pigmentosa	22044607	Autosomal Recessive
2071	ERCC3	ERCC3	Excision repair cross-complementation group 3	2q21	Xeroderma Pigmentosa	22044607	Autosomal Recessive
2072	ERCC4	ERCC4	Excision repair cross-complementation group 4	16p13.3	Xeroderma Pigmentosa	22044607	Autosomal Recessive
2073	ERCC5	ERCC5	Excision repair cross-complementation group 5	13q22-q34	Xeroderma Pigmentosa	22044607	Autosomal Recessive
2078	ERG	ERG	V-ets avian erythroblastosis virus E26 oncogene homolog	21q22.3			Other CancerGene
2115	ETV1	ETV1	Ets variant 1	7p22			Other CancerGene
2118	ETV4	ETV4	Ets variant 4	17q21			Other CancerGene
2119	ETV5	ETV5	Ets variant 5	3q28			Other CancerGene
2120	ETV6	ETV6	Ets variant 6	12p13	predisposition to leukemia and thrombocytopenia	25581430	Tumor Suppressor	Yes
2131	EXT1	EXT1	Exostosin glycosyltransferase 1	8q24.11	Hereditary Multiple Exotoses, Langer-Giedion syndrome	9150727	Tumor Suppressor	Yes
2132	EXT2	EXT2	Exostosin glycosyltransferase 2	11p12-p11	Hereditary Multiple Exostoses	9150727	Tumor Suppressor	Yes
2146	EZH2	EZH2	Enhancer of zeste 2 polycomb repressive complex 2 subunit	7q35-q36			Other CancerGene
7430	EZR	EZR	Ezrin	6q25.3			Other CancerGene
84142	FAM175A	FAM175A	Family with sequence similarity 175, member A	4q21.23			Other CancerGene
54855	FAM46C	FAM46C	Family with sequence similarity 46, member C	1p12			Other CancerGene
2175	FANCA	FANCA	Fanconi anemia, complementation group A	16q24.3	Fanconi Anemia	19686080	Autosomal Recessive
2187	FANCB	FANCB	Fanconi anemia, complementation group B	Xp22.2	Fanconi Anemia	19686080	Other CancerGene
2176	FANCC	FANCC	Fanconi anemia, complementation group C	9q22.3	Fanconi Anemia	19686080	Autosomal Recessive
2177	FANCD2	FANCD2	Fanconi anemia, complementation group D2	3p25.3	Fanconi Anemia	19686080	Autosomal Recessive
2178	FANCE	FANCE	Fanconi anemia, complementation group E	6p22-p21	Fanconi Anemia	19686080	Autosomal Recessive
2188	FANCF	FANCF	Fanconi anemia, complementation group F	11p15	Fanconi Anemia	19686080	Autosomal Recessive
2189	FANCG	FANCG	Fanconi anemia, complementation group G	9p13	Fanconi Anemia	19686080	Autosomal Recessive	Yes
55215	FANCI	FANCI	Fanconi anemia, complementation group I	15q26.1	Fanconi Anemia	19686080	Autosomal Recessive
55120	FANCL	FANCL	Fanconi anemia, complementation group L	2p16.1	Fanconi Anemia	19686080	Autosomal Recessive
57697	FANCM	FANCM	Fanconi anemia, complementation group M	14q21.3	Fanconi Anemia	19686080	Autosomal Recessive
2191	FAP	FAP	Fibroblast activation protein, alpha	2q23			Other CancerGene
80204	FBXO11	FBXO11	F-box protein 11	2p16.3			Other CancerGene
55294	FBXW7	FBXW7	F-box and WD repeat domain containing 7, E3 ubiquitin protein ligase	4q31.23			Tumor Suppressor	Yes
2213	FCGR2B	FCGR2B	Fc fragment of IgG, low affinity IIb, receptor (CD32)	1q23			Other CancerGene
83417	FCRL4	FCRL4	Fc receptor-like 4	1q21			Other CancerGene
54738	FEV	FEV	FEV (ETS oncogene family)	2q36			Other CancerGene
2260	FGFR1	FGFR1	Fibroblast growth factor receptor 1	8p11.23-p11.22			Kinase		Yes
11116	FGFR1OP	FGFR1OP	FGFR1 oncogene partner	6q27			Other CancerGene
2263	FGFR2	FGFR2	Fibroblast growth factor receptor 2	10q25.3-q26			Kinase		Yes
2261	FGFR3	FGFR3	Fibroblast growth factor receptor 3	4p16.3			Kinase		Yes
2271	FH	FH	Fumarate hydratase	1q42.1	Hereditary Leiomyomatosis and Renal Cell Cancer	12177782	Autosomal Dominant	Yes
2272	FHIT	FHIT	Fragile histidine triad	3p14.2			Tumor Suppressor	Yes
81608	FIP1L1	FIP1L1	Factor interacting with PAPOLA and CPSF1	4q12			Other CancerGene
201163	FLCN	FLCN	Folliculin	17p11.2	Birt-Hogg-Dubé syndrome,Familial Non-VHL Clear Cell Renal Cancer	19850877	Tumor Suppressor	Yes
2313	FLI1	FLI1	Fli-1 proto-oncogene, ETS transcription factor	11q24.1-q24.3			Other CancerGene
2316	FLNA	FLNA	Filamin A, alpha	Xq28			Other CancerGene
2322	FLT3	FLT3	Fms-related tyrosine kinase 3	13q12	Acute myeloid Leukemia (somatic)	17942876	Kinase		Yes
23048	FNBP1	FNBP1	Formin binding protein 1	9q34			Other CancerGene
668	FOXL2	FOXL2	Forkhead box L2	3q23			Other CancerGene
2308	FOXO1	FOXO1	Forkhead box O1	13q14.1			Tumor Suppressor	Yes
2309	FOXO3	FOXO3	Forkhead box O3	6q21			Tumor Suppressor	Yes
4303	FOXO4	FOXO4	Forkhead box O4	Xq13.1	0		Tumor Suppressor	Yes
27086	FOXP1	FOXP1	Forkhead box P1	3p14.1			Tumor Suppressor	Yes
2483	FRG1	FRG1	FSHD region gene 1	4q35			Other CancerGene
448831	FRG2	FRG2	FSHD region gene 2	4q35.2			Other CancerGene
10272	FSTL3	FSTL3	Follistatin-like 3 (secreted glycoprotein)	19p13			Other CancerGene
8880	FUBP1	FUBP1	Far upstream element (FUSE) binding protein 1	1p31.1			Other CancerGene
2521	FUS	FUS	FUS RNA binding protein	16p11.2			Other CancerGene
92579	G6PC3	G6PC3	Glucose 6 phosphatase, catalytic, 3	17q21.31	Severe congenital neutropenia, type 4	20616219	Other CancerGene
54433	GAR1	GAR1	GAR1 ribonucleoprotein	4q	Telomere complex related	22965356	Other CancerGene
8522	GAS7	GAS7	Growth arrest-specific 7	17p13.1			Other CancerGene
2623	GATA1	GATA1	GATA binding protein 1 (globin transcription factor 1)	Xp11.23	familial dyserythroietic anemia and thrombocytopenia (Nichols et al!)	10700180	Other CancerGene
2624	GATA2	GATA2	GATA binding protein 2	3q21	Familial Myelodysplasia and Acute Myeloid Leukemia	21892162	Autosomal Dominant
2625	GATA3	GATA3	GATA binding protein 3	10p15			Other CancerGene
2672	GFI1	GFI1	Growth factor independent 1 transcriptional repressor	1p22.1	Neutropenia, severe congenital, 2	12778173	Other CancerGene
8328	GFI1B	GFI1B	Growth factor independent 1B transcriptional repressor	9q34.13	Gray platelet syndrome	23927492	Other CancerGene
8833	GMPS	GMPS	Guanine monphosphate synthase	3q25.31			Other CancerGene
2767	GNA11	GNA11	Guanine nucleotide binding protein (G protein), alpha 11 (Gq class)	19p13.3			Other CancerGene
2776	GNAQ	GNAQ	Guanine nucleotide binding protein (G protein), q polypeptide	9q21			Other CancerGene
9950	GOLGA5	GOLGA5	Golgin A5	14q32.12			Other CancerGene
57120	GOPC	GOPC	Golgi-associated PDZ and coiled-coil motif containing	6q21			Other CancerGene
2719	GPC3	GPC3	gGypican 3	Xq26	Simpson-Golabi-Behmel syndrome	8958336	Tumor Suppressor	Yes
10243	GPHN	GPHN	Gephyrin	14q23.3			Other CancerGene
26585	GREM1	GREM1	Gremlin 1, DAN family BMP antagonist	15q13.3	Hereditary Mixed Polyposis syndrome type 1	23539595	Other CancerGene
3020	H3F3A	H3F3A	H3 histone, family 3A	1q42.12			Other CancerGene
8359	H4C1	H4C1	H4 clustered histone 1	6p22.2			Other CancerGene
10456	HAX1	HAX1	HCLS1 associated protein X-1	1q21.3	Severe congenital neutropenia, type 3	22053285	Other CancerGene
9709	HERPUD1	HERPUD1	Homocysteine-inducible, endoplasmic reticulum stress-inducible, ubiquitin-like domain member 1	16q13			Other CancerGene
23462	HEY1	HEY1	Hes-related family bHLH transcription factor with YRPW motif 1	8q21			Other CancerGene
3092	HIP1	HIP1	Huntingtin interacting protein 1	7q11.23			Other CancerGene
8294	HIST1H4I	HIST1H4I	Histone cluster 1, H4i	6p22.1			Other CancerGene
3131	HLF	HLF	Hepatic leukemia factor	17q22			Other CancerGene
3159	HMGA1	HMGA1	High mobility group AT-hook 1	6p21			Other CancerGene
8091	HMGA2	HMGA2	High mobility group AT-hook 2	12q15			Other CancerGene
283651	HMGN2P46	HMGN2P46	High mobility group nucleosomal binding domain 2 pseudogene 46	15q15.1			Other CancerGene
3181	HNRNPA2B1	HNRNPA2B1	Heterogeneous nuclear ribonucleoprotein A2/B1	7p15			Other CancerGene
84376	HOOK3	HOOK3	Hook microtubule-tethering protein 3	8p11.21			Other CancerGene
3207	HOXA11	HOXA11	Homeobox A11	7p15.2			Other CancerGene
3209	HOXA13	HOXA13	Homeobox A13	7p15.2			Other CancerGene
3205	HOXA9	HOXA9	Homeobox A9	7p15.2			Other CancerGene
10481	HOXB13	HOXB13	Homeobox B13	17q21.32			Tumor Suppressor	Yes
3227	HOXC11	HOXC11	Homeobox C11	12q13.13			Other CancerGene
3229	HOXC13	HOXC13	Homeobox C13	12q13.13			Other CancerGene
3237	HOXD11	HOXD11	Homeobox D11	2q31.1			Other CancerGene
3239	HOXD13	HOXD13	Homeobox D13	2q31.1			Other CancerGene
3265	HRAS	HRAS	Harvey rat sarcoma viral oncogene homolog	11p15.5	Costello syndrome	23875798	Autosomal Dominant
3320	HSP90AA1	HSP90AA1	Heat shock protein 90kDa alpha (cytosolic), class A member 1	14q32.33			Other CancerGene
3326	HSP90AB1	HSP90AB1	Heat shock protein 90kDa alpha (cytosolic), class B member 1	6p12			Other CancerGene
3313	HSPA9	HSPA9	Heat shock protein family A (Hsp70) member 9	5q21.2	Congenital Sideroblastic Anemia	26491070	Other CancerGene
3417	IDH1	IDH1	isocitrate dehydrogenase 1 (NADP+), soluble	2q34	Ollier disease / Maffuci syndrome	18931888	Tumor Suppressor	Yes
3418	IDH2	IDH2	isocitrate dehydrogenase 2 (NADP+), mitochondrial	15q26.1	Ollier disease / Maffuci syndrome	18931888	Other CancerGene
3482	IGF2R	IGF2R	insulin-like growth factor 2 receptor	6q25.3			Tumor Suppressor	Yes
3492	IGH	IGH	immunoglobulin heavy locus	14q32.33			Other CancerGene
50802	IGK	IGK	immunoglobulin kappa locus	2p11.2			Other CancerGene
3535	IGL	IGL	immunoglobulin lambda locus	22q11.2			Other CancerGene
10320	IKZF1	IKZF1	IKAROS family zinc finger 1 (Ikaros)	7p12.2			Other CancerGene
3558	IL2	IL2	interleukin 2	4q26-q27			Other CancerGene
50615	IL21R	IL21R	interleukin 21 receptor	16p11			Other CancerGene
3572	IL6ST	IL6ST	interleukin 6 signal transducer	5q11.2			Other CancerGene
3575	IL7R	IL7R	interleukin 7 receptor	5p13			Other CancerGene
3662	IRF4	IRF4	interferon regulatory factor 4	6p25-p23			Other CancerGene
3394	IRF8	IRF8	Interferon regulatory factor 8	16q24.1			Other CancerGene
3702	ITK	ITK	IL2-inducible T-cell kinase	5q31-q32	ITK deficiency syndrome (AR)	19425169	Kinase		Yes
84522	JAGN1	JAGN1	Jagunal homolog 1	3p25.3	Neutropenia, severe congenital, 6	25129144	Other CancerGene
3716	JAK1	JAK1	Janus kinase 1	1p32.3-p31.3			Kinase		Yes
3717	JAK2	JAK2	Janus kinase 2	9p24		16603627	Kinase		Yes
3718	JAK3	JAK3	Janus kinase 3	19p13-p12			Kinase		Yes
221895	JAZF1	JAZF1	JAZF zinc finger 1	7p15.2-p15.1			Other CancerGene
3725	JUN	JUN	jun proto-oncogene	1p32-p31			Other CancerGene
7994	KAT6A	KAT6A	K(lysine) acetyltransferase 6A	8p11			Other CancerGene
23522	KAT6B	KAT6B	K(lysine) acetyltransferase 6B	10q22.2			Other CancerGene
5927	KDM5A	KDM5A	lysine (K)-specific demethylase 5A	12p13.33			Other CancerGene
8242	KDM5C	KDM5C	lysine (K)-specific demethylase 5C	Xp11.22-p11.21			Other CancerGene
7403	KDM6A	KDM6A	lysine (K)-specific demethylase 6A	Xp11.2			Other CancerGene
3791	KDR	KDR	kinase insert domain receptor	4q11-q12			Kinase		Yes
2531	KDSR	KDSR	3-ketodihydrosphingosine reductase	18q21			Other CancerGene
57670	KIAA1549	KIAA1549	KIAA1549	7q34			Other CancerGene
3799	KIF5B	KIF5B	kinesin family member 5B	10p11.22			Other CancerGene
3815	KIT	KIT	v-kit Hardy-Zuckerman 4 feline sarcoma viral oncogene homolog	4q12		11073817	Kinase		Yes
9314	KLF4	KLF4	Kruppel like factor 4	9q31.2			Other CancerGene
1316	KLF6	KLF6	Kruppel-like factor 6	10p15			Tumor Suppressor	Yes
3817	KLK2	KLK2	kallikrein-related peptidase 2	19q13.33			Other CancerGene
4297	KMT2A	KMT2A	lysine (K)-specific methyltransferase 2A	11q23			Other CancerGene
58508	KMT2C	KMT2C	lysine (K)-specific methyltransferase 2C	7q36			Other CancerGene
8085	KMT2D	KMT2D	lysine (K)-specific methyltransferase 2D	12q13.12			Other CancerGene
3845	KRAS	KRAS	Kirsten rat sarcoma viral oncogene homolog	12p12.1	Noonan syndrome	23875798	Autosomal Dominant
3895	KTN1	KTN1	kinectin 1 (kinesin receptor)	14q22.1			Other CancerGene
3911	LAMA5	LAMA5	laminin, alpha 5	20q13.2-q13.3	Susceptibility to colorectal cancer	23539595	Other CancerGene
28956	LAMTOR2	LAMTOR2	Late endosomal/lysosomal adaptor, MAPK and MTOR activator 2	1q22			Other CancerGene
3927	LASP1	LASP1	LIM and SH3 protein 1	17q11-q21.3			Other CancerGene
3932	LCK	LCK	LCK proto-oncogene, Src family tyrosine kinase	1p34.3			Kinase		Yes
3936	LCP1	LCP1	lymphocyte cytosolic protein 1 (L-plastin)	13q14.3			Other CancerGene
10186	LHFP	LHFP	lipoma HMGIC fusion partner	13q12			Other CancerGene
3977	LIFR	LIFR	leukemia inhibitory factor receptor alpha	5p13-p12			Other CancerGene
3981	LIG4	LIG4	DNA ligase 4	13.q33.3	DNA Ligase IV Syndrome	27717373	Autosomal Recessive
4004	LMO1	LMO1	LIM domain only 1 (rhombotin 1)	11p15			Other CancerGene
4005	LMO2	LMO2	LIM domain only 2 (rhombotin-like 1)	11p13			Other CancerGene
4026	LPP	LPP	LIM domain containing preferred translocation partner in lipoma	3q27-q28			Other CancerGene
121227	LRIG3	LRIG3	leucine-rich repeats and immunoglobulin-like domains 3	12q14.1			Tumor Suppressor	Yes
4066	LYL1	LYL1	lymphoblastic leukemia associated hematopoiesis regulator 1	19p13.2			Other CancerGene
1130	LYST	LYST	Lysosomal trafficking regulator	1q42.3	Chediak-Higashi syndrome	18043242	Other CancerGene
8216	LZTR1	LZTR1	Leucine zipper like transcription regulator 1	22q11.21
4094	MAF	MAF	v-maf avian musculoaponeurotic fibrosarcoma oncogene homolog	16q22-q23			Tumor Suppressor	Yes
9935	MAFB	MAFB	v-maf avian musculoaponeurotic fibrosarcoma oncogene homolog B	20q12			Tumor Suppressor	Yes
378938	MALAT1	MALAT1	metastasis associated lung adenocarcinoma transcript 1 (non-protein coding)	11q13.1			Other CancerGene
10892	MALT1	MALT1	MALT1 paracaspase	18q21			Other CancerGene
84441	MAML2	MAML2	mastermind-like 2 (Drosophila)	11q			Other CancerGene
5604	MAP2K1	MAP2K1	mitogen-activated protein kinase kinase 1	15q22.1-q22.33	Cardiofaciocutaneous syndrome	23875798	Autosomal Dominant		Yes
5605	MAP2K2	MAP2K2	mitogen-activated protein kinase kinase 2	19p13.3	Cardiofaciocutaneous syndrome	23875798	Autosomal Dominant		Yes
6416	MAP2K4	MAP2K4	mitogen-activated protein kinase kinase 4	17p12			Tumor Suppressor	Yes	Yes
4149	MAX	MAX	MYC associated factor X	14q23	Familial Pheochromocytoma (Adrenal)	21685915	Autosomal Dominant
4193	MDM2	MDM2	MDM2 proto-oncogene, E3 ubiquitin protein ligase	12q13-q14	Susceptibility to accelerated tumor formation	19521721	Other CancerGene
4194	MDM4	MDM4	MDM4, p53 regulator	1q32			Other CancerGene
259283	MDS2	MDS2	myelodysplastic syndrome 2 translocation associated	1p36			Other CancerGene
2122	MECOM	MECOM	MDS1 and EVI1 complex locus	3q26.2			Other CancerGene
9968	MED12	MED12	mediator complex subunit 12	Xq13			Other CancerGene
4221	MEN1	MEN1	multiple endocrine neoplasia I	11q13	Multiple Endocrine Neoplasia	23788249	Autosomal Dominant	Yes		Yes
4233	MET	MET	MET proto-oncogene, receptor tyrosine kinase	7q31		9140397	Kinase		Yes
9927	MFN2	MFN2	mitofusin 2	1p36.22			Other CancerGene
4286	MITF	MITF	microphthalmia-associated transcription factor	3p14.1-p12.3	prediaposition to melanoma	22080950; 22012259	Other CancerGene
57591	MKL1	MKL1	megakaryoblastic leukemia (translocation) 1	22q13			Other CancerGene
4291	MLF1	MLF1	myeloid leukemia factor 1	3q25			Other CancerGene
4292	MLH1	MLH1	mutL homolog 1	3p22.3	Lynch Syndrome / CMMRD	23788249	Autosomal Dominant	Yes		Yes
4298	MLLT1	MLLT1	myeloid/lymphoid or mixed-lineage leukemia (trithorax homolog, Drosophila); translocated to, 1	19p13.3			Other CancerGene
8028	MLLT10	MLLT10	myeloid/lymphoid or mixed-lineage leukemia (trithorax homolog, Drosophila); translocated to, 10	10p12			Other CancerGene
10962	MLLT11	MLLT11	myeloid/lymphoid or mixed-lineage leukemia (trithorax homolog, Drosophila); translocated to, 11	1q21			Other CancerGene
4300	MLLT3	MLLT3	myeloid/lymphoid or mixed-lineage leukemia (trithorax homolog, Drosophila); translocated to, 3	9p22			Other CancerGene
4301	MLLT4	MLLT4	myeloid/lymphoid or mixed-lineage leukemia (trithorax homolog, Drosophila); translocated to, 4	6q27			Other CancerGene
4302	MLLT6	MLLT6	myeloid/lymphoid or mixed-lineage leukemia (trithorax homolog, Drosophila); translocated to, 6	17q21			Other CancerGene
4330	MN1	MN1	meningioma (disrupted in balanced translocation) 1	22q12.1			Tumor Suppressor	Yes
3110	MNX1	MNX1	motor neuron and pancreas homeobox 1	7q36			Other CancerGene
4352	MPL	MPL	MPL proto-oncogene, thrombopoietin receptor	1p34	Congenital amegakaryocytic thrombocytopenia	10971406	Other CancerGene
4361	MRE11A	MRE11A	MRE11 meiotic recombination 11 homolog A (S. cerevisiae)	11q21	Ataxia-Telangiectasia-Like Disorder	15269180	Other CancerGene
4436	MSH2	MSH2	mutS homolog 2	2p21	Lynch Syndrome / CMMRD	23788249	Autosomal Dominant	Yes		Yes
2956	MSH6	MSH6	mutS homolog 6	2p16	Lynch Syndrome / CMMRD	23788249	Autosomal Dominant			Yes
124540	MSI2	MSI2	musashi RNA-binding protein 2	17q23.2			Other CancerGene
4478	MSN	MSN	moesin	Xq11.1			Other CancerGene
4515	MTCP1	MTCP1	mature T-cell proliferation 1	Xq28			Other CancerGene
4582	MUC1	MUC1	mucin 1, cell surface associated	1q22			Tumor Suppressor	Yes
4595	MUTYH	MUTYH	mutY homolog	1p34.1	Colorectal cancer	23788249	Autosomal Recessive	Yes		Yes
4602	MYB	MYB	v-myb avian myeloblastosis viral oncogene homolog	6q22-q23			Other CancerGene
4609	MYC	MYC	v-myc avian myelocytomatosis viral oncogene homolog	8q24	Familial Clustering of T-cell Lymphoma	22706201	Other CancerGene
4610	MYCL	MYCL	v-myc avian myelocytomatosis viral oncogene lung carcinoma derived homolog	1p34.3			Other CancerGene
4613	MYCN	MYCN	v-myc avian myelocytomatosis viral oncogene neuroblastoma derived homolog	2p24.3			Other CancerGene
4615	MYD88	MYD88	myeloid differentiation primary response 88	3p22			Other CancerGene
55892	MYNN	MYNN	myoneurin	3q26.31	Associated with leukocyte telomere length	23539595	Other CancerGene
4666	NACA	NACA	nascent polypeptide-associated complex alpha subunit	12q23-q24.1			Other CancerGene
4683	NBN	NBN	nibrin	8q21-q24	Nijmegen Breakage Syndrome	12833396	Autosomal Recessive
51517	NCKIPSD	NCKIPSD	NCK interacting protein with SH3 domain	3p21			Other CancerGene
8648	NCOA1	NCOA1	nuclear receptor coactivator 1	2p23			Other CancerGene
10499	NCOA2	NCOA2	nuclear receptor coactivator 2	8q13.3			Other CancerGene
8031	NCOA4	NCOA4	nuclear receptor coactivator 4	10q11.2			Tumor Suppressor	Yes
10397	NDRG1	NDRG1	N-myc downstream regulated 1	8q24			Tumor Suppressor	Yes
4763	NF1	NF1	neurofibromin 1	17q11.2	Neurofibromatosis	18772890	Autosomal Dominant	Yes
4771	NF2	NF2	neurofibromin 2 (merlin)	22q12.2	Acoustic neuroma	23788249	Autosomal Dominant	Yes		Yes
4780	NFE2L2	NFE2L2	nuclear factor, erythroid 2-like 2	2q31			Other CancerGene
4781	NFIB	NFIB	nuclear factor I/B	9p24.1			Other CancerGene
4791	NFKB2	NFKB2	nuclear factor of kappa light polypeptide gene enhancer in B-cells 2 (p49/p100)	10q24			Other CancerGene
55651	NHP2	NHP2	NHP2 ribonucleoprotein	5q35.3	Dyskeratosis Congenita	22965356	Autosomal Recessive
51199	NIN	NIN	ninein (GSK3B interacting protein)	14q21-q22			Other CancerGene
7080	NKX2-1	NKX2-1	NK2 homeobox 1	14q13.3			Other CancerGene
4841	NONO	NONO	non-POU domain containing, octamer-binding	Xq13.1			Other CancerGene
55505	NOP10	NOP10	NOP10 ribonucleoprotein	15q14-q15	Dyskeratosis Congenita	22965356	Autosomal Recessive
4853	NOTCH2	NOTCH2	notch 2	1p13-p11			Other CancerGene
4863	NPAT	NPAT	nuclear protein, ataxia-telangiectasia locus	11q22-q23	Ataxia-Telangiectasia	14993899	Other CancerGene
4869	NPM1	NPM1	nucleophosmin (nucleolar phosphoprotein B23, numatrin)	5q35.1	Acute promyelocytic Leukemia, NPM/RARA type	23634996	Other CancerGene
8013	NR4A3	NR4A3	nuclear receptor subfamily 4, group A, member 3	9q22			Tumor Suppressor	Yes
4893	NRAS	NRAS	neuroblastoma RAS viral (v-ras) oncogene homolog	1p13.2	Noonan syndrome	23875798	Autosomal Dominant
64324	NSD1	NSD1	nuclear receptor binding SET domain protein 1	5q35	Sotos Syndrome	15942875	Other CancerGene
4914	NTRK1	NTRK1	neurotrophic tyrosine kinase, receptor, type 1	1q21-q22		2594368	Kinase		Yes
4916	NTRK3	NTRK3	neurotrophic tyrosine kinase, receptor, type 3	15q24-q25			Kinase		Yes
4926	NUMA1	NUMA1	nuclear mitotic apparatus protein 1	11q13			Other CancerGene
8021	NUP214	NUP214	nucleoporin 214kDa	9q34			Other CancerGene
4928	NUP98	NUP98	nucleoporin 98kDa	11p15			Other CancerGene
256646	NUTM1	NUTM1	NUT midline carcinoma, family member 1	15q14			Other CancerGene
728118	NUTM2A	NUTM2A	NUT family member 2A	10q23.2			Other CancerGene
729262	NUTM2B	NUTM2B	NUT family member 2B	10q22.3			Other CancerGene
10215	OLIG2	OLIG2	oligodendrocyte lineage transcription factor 2	21q22.11			Other CancerGene
4958	OMD	OMD	osteomodulin	9q22.31			Other CancerGene
5015	OTX2	OTX2	orthodenticle homeobox 2	14q22.3			Other CancerGene
286530	P2RY8	P2RY8	purinergic receptor P2Y, G-protein coupled, 8	Xp22.33 and Yp11.3			Other CancerGene
79728	PALB2	PALB2	partner and localizer of BRCA2	16p12.1	Fanconi Anemia	17200671	Autosomal Dominant	Yes
23022	PALLD	PALLD	palladin, cytoskeletal associated protein	4q32.3			Other CancerGene
5073	PARN	PARN	Poly(A)- specific ribocluclease	16p13.12	Dyskeratosis Congenita, Familial Pulmonary Fibrosis w/ Bone Marrow Failure	25893599 25848740	Other CancerGene
23598	PATZ1	PATZ1	POZ (BTB) and AT hook containing zinc finger 1	22q12.2			Other CancerGene
5077	PAX3	PAX3	paired box 3	2q36.1			Other CancerGene
5079	PAX5	PAX5	paired box 5	9p13.2	Familial Clustering of Acute Lymphoblastic Leukemia	24013638	Autosomal Dominant	Yes
5081	PAX7	PAX7	paired box 7	1p36.13			Other CancerGene
7849	PAX8	PAX8	paired box 8	2q13			Other CancerGene
55193	PBRM1	PBRM1	polybromo 1	3p21			Tumor Suppressor	Yes
5087	PBX1	PBX1	pre-B-cell leukemia homeobox 1	1q23.3			Other CancerGene
5108	PCM1	PCM1	pericentriolar material 1	8p22-p21.3			Other CancerGene
9159	PCSK7	PCSK7	proprotein convertase subtilisin/kexin type 7	11q23-q24			Other CancerGene
80380	PDCD1LG2	PDCD1LG2	programmed cell death 1 ligand 2	9p24.2			Other CancerGene
9659	PDE4DIP	PDE4DIP	phosphodiesterase 4D interacting protein	1q21.1			Other CancerGene
5155	PDGFB	PDGFB	platelet-derived growth factor beta polypeptide	22q13.1			Other CancerGene
5156	PDGFRA	PDGFRA	platelet-derived growth factor receptor, alpha polypeptide	4q12		14699510	Kinase		Yes
5159	PDGFRB	PDGFRB	platelet-derived growth factor receptor, beta polypeptide	5q33.1			Kinase		Yes
23047	PDS5B	PDS5B	PDS5 cohesin associated factor	13q13.1			Other CancerGene
5187	PER1	PER1	period circadian clock 1	17p13.1			Other CancerGene
84295	PHF6	PHF6	PHD finger protein 6	Xq26			Tumor Suppressor	Yes
8929	PHOX2B	PHOX2B	paired-like homeobox 2b	4p13	Familial Clustering of Neuroblastoma	22071890	Autosomal Dominant
8301	PICALM	PICALM	phosphatidylinositol binding clathrin assembly protein	11q14			Other CancerGene
5277	PIGA	PIGA	Phosphatidylinositol glycan anchor biosynthesis class A	Xp22.2			Other CancerGene
5289	PIK3C3	PIK3C3	Phosphatidylinositol 3-kinase catalytic subunit type 3	18q12.3			Other CancerGene
5290	PIK3CA	PIK3CA	phosphatidylinositol-4,5-bisphosphate 3-kinase, catalytic subunit alpha	3q26.3	Mosaic overgrowth with fibroadipose hyperplasia	22729222	Other CancerGene		Yes
5295	PIK3R1	PIK3R1	phosphoinositide-3-kinase, regulatory subunit 1 (alpha)	5q13.1			Other CancerGene		Yes
5292	PIM1	PIM1	Pim-1 proto-oncogene, serine/threonine kinase	6p21			Other CancerGene		Yes
65018	PINK1	PINK1	PTEN induced putative kinase 1	1p36.12			Other CancerGene		Yes
5324	PLAG1	PLAG1	pleiomorphic adenoma gene 1	8q12			Other CancerGene
6490	PMEL	PMEL	premelanosome protein	12q13-q14			Other CancerGene
5371	PML	PML	promyelocytic leukemia	15q24.1			Tumor Suppressor	Yes
5378	PMS1	PMS1	PMS1 postmeiotic segregation increased 1 (S. cerevisiae)	2q31-q33			Tumor Suppressor	Yes
5395	PMS2	PMS2	PMS2 postmeiotic segregation increased 2 (S. cerevisiae)	7p22.1	Lynch Syndrome / CMMRD	23788249	Autosomal Dominant	Yes		Yes
5424	POLD1	POLD1	polymerase (DNA directed), delta 1, catalytic subunit	19q13.3	POLD1 & POLE associated Colorectal Adenomas and Cancer	23539595	Other CancerGene
10714	POLD3	POLD3	polymerase (DNA-directed), delta 3, accessory subunit	11q14	Susceptibility to colorectal cancer	23539595	Other CancerGene
5426	POLE	POLE	polymerase (DNA directed), epsilon, catalytic subunit	12q24.3	POLD1 & POLE associated Colorectal Adenomas and Cancer	23539595	Other CancerGene
25913	POT1	POT1	protection of telomeres 1	7q31.33	Susceptibility to cutaneous malignant melanoma	22965356	Other CancerGene
5450	POU2AF1	POU2AF1	POU class 2 associating factor 1	11q23.1			Other CancerGene
5460	POU5F1	POU5F1	POU class 5 homeobox 1	6p21.33			Other CancerGene
5468	PPARG	PPARG	peroxisome proliferator-activated receptor gamma	3p25			Other CancerGene
8493	PPM1D	PPM1D	protein phosphatase, Mg2+/Mn2+ dependent, 1D	17q23.3			Other CancerGene
5518	PPP2R1A	PPP2R1A	protein phosphatase 2, regulatory subunit A, alpha	19q13			Other CancerGene
5546	PRCC	PRCC	papillary renal cell carcinoma (translocation-associated)	1q21.1	Papillary renal cell carcinoma	3004698	Other CancerGene
639	PRDM1	PRDM1	PR domain containing 1, with ZNF domain	6q21			Tumor Suppressor	Yes
63976	PRDM16	PRDM16	PR domain containing 16	1p36.23-p33			Other CancerGene
5551	PRF1	PRF1	perforin 1 (pore forming protein)	10q22	Hemophagocytic lymphohistiocytosis,type 2		Other CancerGene
5573	PRKAR1A	PRKAR1A	protein kinase, cAMP-dependent, regulatory, type I, alpha	17q24.2	Carney Complex, Familial Primary Pigmented Nodular Adrenocortical disease	11115848	Autosomal Dominant	Yes	Yes
25766	PRPF40B	PRPF40B	pre-mRNA processing factor 40 homolog B	12q13.12			Other CancerGene
5396	PRRX1	PRRX1	paired related homeobox 1	1q24.3			Other CancerGene
11168	PSIP1	PSIP1	PC4 and SFRS1 interacting protein 1	9p22.2			Other CancerGene
5727	PTCH1	PTCH1	patched 1	9q22.1-q31	Gorlin syndrome	13851319	Autosomal Dominant	Yes
5728	PTEN	PTEN	phosphatase and tensin homolog	10q23	Cowden syndrome	4635800	Tumor Suppressor	Yes		Yes
5781	PTPN11	PTPN11	protein tyrosine phosphatase, non-receptor type 11	12q24.1	Noonan syndrome	23926459	Autosomal Dominant
5873	RAB27A	RAB27A	RAB27A, member RAS oncogene family	15q15-q21.1	Griscelli Syndrome (AR)	10835631	Other CancerGene
9135	RABEP1	RABEP1	rabaptin, RAB GTPase binding effector protein 1	17p13.2			Other CancerGene
5880	RAC2	RAC2	Rac family small GTPase 2	22q13.1			Other CancerGene
10111	RAD50	RAD50	RAD50 homolog (S. cerevisiae)	5q31.1			Other CancerGene
5890	RAD51B	RAD51B	RAD51 paralog B	14q23-q24.2			Other CancerGene
5889	RAD51C	RAD51C	RAD51 paralog C	17q25.1	Fanconi Anemia	19686080	Autosomal Recessive	Yes
5892	RAD51D	RAD51D	RAD51 paralog D	17q11			Other CancerGene
5894	RAF1	RAF1	Raf-1 proto-oncogene, serine/threonine kinase	3p25	Noonan syndrome	17603482	Autosomal Dominant
5896	RAG1	RAG1	recombination activating gene 1	11p13	severe combined immunodeficiency (AR)	8810255	Other CancerGene
5897	RAG2	RAG2	recombination activating gene 2	11p13	sever combined immunodeficiency (AR)	8810255	Other CancerGene
5900	RALGDS	RALGDS	ral guanine nucleotide dissociation stimulator	9q34.3			Other CancerGene
64901	RANBP17	RANBP17	RAN binding protein 17	5q34			Other CancerGene
5910	RAP1GDS1	RAP1GDS1	RAP1, GTP-GDP dissociation stimulator 1	4q23-q25			Other CancerGene
5914	RARA	RARA	retinoic acid receptor, alpha	17q21.1			Other CancerGene
5921	RASA1	RASA1	RAS p21 protein activator 1	5q14.3	Capillary malformation and arteriovenous malformations	18363760	Other CancerGene
5922	RASA2	RASA2	RAS p21 protein activator 2	3q23			Other CancerGene
9462	RASAL2	RASAL2	RAS protein activator like 2	1q25.2			Other CancerGene
51655	RASD1	RASD1	RAS related dexamethasone induced 1	17p11.2			Other CancerGene
5925	RB1	RB1	retinoblastoma 1	13q14.2	Retinoblastoma	23788249	Autosomal Dominant	Yes		Yes
5930	RBBP6	RBBP6	RB binding protein 6, ubiquitin ligase	16p12.1			Other CancerGene
64783	RBM15	RBM15	RNA binding motif protein 15	1p13			Other CancerGene
9939	RBM8A	RBM8A	RNA binding motif protein 8A	1q21.1			Other CancerGene
9401	RECQL4	RECQL4	RecQ protein-like 4	8q24.3	Rothmund Thomson Syndrome	20503338	Autosomal Recessive
5966	REL	REL	v-rel avian reticuloendotheliosis viral oncogene homolog	2p13-p12			Other CancerGene
5979	RET	RET	ret proto-oncogene	10q11.2	Multiple Endocrine Neoplasia	23788249	Autosomal Dominant		Yes	Yes
79651	RHBDF2	RHBDF2	rhomboid 5 homolog 2 (Drosophila)	17q25.3	Focal Non-Epidermolytic Palmoplantar Keratoderma	8666405	Other CancerGene
399	RHOH	RHOH	ras homolog family member H	4p13			Other CancerGene
85415	RHPN2	RHPN2	rhophilin, Rho GTPase binding protein 2	19q13.12	Susceptibility to colorectal cancer	22367214	Other CancerGene
6016	RIT1	RIT1	Ras like without CAAX1	1q22	Noonan Syndrome	23791108	Other CancerGene
116028	RMI2	RMI2	RecQ mediated genome instability 2	16p13.13			Other CancerGene
6023	RMRP	RMRP	RNA component of mitochondrial RNA processing endonuclease	9p13.3	Cartilage Hair Hypoplasia	16838329	Other CancerGene
57674	RNF213	RNF213	ring finger protein 213	17q25.3			Other CancerGene
6098	ROS1	ROS1	ROS proto-oncogene 1 , receptor tyrosine kinase	6q21-q22			Kinase		Yes
6135	RPL11	RPL11	ribosomal protein L11	1p36.1-p35	Diamond-Blackfan Anemia	24246701	Other CancerGene
6138	RPL15	RPL15	Ribosomal protein L15	3p24.2	Diamond-Blackfan Anemia	23812780	Other CancerGene
6146	RPL22	RPL22	ribosomal protein L22	1p36.31			Other CancerGene
6154	RPL26	RPL26	Ribosomal protein L26	17p13.1	Diamond-Blackfan Anemia	22431104	Other CancerGene
6165	RPL35A	RPL35A	ribosomal protein L35a	3q29	Diamond-Blackfan Anemia	24246701	Other CancerGene
6125	RPL5	RPL5	ribosomal protein L5	1p22.1	Diamond-Blackfan Anemia	24246701	Other CancerGene
6184	RPN1	RPN1	ribophorin I	3q21.3			Other CancerGene
6204	RPS10	RPS10	Ribsomal protein S10	6p21.31	Diamond-Blackfan Anemia	20116044	Other CancerGene
6208	RPS14	RPS14	Ribosomal protein S14	5q33.1			Other CancerGene
6218	RPS17	RPS17	ribosomal protein S17	15q25.2	Diamond-Blackfan Anemia	24246701	Other CancerGene
6223	RPS19	RPS19	ribosomal protein S19	19q13.2	Diamond-Blackfan Anemia	24246701	Other CancerGene
6229	RPS24	RPS24	ribosomal protein S24	10q22	Diamond-Blackfan anemia	24246701	Other CancerGene
6231	RPS26	RPS26	Ribosomal protein S26	12q13.2	Diamond-Blackfan Anemia	20116044	Other CancerGene
6201	RPS7	RPS7	ribosomal protein S7	2p25	Diamond-Blackfan anemia	24246701	Other CancerGene
6237	RRAS	RRAS	Ras related	19q13.33			Other CancerGene
22800	RRAS2	RRAS2	Ras related 2	11p15.2	Noonan Syndrome	31130285	Other CancerGene
51750	RTEL1	RTEL1	regulator of telomere elongation helicase 1	20q13.3	Dyskeratosis Congenita		Other CancerGene
861	RUNX1	RUNX1	runt-related transcription factor 1	21q22.3	Platelet disorder associated with Myeloid Malignancies	23926459	Autosomal Dominant
54809	SAMD9	SAMD9	Sterile alpha motif domain containing 9	7q21.2	Familial Myelodysplastic Syndrome	28487541	Other CancerGene
219285	SAMD9L	SAMD9L	Sterile alpha motif domain containing 9 like	7q21.2	Familial Myelodysplastic Syndrome	28487541	Other CancerGene
51119	SBDS	SBDS	Shwachman-Bodian-Diamond syndrome	7q11.22	Shwachman-Diamond syndrome	15701631	Other CancerGene
6447	SCG5	SCG5	secretogranin V (7B2 protein)	15q13-q14			Other CancerGene
6335	SCN9A	SCN9A	sodium channel, voltage gated, type IX alpha subunit	2q24			Other CancerGene
6385	SDC4	SDC4	syndecan 4	20q12			Other CancerGene
6389	SDHA	SDHA	succinate dehydrogenase complex, subunit A, flavoprotein (Fp)	5p15	gastrointestinal stromal tumors	23612575	Autosomal Dominant	Yes
54949	SDHAF2	SDHAF2	succinate dehydrogenase complex assembly factor 2	11q12.2	Familial Paraganglioma & Pheochromocytoma	23788249	Autosomal Dominant			Yes
6390	SDHB	SDHB	succinate dehydrogenase complex, subunit B, iron sulfur (Ip)	1p36.1-p35	Familial Paraganglioma & Pheochromocytoma	23788249	Autosomal Dominant	Yes		Yes
6391	SDHC	SDHC	succinate dehydrogenase complex, subunit C, integral membrane protein, 15kDa	1q23.3	Familial Paraganglioma & Pheochromocytoma	23788249	Autosomal Dominant			Yes
6392	SDHD	SDHD	succinate dehydrogenase complex, subunit D, integral membrane protein	11q23	Familial Paraganglioma & Pheochromocytoma	23788249	Autosomal Dominant	Yes		Yes
5413	SEPT5	SEPT5	septin 5	22q11.2			Other CancerGene
23157	SEPT6	SEPT6	septin 6	Xq24			Other CancerGene
10801	SEPT9	SEPT9	septin 9	17q25.3			Other CancerGene
6418	SET	SET	SET nuclear proto-oncogene	9q34			Other CancerGene
26040	SETBP1	SETBP1	SET binding protein 1	18q12.2	Schinzel-Giedion syndrome		Other CancerGene
29072	SETD2	SETD2	SET domain containing 2	3p21.31			Other CancerGene
7536	SF1	SF1	Splicing factor 1	11q13.1			Other CancerGene
10291	SF3A1	SF3A1	Splicing factor 3a, subunit 1	22q12.2			Other CancerGene
23451	SF3B1	SF3B1	splicing factor 3b, subunit 1, 155kDa	2q33.1			Other CancerGene
6421	SFPQ	SFPQ	splicing factor proline/glutamine-rich	1p34.3			Other CancerGene
10019	SH2B3	SH2B3	SH2B adaptor protein 3	12q24.12	Susceptibility to ALL		Autosomal Recessive
4068	SH2D1A	SH2D1A	SH2 domain containing 1A	Xq25			Other CancerGene
6455	SH3GL1	SH3GL1	SH3-domain GRB2-like 1	19p13.3			Other CancerGene
8036	SHOC2	SHOC2	soc-2 suppressor of clear homolog (C. elegans)	10q25	Noonan syndrome	19684605	Autosomal Dominant
357	SHROOM2	SHROOM2	shroom family member 2	Xp22.3	Susceptibility to colorectal cancer	23539595	Other CancerGene
10568	SLC34A2	SLC34A2	solute carrier family 34 (type II sodium/phosphate cotransporter), member 2	4p15.2			Other CancerGene
85414	SLC45A3	SLC45A3	solute carrier family 45, member 3	1q32.1			Other CancerGene
84464	SLX4	SLX4	SLX4 structure- specific endonuclease subunit	16p13.3	Fanconi Anemia	21240275	Other CancerGene
4089	SMAD4	SMAD4	SMAD family member 4	18q21.1	Hereditary Hemorrhagic Telangiectasia, Juvenile Polyposis	15754356	Autosomal Dominant	Yes		Yes
4092	SMAD7	SMAD7	SMAD family member 7	18q21.1	Susceptibility to colorectal cancer	23539595	Other CancerGene
6597	SMARCA4	SMARCA4	SWI/SNF related, matrix associated, actin dependent regulator of chromatin, subfamily a, member 4	19p13.3	predisposition to small cell ca Ovary with hypercalcemia	24658002	Autosomal Dominant	Yes
6598	SMARCB1	SMARCB1	SWI/SNF related, matrix associated, actin dependent regulator of chromatin, subfamily b, member 1	22q11.23	Atypical rhabdoid tumor predisposition	12016529	Autosomal Dominant	Yes
6603	SMARCD2	SMARCD2	SWI/SNF related, matrix associated, actin dependent regulator of chromatin, subfamily d, member 2	17q23.3	Specific granule deficiency 2	28369036	Other CancerGene
8243	SMC1A	SMC1A	structural maintenance of chromosomes 1A	Xp11.22-p11.21			Other CancerGene
6608	SMO	SMO	smoothened, frizzled class receptor	7q32.1			Tumor Suppressor	Yes
92017	SNX29	SNX29	sorting nexin 29	16p13.13-p13.12			Other CancerGene
8651	SOCS1	SOCS1	suppressor of cytokine signaling 1	16p13.13			Tumor Suppressor	Yes
6654	SOS1	SOS1	son of sevenless homolog 1 (Drosophila)	2p21	Noonan syndrome	23875798	Autosomal Dominant
6655	SOS2	SOS2	SOS Ras/Rho guanine nucleotide exchange factor 2	14q21.3	Noonan Syndrome	25795793	Other CancerGene
6657	SOX2	SOX2	SRY (sex determining region Y)-box 2	3q26.3-q27			Other CancerGene
92521	SPECC1	SPECC1	sperm antigen with calponin homology and coiled-coil domains 1	17p11.2			Other CancerGene
161742	SPRED1	SPRED1	sprouty-related, EVH1 domain containing 1	15q14	Legius syndrome	23875798	Other CancerGene
9901	SRGAP3	SRGAP3	SLIT-ROBO Rho GTPase activating protein 3	3p25.3			Other CancerGene
6731	SRP72	SRP72	Signal recognition particle 72	4q12	Familial Bone Marrow Failure Syndrome 1	22541560	Other CancerGene
6427	SRSF2	SRSF2	serine/arginine-rich splicing factor 2	17q25.2			Other CancerGene
6428	SRSF3	SRSF3	serine/arginine-rich splicing factor 3	6p21			Other CancerGene
6760	SS18	SS18	synovial sarcoma translocation, chromosome 18	18q11.2			Other CancerGene
26039	SS18L1	SS18L1	synovial sarcoma translocation gene on chromosome 18-like 1	20q13.3			Other CancerGene
6756	SSX1	SSX1	synovial sarcoma, X breakpoint 1	Xp11.23			Other CancerGene
6757	SSX2	SSX2	synovial sarcoma, X breakpoint 2	Xp11.22			Other CancerGene
6759	SSX4	SSX4	synovial sarcoma, X breakpoint 4	Xp11.23			Other CancerGene
10735	STAG2	STAG2	Stromal antigen 2	Xp25			Other CancerGene
6794	STK11	STK11	serine/threonine kinase 11	19p13.3	Peutz Jeghers syndrome	23788249	Autosomal Dominant	Yes	Yes	Yes
8676	STX11	STX11	syntaxin 11	6q24.1			Other CancerGene
6813	STXBP2	STXBP2	syntaxin binding protein 2	19p13.3-p13.2	familial hemophagocytic lymphohisitocytosis Type 5 (AR)	19884660	Other CancerGene
51684	SUFU	SUFU	suppressor of fused homolog (Drosophila)	10q24.32	SUFU associated Medulloblastoma	19533801	Autosomal Dominant	Yes
23512	SUZ12	SUZ12	SUZ12 polycomb repressive complex 2 subunit	17q21			Other CancerGene
6850	SYK	SYK	spleen tyrosine kinase	9q22			Tumor Suppressor	Yes	Yes
8148	TAF15	TAF15	TAF15 RNA polymerase II, TATA box binding protein (TBP)-associated factor, 68kDa	17q11.1-q11.2			Other CancerGene
6886	TAL1	TAL1	T-cell acute lymphocytic leukemia 1	1p32			Other CancerGene
6887	TAL2	TAL2	T-cell acute lymphocytic leukemia 2	9q32			Other CancerGene
6901	TAZ	TAZ	Tafazzin	Xq28	Barth Syndrome	17394203	Other CancerGene
6917	TCEA1	TCEA1	transcription elongation factor A (SII), 1	8q11.2			Other CancerGene
6938	TCF12	TCF12	transcription factor 12	15q21			Other CancerGene
6929	TCF3	TCF3	transcription factor 3	19p13.3			Other CancerGene
83439	TCF7L1	TCF7L1	transcription factor 7-like 1 (T-cell specific, HMG-box)	2p11.2			Other CancerGene
6934	TCF7L2	TCF7L2	transcription factor 7-like 2 (T-cell specific, HMG-box)	10q25.3			Tumor Suppressor	Yes
8115	TCL1A	TCL1A	T-cell leukemia/lymphoma 1A	14q32.1			Other CancerGene
27004	TCL6	TCL6	T-cell leukemia/lymphoma 6 (non-protein coding)	14q32.1			Other CancerGene
7012	TERC	TERC	Telomerase RNA component	3q26.2	Dyskeratosis Congenita	15098033	Other CancerGene
7015	TERT	TERT	telomerase reverse transcriptase	5p15.33	Dynkeratosis Congenita	22965356	Autosomal Recessive
80312	TET1	TET1	tet methylcytosine dioxygenase 1	10q21			Other CancerGene
54790	TET2	TET2	tet methylcytosine dioxygenase 2	4q24			Tumor Suppressor	Yes
7030	TFE3	TFE3	transcription factor binding to IGHM enhancer 3	Xp11.22			Tumor Suppressor	Yes
10342	TFG	TFG	TRK-fused gene	3q12.2			Other CancerGene
29844	TFPT	TFPT	TCF3 (E2A) fusion partner (in childhood Leukemia)	19q13			Other CancerGene
7037	TFRC	TFRC	transferrin receptor	3q29			Other CancerGene
7046	TGFBR1	TGFBR1	transforming growth factor, beta receptor 1	9q22			Other CancerGene			Yes
7048	TGFBR2	TGFBR2	transforming growth factor, beta receptor II (70/80kDa)	3p22			Other CancerGene	Yes		Yes
9967	THRAP3	THRAP3	thyroid hormone receptor associated protein 3	1p34.3			Other CancerGene
26277	TINF2	TINF2	TERF1 (TRF1)-interacting nuclear factor 2	14q12	Dyskeratosis Congenita, Revesz syndrome	22965356	Other CancerGene
3195	TLX1	TLX1	T-cell leukemia homeobox 1	10q24.32			Other CancerGene
30012	TLX3	TLX3	T-cell leukemia homeobox 3	5q35.1			Other CancerGene
55654	TMEM127	TMEM127	transmembrane protein 127	2q11.2	Familial Pheochromocytoma (Adrenal)	14993899	Autosomal Dominant	Yes
7113	TMPRSS2	TMPRSS2	transmembrane protease, serine 2	21q22.3			Other CancerGene
7128	TNFAIP3	TNFAIP3	tumor necrosis factor, alpha-induced protein 3	6q23-q25			Tumor Suppressor	Yes
8764	TNFRSF14	TNFRSF14	tumor necrosis factor receptor superfamily, member 14	1p36.32			Other CancerGene
608	TNFRSF17	TNFRSF17	tumor necrosis factor receptor superfamily, member 17	16p13.1			Other CancerGene
7150	TOP1	TOP1	topoisomerase (DNA) I	20q12-q13.1			Other CancerGene
7157	TP53	TP53	tumor protein p53	17p13.1	Li Fraumeni Syndrome	23788249	Autosomal Dominant	Yes		Yes
7170	TPM3	TPM3	tropomyosin 3	1q21.2			Other CancerGene
7171	TPM4	TPM4	tropomyosin 4	19p13.1			Other CancerGene
7175	TPR	TPR	translocated promoter region, nuclear basket protein	1q25			Other CancerGene
6955	TRA	TRA	T cell receptor alpha locus	14q11.2			Other CancerGene
84231	TRAF7	TRAF7	TNF receptor assoiciated factor 7	16p13.3			Other CancerGene
6957	TRB	TRB	T cell receptor beta locus	7q34			Other CancerGene
6964	TRD	TRD	T cell receptor delta locus	14q11.2			Other CancerGene
6965	TRG	TRG	T cell receptor gamma locus	7p14			Other CancerGene
8805	TRIM24	TRIM24	tripartite motif containing 24	7q32-q34			Tumor Suppressor	Yes
5987	TRIM27	TRIM27	tripartite motif containing 27	6p22			Other CancerGene
51592	TRIM33	TRIM33	tripartite motif containing 33	1p13.1			Other CancerGene
9321	TRIP11	TRIP11	thyroid hormone receptor interactor 11	14q31-q32			Other CancerGene
7248	TSC1	TSC1	tuberous sclerosis 1	9q34	Tuberous sclerosis type 1	23788249	Autosomal Dominant	Yes		Yes
7249	TSC2	TSC2	tuberous sclerosis 2	16p13.3	Tuberous sclerosis type 2	23788249	Autosomal Dominant	Yes		Yes
7253	TSHR	TSHR	thyroid stimulating hormone receptor	14q24-q31			Other CancerGene
150465	TTL	TTL	tubulin tyrosine ligase	2q13			Other CancerGene
7297	TYK2	TYK2	tyrosine kinase 2	19p13.2			Kinase		Yes
7307	U2AF1	U2AF1	U2 small nuclear RNA auxiliary factor 1	21q22.3			Other CancerGene
11338	U2AF2	U2AF2	U2 small nuclear RNA auxiliary factor 2	19q13.42			Other CancerGene
201294	UNC13D	UNC13D	unc-13 homolog D (C. elegans)	17q25.3	familial hemophagocytic lymphohisitocytosis Type 3 (AR)	14622600	Other CancerGene
79650	USB1	USB1	U6 snRNA biogenesis phosphodiesterase 1	16q21	Clericuzio-type poikiloderma with neutropenia	20004881	Other CancerGene
9098	USP6	USP6	ubiquitin specific peptidase 6	17p13			Other CancerGene
7428	VHL	VHL	von Hippel-Lindau tumor suppressor, E3 ubiquitin protein ligase	3p25.3	Familial Paraganglioma & Pheochromocytoma	23788249	Autosomal Dominant	Yes		Yes
157680	VPS13B	VPS13B	Vacuolar protein sorting 13 homolog B	8q22.2	Cohen Syndrome and Congenital Neutropenia	24311531	Other CancerGene
11311	VPS45	VPS45	Vacuolar protein sorting 45 homolog	1q21.2	Severe congenital neutropenia, type 5	23599270	Other CancerGene
143187	VTI1A	VTI1A	vesicle transport through interaction with t-SNAREs 1A	10q25.2			Other CancerGene
7454	WAS	WAS	Wiskott-Aldrich syndrome gene	Xp11.4-p11.21	Wiskott-Aldrich syndrome	12969986	Other CancerGene
7468	WHSC1	WHSC1	Wolf-Hirschhorn syndrome candidate 1	4p16.3			Other CancerGene
11197	WIF1	WIF1	WNT inhibitory factor 1	12q14.2			Tumor Suppressor	Yes
55135	WRAP53	WRAP53	WD repeat containing, antisense to TP53	17p13.1			Other CancerGene
7486	WRN	WRN	Werner syndrome, RecQ helicase-like	8p12	Werner Syndrome	10440702	Autosomal Recessive
7490	WT1	WT1	Wilms tumor 1	11p13	Familial Wilms tumor	23788249	Autosomal Dominant	Yes		Yes
25937	WWTR1	WWTR1	WW domain containing transcription regulator 1	3q23-q24			Other CancerGene
7507	XPA	XPA	xeroderma pigmentosum, complementation group A	9q22.3	Xeroderma Pigmentosa	22044607	Autosomal Recessive
7508	XPC	XPC	xeroderma pigmentosum, complementation group C	3p25.1	Xeroderma Pigmentosa	22044607	Autosomal Recessive
7514	XPO1	XPO1	exportin 1	2p15			Other CancerGene
7516	XRCC2	XRCC2	X-ray repair complementing defective repair in Chinese hamster cells 2	7q36			Other CancerGene
7531	YWHAE	YWHAE	tyrosine 3-monooxygenase/tryptophan 5-monooxygenase activation protein, epsilon	17p13.3			Other CancerGene
7704	ZBTB16	ZBTB16	zinc finger and BTB domain containing 16	11q23			Tumor Suppressor	Yes
7750	ZMYM2	ZMYM2	zinc finger, MYM-type 2	13q11-q12			Other CancerGene
55422	ZNF331	ZNF331	zinc finger protein 331	19q13			Other CancerGene
171017	ZNF384	ZNF384	zinc finger protein 384	12p12			Other CancerGene
25925	ZNF521	ZNF521	zinc finger protein 521	18q11.2			Other CancerGene
8233	ZRSR2	ZRSR2	zinc finger (CCCH type), RNA-binding motif and serine/arginine rich 2	Xp22.1			Other CancerGene
