# Supplementary material for: The acquisition of molecular drivers in pediatric therapy-related myeloid neoplasms
Source: Nat Commun. 2021 Feb 12;12:985. doi: 10.1038/s41467-021-21255-8 (PMC7880998; doi:10.1038/s41467-021-21255-8)
Supplement: Supplementary file 18 — Supplementary Data 15 [file 41467_2021_21255_MOESM18_ESM.xlsx]

## Sheet: Sup. Data 15 Mosaic.Muts.
Patient	Gene Name	Chr	Position HG19	Type	Coverage	VAF	Sequence Surrounding Mutation	Reference Allele Count	Alternative Allele Count	dbSNP	Exon	Mutation Class	Amino Acid Change	cDNA	Isoform	Reference Allele	Mutant Allele	NHLBI frequency	SIFT_pred	Polyphen2_HDIV_pred	Polyphen2_HVAR_pred	LRT_pred	MutationAssessor_pred	MutationTaster_pred	FATHMM_pred	CADD_phred	DANN Rankscore	GERP++_RS Rankscore	REVEL Score	Thousand Genome Frequency	GSB Class	ExAC_AF	Committee Call	Gene Classification (Zhang, J. et al.; 2015)	Sequencing Cohort	ACMG criteria met	PubMed PMID
SJ005142	FANCD2	chr3	10085167	SNP	35	0.257143	TTTCCTCTCTGCTACTTGTA[G/A]TTCCTCAGGAAATCAAGAAA	26	9	rs112832879	exon13	splice	S330_E13splice		NM_033084	G	A	0.000307787						D		15.71	0.05899	0.34124	.		Gold		Pathogenic (m)	Aut Recessive	Tumor/Normal	PVS1, PS3, PM2	29376519
SJ030708	TP53	chr17	7577538	SNP	61	0.208333	TGATGGTGAGGATGGGCCTC[C/T]GGTTCATGCCGCCCATGCAG	38	10	rs11540652	exon7	missense	R248Q	c.G743A	NM_000546	C	T	0.000153775	D;D;.;.;.;.;.;.;.;D;.;.;D;D;.;.;D;.;.;D;D	D	D;P;D;D;D;D	D	M	A;A;A;A;A;A	D;D;.;.;.;.;.;.;.;D;.;.;D;D;.;.;D;.;.;D;D	34	0.99931	0.4082	0.934		Gold	4.708e-05	Pathogenic (m)	Aut Dom	Tumor/Normal	PS2, PS3, PM1, PM2, PP1, PP3	7887414
SJ016473	TP53	chr17	7577121	SNP	268	0.0671642	CCCAGGACAGGCACAAACAC[G/A]CACCTCAAAGCTGTTCCGTC	250	18	rs121913343	exon 7	missense	R273C	c.C817T	NM_000546	G	A		D	D	D	D	M	D	D	32	0.971	0.44781	0.901		Gold		Pathogenic (m)	Aut Dom	Tumor/Normal	PM1, PM2, PP3, PS2, PS4	16633321
SJ015849	TP53	chr17	7577120	SNP	222	0.166667	TCCCAGGACAGGCACAAACA[C/T]GCACCTCAAAGCTGTTCCGT	185	37	rs28934576	exon 8	missense	R273H	c.G818A	NM_000546	C	T		D	P	P	D	M	A	D	27.3	0.91645	0.64009	0.868	0.000199681	Gold	2.825e-05	Pathogenic (m)	Aut Dom	Tumor/Normal	PS2, PS3, PS4, PM1, PM2, PP1, PP3	24651015
SJ016482	TP53	chr17	7577141	SNP	185	0.0486486	GCACCTCAAAGCTGTTCCGT[C/T]CCAGTAGATTACCACTACTC	176	9	rs193920774	exon8	missense	G266E	c.G797A	NM_000546	C	T		D	D	D	D	M	D	D	34	0.88455	0.6961	0.973		Gold		Pathogenic (m)	Aut Dom	Normal Only	PM1, PM2, PP3, PP4, PS3	8479749
SJ043624	TP53	chr17	7577525	deletion	72	0.25	TCTTCCAGTGTGATGATGGTGAGGATGGGCCTCCGGTTCAT	54	18		exon7	nonframeshift deletion	p.L252del	c.754_756del	NM_000546	-	-GAG																Likely Pathogenic (m)	Aut Dom	Tumor/Normal	PS2, PM2, PM4	30886117
