# Supplementary material for: The acquisition of molecular drivers in pediatric therapy-related myeloid neoplasms
Source: Nat Commun. 2021 Feb 12;12:985. doi: 10.1038/s41467-021-21255-8 (PMC7880998; doi:10.1038/s41467-021-21255-8)
Supplement: Supplementary file 20 — Supplementary Data 17 [file 41467_2021_21255_MOESM20_ESM.xlsx]

## Sheet: Sup. Data 17 Primary Chemo
SampleID	Sequencing Cohort	Primary Diagnosis	Protocol	xrt	Teniposide (mg/m2)	Etoposide (mg/m2)	topotecan (mg/m2)	cyclophophamide (mg/m2)	ifosphamide (mg/m2)	procarbazine (mg/m2)	Bulsulfan (mg/kg)	cisplatin (mg/m2)	carboplatin (mg/m2)
SJ001119	Tumor/Normal	Osteosarcoma	OS08 stratum A	none	0	0	0	0	0	0	0	480	0
SJ003151	Tumor/Normal	ALL	Total XII	none	1600	0	0	0	0	0	0	0	0
SJ003512	Tumor/Normal	ALL	Total XI group 3	1800 cGY CNS	4200	6000	0	6000	0	0	0	0	0
SJ004919	Tumor/Normal	Osteosarcoma	OS99	none	0	0	0	0	63500	0	0	0	AUC 8 X 5
SJ005142	Tumor/Normal	ALL	Total XIIIb HR	1800cGy CNS	0	14700	0	9900	0	0	0	0	0
SJ016462	Tumor/Normal	ALL	Total XI (CTX 9gm/m2, VP 9gm/m2, VM 4800mg/m2), then completed R15 (VP 6800mg/m2, CTX 8700mg/m2)	1800cGy CNS	4800	15800	0	17700	0	0	0	0	0
SJ016478	Tumor/Normal	Wilms Tumor	WILM4 (VCR/dactino), then OS treatment (ifos 39.75gm/m2, carbo 2800mg/m2)	none	0	0	0	0	39750	0	0	0	2800
SJ016494	Tumor/Normal	ALL	Total XII	none	2335	0	0	0	0	0	0	0	0
SJ016498	Tumor/Normal	ALL	Total XH	3000cGy CNS	5940	0	0	0	0	0	0	0	0
SJ016506	Tumor/Normal	ALL	total XIII HR	none	0	13200	0	9000	0	0	0	0	0
SJ016517	Tumor/Normal	ALL	Total XI HR (VP 9gm/m2, CTX 9gm/m2, VM 5600mg/m2), R16 through induction (topotecan 12mg/m2), FLAG, NPTP continuation (2400mg/m2 VP + 1400mg/m2 CTX), NPTP continuation (2450mg/m2 VP + 2450mg/m2 CTX)	2400cGy CNS	5600	13850	12	12850	0	0	0	0	0
SJ016519	Tumor/Normal	ALL	Total XIIIb LR	none	0	1200	0	900	0	0	0	0	0
SJ041447	Tumor/Normal	ALL	Total XIII through week 69 (6600mg/m2 VP, 3900mg/m2 CTX)	none	0	6600	0	3900	0	0	0	0	0
SJ043612	Tumor/Normal	ALL	Total XI	1800cGy CNS	5500	7500	0	7500	0	0	0	0	0
SJ043613	Tumor/Normal	ALL	Total XI	none	5100	9000	0	9000	0	0	0	0	0
SJ043614	Tumor/Normal	NHL	POG 8704	none	8400	0	0	6100	0	0	0	0	0
SJ043616	Tumor/Normal	ALL	Total XIII	600cGY to left kidney	0	13500	0	8100	0	0	0	0	0
SJ043618	Tumor/Normal	ALL	Total XIIIb LR	none	0	900	0	0	0	0	0	0	0
SJ043619	Tumor/Normal	Rhabdomyosarcoma	POG 9602 regimen 53 (CTX 26.4gm/m2), recurrent disease (6gm/m2 CTX, 2500mg/m2 VP, 45gm/m2 ifos)	41.1 Gy to abdomen	0	2500	0	32400	45000	0	0	0	0
SJ016496	Tumor/Normal	ALL	Total XIII HR through week 58 (6900mg/m2 VP, 3900mg/m2 CTX)	none	0	6900	0	3900	0	0	0	0	0
SJ016502	Tumor/Normal	ALL	Total XIII HR through week 49	none	0	6900	0	4200	0	0	0	0	0
SJ016511	Tumor/Normal	NHL	NHL13 to week 53 (5400mg/m2 VP, 3900mg/m2 CTX)	none	0	5400	0	3900	0	0	0	0	0
SJ040265	Tumor/Normal	ALL	Total XIIIb	none	0	13500	0	13500	0	0	0	0	0
SJ043624	Tumor/Normal	ALL	AALL0331 LR	none	0	0	0	1000	0	0	0	0	0
SJ001305	Tumor/Normal	Ewing Sarcoma		none	0	4000	0	10800	72000	0	0	0	0
SJ005124	Tumor/Normal	ALL	Total XIII HR through week 53 (VP 4500mg/m2, CTX 3000mg/m2)	none	0	4500	0	3000	0	0	0	0	0
SJ016507	Tumor/Normal	ALL	Total XIII HR	1800 cGy CNS	0	14700	0	9900	0	0	0	0	0
SJ016513	Tumor/Normal	Hodgkin Lymphoma	HOD94	25.5 cGy mantle and abdominal	0	0	0	3600	0	4200	0	0	0
SJ016487	Tumor/Normal	ALL	Total X SR	1650cGy CNS	0	1500	0	6300	0	0	0	0	0
SJ016492	Tumor/Normal	ALL	Total XI	1800cGy CNS	4800	9000	0	9000	0	0	0	0	0
SJ016493	Tumor/Normal	ALL	Total XIII HR through week 99 (8100mg/m2 CTX, 12.3grams/m2 VP)	1800cGy CNS	0	12300	0	8100	0	0	0	0	0
SJ016500	Tumor/Normal	ALL	Total XIII HR (14.1grams/m2 VP, 9.9grams/m2 CTX)	none	0	14100	0	9900	0	0	0	0	0
SJ016508	Tumor/Normal	ALL	Total XIIIb HR	none	0	14100	0	9300	0	0	0	0	0
SJ043615	Tumor/Normal	ALL	Total XIII HR through week 98 (12.3grams/m2 VP, 8100mg/m2 CTX)	none	0	12300	0	8100	0	0	0	0	0
SJ030708	Tumor/Normal	Ewing Sarcoma	AEWS1031	4000cGy Left Ilium	0	0	0	10800	14400	800	0	0	0
SJ030799	Tumor/Normal	Osteosarcoma		none	0	0	0	0	0	0	0	480	0
SJ030441	Tumor/Normal	Osteosarcoma		none	0	2000	0	56000	0	0	0	480	0
SJ030727	Tumor/Normal	ALL	Total XVI	none	0	0	0	4600	0	0	0	0	0
SJ018194	Tumor/Normal	ALL	Total X HR	2400cGy CNS	5940	0	0	0	0	0	0	0	0
SJ016469	Tumor/Normal	Embryonal sarcoma, Liver	NPTP VDC/IE	41.4Gy to tumor bed and Ruq peritoneal surfaces (RT-SARC)	0	4000	0	10800	78000	0	0	0	0
SJ021960	Tumor/Normal	ALL	Total XVI LR through week 101 (1gm/m2 CTX)	none	0	0	0	1000	0	0	0	0	0
SJ000089	Tumor/Normal	AML	AML87	2400 cGY CNS	0	10000	0	0	0	0	0	0	0
SJ007109	Tumor/Normal	AML	AML08	none	0	500	0	0	0	0	0	0	0
SJ015363	Tumor/Normal	AML	AML08	none	0	1000	0	0	0	0	0	0	0
SJ015847	Tumor/Normal	ALL	Total XII	none	1600	0	0	0	0	0	0	0	0
SJ015849	Tumor/Normal	ALL	Total XIIIb HR	2400 cGy CNS	0	13200	0	9000	0	0	0	0	0
SJ015852	Tumor/Normal	ALL	Total XV SR	none	0	0	0	1000	0	0	0	0	0
SJ016468	Tumor/Normal	Ewing's Family of Tumors		55.4cGy to L hemithorax	0	5985	0	16300	108500	0	0	0	0
SJ016470	Tumor/Normal	Rabdoid tumor		10.8 cGy whole abdomen, 21.6 cGy to mediastinum, 36 cGy to chest	0	1500	0	31150	30000	0	0	0	0
SJ016473	Tumor/Normal	Germ Cell Tumor	GCT01 P1 (2000mg/m2 VP, 7200mg/m2 CTX, 400mg/m2 cisplatin), NPTP (2400mg/m2 ifos, 400mg/m2 cisplatin), auto HSCT (2100mg/m2 carbo, 2250mg/m2 VP)	none	0	4250	0	7200	2400	0	0	800	AUC 6 x 6
SJ016475	Tumor/Normal	Ovarian Carcinoma		54cGy to the pelvis	0	1900	0	0	63000	0	0	300	AUC 6.5 X 3
SJ016476	Tumor/Normal	NHL		none	0	0	0	3830	0	0	0	0	0
SJ016480	Tumor/Normal	Craniopharyngioma		5940cGy to skull then another 6300cGy to skull	0	2000	0	0	48000	0	0	960	0
SJ016489	Tumor/Normal	ALL	Total XII	none	1600	0	0	0	0	0	0	0	0
SJ016491	Tumor/Normal	ALL	Total XII conventional arm (1600mg/m2 VM), R15 through week 53 (4650mg/m2 CTX, 4850mg/m2 VP)	2400cGy CNS	1600	4850	0	4650	0	0	0	0	0
SJ016501	Tumor/Normal	ALL	Total XII group TSE through week 71 (1600mg/m2 VM), R15 through week 41 (VP 3500mg/m2, CTX 5400mg/m2 CTX) then as per Total XIII continuation (VP = 3800mg/m2, CTX = 3800mg/m2, VM = 1750mg/m2)	none	3350	7300	0	9200	0	0	0	0	0
SJ016512	Tumor/Normal	ALL	Total XIIIb HR	none	0	14700	0	9900	0	0	0	0	0
SJ018195	Tumor/Normal	ALL	Total X SR (6300mg/m2 CTX, 1500mg/m2 VM) then R11 (4500mg/m2 CTX, 4500mg/m2 VP, 2850mg/m2 VM)	2400cGy CNS	4350	4500	0	10800	0	0	0	0	0
SJ018205	Tumor/Normal	Anaplastic Astrocytoma	POG 9431 with topo window	5400cGy CNS	0	0	35	0	0	800	0	0	0
SJ018209	Tumor/Normal	ALL	POG 9904	none	0	0	0	1000	0	0	0	0	0
SJ043076	Tumor/Normal	Germ Cell Tumor	PEB (800mg/m2 cisplatin, 2000mg/m2 VP), ICE (carbo AUC 8 X 4 doses, 1200mg/m2 VP, 24g/m2 ifos)	none	0	3200	0	0	24000	0	0	800	AUC 8 X 4
SJ004031	Tumor/Normal	ALL	Total XIIIa (1200mg/m2 VP, 900mg/m2 CTX), R16 for relapse (topotecan 12mg/m2 +VP 1400mg/m2, + CTX 7100mg/m2 + VM 3400mg/m2) NPTP maintenance teniposide 200mg/m2, CPMSMD conditioning with 90mg/kg cyclo)	2300 cGy to cranium, 1400cGy to spine and total body	3600	2600	12	8090	0	0	0	0	0
SJ016515	Normal Only	ALL	Total X HR	3000cGy CNS	5940	0	0	0	0	0	0	0	0
SJ016486	Normal Only	ALL	Total X HR	500 cGy to T2-T8, 4800 cGy CNS	7890	4200	0	4200	0	0	0	0	0
SJ016474	Normal Only	Neuroblastoma	NB84	none	2250	0	0	7350	0	0	0	540	0
SJ016490	Normal Only	ALL	Total XI	1800cGY CNS	3250	1800	0	6000	0	0	0	0	0
SJ016495	Normal Only	Rhabdomyosarcoma	RMS5	5940 cGy to head/neck region	0	0	0	12000	16000	0	0	0	0
SJ016497	Normal Only	ALL	Total XII conventional arm	none	1600	0	0	0	0	0	0	0	0
SJ016505	Normal Only	ALL	TotalXIII HR (reinduction through week 38)	none (tAML before CNS radiation started)	0	18300	0	12000	0	0	0	0	0
SJ016504	Normal Only	NHL	as per Total XIII (I/H) (through week 87)	none	0	2700	0	2400	0	0	0	0	0
SJ016516	Normal Only	Peripheral Neuroepithelioma	ewi92	36Gy to neck	0	4350	0	16500	58000	0	0	0	0
SJ016503	Normal Only	ALL	Total XIII HR (through week 87)	none	0	11100	0	7500	0	0	0	0	0
SJ016509	Normal Only	ALL	Total XIIIb HR (through week 55)	none	0	6300	0	5100	0	0	0	0	0
SJ016510	Normal Only	Peripheral Neuroepithelioma	POG 9354	none	0	8290	0	26100	167600	0	0	0	0
SJ016485	Normal Only	Neuroblastoma	NB 91 arm A , 2 courses of ICE , high dose cyclo/VP X 1 course, auto HSCT with carbo/VP, VITO-1 X 7, cyclo/VP X 8, oral VP X 12 courses, ICE/TEPO X 8	?	NA	NA	NA	NA	NA	0	0	NA	NA
SJ016464	Normal Only	ALL	as per Total XI for 1 year then Total XIII (through week 53)	none	NA	NA	NA	NA	NA	0	0	NA	NA
SJ003411	Normal Only	ALL	INFNT (through week 18); targeted busulfan BMT conditioning	none	0	0	0	750	0	0	705	0	0
SJ016463	Normal Only	Osteosarcoma	OS99	none	0	3000	0	0	7200	0	0	0	0
SJ005008	Normal Only	ALL	Total XV SR, reintensification, clo/CTX/VP X 1 course, CTX conditioning, clo/VP/CTX	1320cGy TBI	0	1500	0	5000 + BMT conditioning	0	0	0	0	0
SJ016479	Normal Only	Ewing Sarcoma	VDC/IE	4500 cGy spine	0	3500	0	8400	6300	0	0	0	0
SJ016483	Normal Only	Hodgkin Lymphoma	HOD05 (stanford V) then NPTP dex/clo/cyclo/vp X 2	2500 cGy mediastinum + 1500 cGy to right neck, chest wall, pericardium	0	1360	0	6350	0	0	0	0	0
SJ016482	Normal Only	Rhabdomyosarcoma	COG D9803 VAC	41.4cGy to retroperitoneum	0	0	0	3300	0	0	0	0	0
SJ016484	Normal Only	AML	AML0531	none	0	1750	0	0	0	0	0	0	0
SJ016471	Normal Only	Neuroblastoma	ANBL0532 , auto HSCT with BuMel, 10 cycles tmz/irinotecan, DFMO	MIBG therapy	0	1200	12000	12400	0	0	?	400	0
