# Supplementary material for: The acquisition of molecular drivers in pediatric therapy-related myeloid neoplasms
Source: Nat Commun. 2021 Feb 12;12:985. doi: 10.1038/s41467-021-21255-8 (PMC7880998; doi:10.1038/s41467-021-21255-8)
Supplement: Supplementary file 22 — Supplementary Data 19 [file 41467_2021_21255_MOESM22_ESM.xlsx]

## Sheet: Sup. Data 19 RNA Seq QC
	% of coding exons with coverage							% of coding exons with coverage
Sample	<1x	<2x	<5x	<10x	<20x	<30x		>=1x	>=2x	>=5x	>=10x	>=20x	>=30x	D|G		Reads	Mapped	NonDupMpd	MpdRatio	DupRatio
SJAML001119_D3	27.288	32.136	39.215	44.676	52.146	58.794		72.712	67.864	60.785	55.324	47.854	41.206	D3		85626684	83969987	56216546	0.980652	0.330516
SJMDS005142_D2	32.11	35.697	42.153	47.599	55.073	61.006		67.89	64.303	57.847	52.401	44.927	38.994	D2		83406428	80214447	59161760	0.96173	0.262455
SJAML016498_D4	27.038	31.657	38.716	43.937	50.535	56.116		72.962	68.343	61.284	56.063	49.465	43.884	D4		105544694	103648682	65816781	0.982036	0.365001
SJAML016511_D3	24.858	29.055	35.889	41.31	48.718	55.023		75.142	70.945	64.111	58.69	51.282	44.977	D3		139298386	137059448	88795605	0.983927	0.352138
SJAML005124_D2	24.323	28.359	35.765	41.874	49.455	55.399		75.677	71.641	64.235	58.126	50.545	44.601	D2		137750570	136190936	80438654	0.988678	0.409369
SJAML016492_D1	28.731	32.065	37.719	42.136	47.524	51.865		71.269	67.935	62.281	57.864	52.476	48.135	D1		155111272	152279899	88414411	0.981746	0.419395
SJAML030708_D1	28.793	33.077	40.74	46.827	54.751	60.812		71.207	66.923	59.26	53.173	45.249	39.188	D1		116533158	113852004	80065250	0.976992	0.29676
SJAML030799_D1	21.741	25.765	33.798	40.191	48.123	54.183		78.259	74.235	66.202	59.809	51.877	45.817	D1		134359276	133269927	91452793	0.991892	0.313778
SJAML016469_D3	28.463	33.634	42.364	50.605	62.758	71.53		71.537	66.366	57.636	49.395	37.242	28.47	D3		58650980	57513360	46307809	0.980604	0.194834
SJAML021960_D4	28.052	33.127	41.333	48.059	57.245	64.228		71.948	66.873	58.667	51.941	42.755	35.772	D4		84594480	83294244	51218073	0.98463	0.385095
SJMDS015849_D1	31.2	35.314	42.328	48.639	57.934	65.561		68.8	64.686	57.672	51.361	42.066	34.439	D1		106830678	105356385	88540058	0.9862	0.159614
SJMDS015852_D1	21.174	25.264	32.891	39.319	47.363	53.82		78.826	74.736	67.109	60.681	52.637	46.18	D1		118552286	116761464	87545467	0.984894	0.25022
SJMDS016473_D2	27.761	31.406	38.665	44.604	52.731	59.514		72.239	68.594	61.335	55.396	47.269	40.486	D2		83357044	81010581	52470883	0.97185	0.352296
SJMDS018195_D2	24.298	28.951	36.573	42.969	51.827	58.829		75.702	71.049	63.427	57.031	48.173	41.171	D2		84879538	82095657	59623136	0.967202	0.273736
SJMDS018205_D2	20.438	26.096	35.194	42.12	52.307	60.521		79.562	73.904	64.806	57.88	47.693	39.479	D2		197450594	172211948	87474255	0.872177	0.492055
SJAML003151_D3	29.714	34.107	41.182	46.75	53.973	60.029		70.286	65.893	58.818	53.25	46.027	39.971	D3		131954496	129904981	70842836	0.984468	0.454657
SJAML003512_D3	30.861	34.56	40.556	45.005	50.848	55.692		69.139	65.44	59.444	54.995	49.152	44.308	D3		125783940	123256490	77433652	0.979906	0.371768
SJAML004919_D3	29.159	33.161	39.144	43.523	48.859	53.122		70.841	66.839	60.856	56.477	51.141	46.878	D3		150202446	148278395	94029773	0.98719	0.365857
SJAML016462_D3	24.956	29.309	36.175	41.925	49.445	55.356		75.044	70.691	63.825	58.075	50.555	44.644	D3		150402832	148437335	112197900	0.986932	0.24414
SJAML016478_D2	28.544	33.218	39.913	44.734	51.157	56.803		71.456	66.782	60.087	55.266	48.843	43.197	D2		111110094	109652932	63098764	0.986885	0.424559
SJAML016494_D1	26.996	30.852	37.754	43.767	53.056	60.669		73.004	69.148	62.246	56.233	46.944	39.331	D1		73599966	71564818	54872822	0.972349	0.233243
SJAML016506_D3	27.495	30.482	36.407	40.606	45.733	49.606		72.505	69.518	63.593	59.394	54.267	50.394	D3		282490768	279850960	126789485	0.990655	0.546939
SJAML016517_D2	29.414	33.6	40.944	47.141	55.459	62.335		70.586	66.4	59.056	52.859	44.541	37.665	D2		111815586	109526834	54177960	0.979531	0.505345
SJAML016519_D3	25.357	29.323	36.157	42.091	50.109	56.357		74.643	70.677	63.843	57.909	49.891	43.643	D3		143004536	140522416	98893503	0.982643	0.296244
SJAML041447_D2	25.011	29.292	36.079	41.323	47.773	52.66		74.989	70.708	63.921	58.677	52.227	47.34	D2		146952630	144559131	80320707	0.983712	0.444375
SJAML043612_D2	28.823	32.927	39.334	44.295	50.791	56.382		71.177	67.073	60.666	55.705	49.209	43.618	D2		90772616	89689548	56869885	0.988068	0.365925
SJAML043613_D1	29.828	33.422	39.522	44.528	51.031	56.269		70.172	66.578	60.478	55.472	48.969	43.731	D1		156800970	154316081	78242499	0.984153	0.492972
SJAML043614_D3	28.899	33.687	41.102	46.808	54.488	61.313		71.101	66.313	58.898	53.192	45.512	38.687	D3		82433458	81307962	47220192	0.986347	0.419243
SJAML043616_D2	24.682	27.859	33.925	38.897	44.57	48.671		75.318	72.141	66.075	61.103	55.43	51.329	D2		192065700	189981996	105289272	0.989151	0.445793
SJAML043618_D1	24.709	28.592	35.655	41.046	48.103	53.889		75.291	71.408	64.345	58.954	51.897	46.111	D1		149166938	147270503	80313907	0.987286	0.45465
SJAML043619_D1	30.393	34.7	41.892	48.602	59.143	67.672		69.607	65.3	58.108	51.398	40.857	32.328	D1		127143408	125379925	48080517	0.98613	0.616521
SJAML016496_D4	26.899	31.733	39.238	45.569	54.201	61.501		73.101	68.267	60.762	54.431	45.799	38.499	D4		79931816	78606088	49052399	0.983414	0.375972
SJAML016502_D4	28.245	32.634	39.123	44.295	51.611	57.854		71.755	67.366	60.877	55.705	48.389	42.146	D4		105922638	104353717	71499977	0.985188	0.314831
SJMDS040265_D2	28.459	32.027	40.642	48.593	60.268	68.797		71.541	67.973	59.358	51.407	39.732	31.203	D2		129216224	121022936	71039184	0.936592	0.413011
SJAML001305_D2	28.382	32.765	39.619	45.356	53.926	61.459		71.618	67.235	60.381	54.644	46.074	38.541	D2		74340618	73113201	47631555	0.983489	0.348523
SJAML016507_D2	26.944	31.004	38.203	43.442	50.004	55.256		73.056	68.996	61.797	56.558	49.996	44.744	D2		130262026	129281223	72915428	0.992471	0.435994
SJAML016513_D2	31.707	36.6	44.074	50.879	61.342	69.886		68.293	63.4	55.926	49.121	38.658	30.114	D2		59835278	58776631	39355252	0.982307	0.330427
SJAML016487_D1	28.774	32.435	38.766	44.055	51.198	57.186		71.226	67.565	61.234	55.945	48.802	42.814	D1		135144456	132920632	65545603	0.983545	0.506882
SJAML016493_D1	25.359	29.442	36.548	42.009	49.073	55.031		74.641	70.558	63.452	57.991	50.927	44.969	D1		138972614	137278180	63515715	0.987807	0.537321
SJAML016500_D1	30.438	34.771	41.941	47.623	55.66	62.346		69.562	65.229	58.059	52.377	44.34	37.654	D1		122277516	120942260	60409991	0.98908	0.500506
SJAML016508_D1	31.708	35.359	41.983	47.779	55.512	61.409		68.292	64.641	58.017	52.221	44.488	38.591	D1		123745688	122240255	77108251	0.987834	0.369207
SJAML043615_D3	26.825	31.298	38.346	43.779	50.583	56.348		73.175	68.702	61.654	56.221	49.417	43.652	D3		121107270	118871369	60506595	0.981538	0.490991
SJHM030441_D2	12.174	21.662	44.265	60.868	74.511	81.049		87.826	78.338	55.735	39.132	25.489	18.951	D2		341564748	328360935	138496493	0.961343	0.578219
SJAML030727_D1	21.777	25.192	32.53	37.836	44.589	49.917		78.223	74.808	67.47	62.164	55.411	50.083	D1		226181756	223409380	118295848	0.987743	0.470497
SJMDS000089_D1	25.454	29.556	36.541	42.305	49.597	55.518		74.546	70.444	63.459	57.695	50.403	44.482	D1		95432578	94236999	78466283	0.987472	0.167352
SJMDS007109_D2	30.151	34.258	42.746	50.485	61.271	69.07		69.849	65.742	57.254	49.515	38.729	30.93	D2		74723948	72580013	42246270	0.971309	0.417935
SJMDS015363_D2	20.983	24.75	32.881	39.287	47.538	54.309		79.017	75.25	67.119	60.713	52.462	45.691	D2		199354096	181984673	109574002	0.912872	0.397894
SJMDS015847_D1	32.437	36.592	43.222	48.223	55.068	60.362		67.563	63.408	56.778	51.777	44.932	39.638	D1		107132196	105688100	86923606	0.98652	0.177546
SJMDS016468_D2	23.822	27.887	34.838	40.194	46.804	51.922		76.178	72.113	65.162	59.806	53.196	48.078	D2		122730294	120645652	81988844	0.983014	0.320416
SJMDS016475_D2	23.892	28.075	35.359	41.165	48.552	54.288		76.108	71.925	64.641	58.835	51.448	45.712	D2		124700160	121479917	72283428	0.974176	0.404976
SJMDS016480_D2	25.05	29.203	36.179	41.612	48.561	54.095		74.95	70.797	63.821	58.388	51.439	45.905	D2		119180980	116508028	73689891	0.977572	0.367512
SJMDS016489_D2	25.978	29.683	35.732	40.302	45.582	49.398		74.022	70.317	64.268	59.698	54.418	50.602	D2		205208812	201978886	135903292	0.98426	0.327141
SJMDS016491_D2	31.469	35.284	41.787	47.026	53.995	59.465		68.531	64.716	58.213	52.974	46.005	40.535	D2		111394508	108329727	81858667	0.972487	0.244356
SJMDS016512_D3	28.294	32.255	39.541	46.134	55.275	62.691		71.706	67.745	60.459	53.866	44.725	37.309	D3		67485632	66851619	44171625	0.990605	0.339259
SJMDS018209_D2	30.341	34.427	42.949	50.902	62.269	70.291		69.659	65.573	57.051	49.098	37.731	29.709	D2		67353946	66194049	56212452	0.982779	0.150793
SJMDS004031_D2	25.387	30.54	39.52	47.442	59.314	68.845		74.613	69.46	60.48	52.558	40.686	31.155	D2		112335830	100809560	56527579	0.897395	0.439264
