# Supplementary material for: The acquisition of molecular drivers in pediatric therapy-related myeloid neoplasms
Source: Nat Commun. 2021 Feb 12;12:985. doi: 10.1038/s41467-021-21255-8 (PMC7880998; doi:10.1038/s41467-021-21255-8)
Supplement: Supplementary file 23 — Supplementary Data 20 [file 41467_2021_21255_MOESM23_ESM.xlsx]

## Sheet: Sup. Data 20 RT-PCR primers
Fusion	Forward Primer	Reverse Primer	Expected Fragment Size
GTF2I-WRAP53	ACGCGCTCTCCAGCCGCG	GAGAAGCAGAGCGAATGG	507
RUNX1-LYPD5	CAACCACAGAACCACAAG	ATTTGTCAGTTGTGCAGC	490
KMT2A-EP300	TCTACAGGTCTCCCATCC	ATCATCGACATACTGCCA	446
PICALM-KMT2A	AGACAGTATGCAAGGCCA	CTCACAACAGACTTGGCA	478
EDARADD-PRDM16	TTGATAGCCCCAGACATA	TTCCATCTTCCTCTTGGC	529
PRDM16-EDARADD	ACAATGCTGGGGAGATGA	GAGAACTGCCATTGATGA	505
RTF1-NCLN	GTAAAGAAGCGGAAAGGC	TTTATGAAACACACGGGC	378
ZNF207-RTF1	TACACCCAGTCATTTTGC	TCCCATGAGGTCTTCTCC	515
BCR-ABL1	AGTTTTGAGGATTGCGGA	GGAGCTTTTCACCTTTAG	511
KAT6A-CREBBP	ACAATAGCAGTGTAGTCACA	TTTCCTATTCCTGGGTTGAT	445
EP300-SUPT3H	TTTAAAAGACAGACGGATGG	AAACTGTGTGATCTGCATTC	561
RUNX1-RASS6	CTGGCAATGATGAAAACTAC	TTACTCCCCAGAAAATGTCC	341
ETV6-FOXO1	AAAAACCTGAGAACTTCCTG	CAGACTGGAGAGATGCTTT	410
RUNX1-RBPJ	CATAAACAACCACAGAACCA	TCGCGTTCCATTTGTTCTTT	448
PRDM16-ENO1	TGTGTGGCTGCTTCTGGA	ATCTTCTCTTGTTCTGTGAC	276
RUNX1-MTAP	TGAGCCCAGGCAAGATGA	TACAGCCCTCTTCCTTCAAA	595
Primers used for RT-PCR validation; this supplementary data complements that of Supplementary Figure 9.
