# Supplementary material for: The acquisition of molecular drivers in pediatric therapy-related myeloid neoplasms
Source: Nat Commun. 2021 Feb 12;12:985. doi: 10.1038/s41467-021-21255-8 (PMC7880998; doi:10.1038/s41467-021-21255-8)
Supplement: Supplementary file 25 — Supplementary Data 22 [file 41467_2021_21255_MOESM25_ESM.xlsx]

## Sheet: Sup. Data 22 TP53 Validation
									Discovery				Validation								Amplicon Seq (post cleandeepseq.perl (qcut=20)					Fisher exact test P-value against UR	Fisher exact test adjusted P-value (Bonferroni) against UR	Comparison
					Alleles		Annotation		Tumor		Normal		Tumor		Normal						Tumor			Normal
patient_mut	results	source	Chr	Pos (hg19)	Ref	Mut	Class	AAChange	Mut	Tot	Mut	Tot	Mut	Tot	Mut	Tot	timepoint	Fwd Primer	Rev Primer	perBase.all.samples	Mut	Tot		Mut	Tot
SJ016496 K139X	K139K not found in prev samples.	Tumor															ALL	TCGTCGGCAGCGTCAGATGTGTATAAGAGACAGCCGTCTTCCAGTTGCTTTATCTG	GTCTCGTGGGCTCGGAGATGTGTATAAGAGACTGACTGCTTGTAGATGGCCATGG	185272	5	87506	5.71389e-05			0.424473	1	D-474 vs. UR
		Tumor															Remission	TCGTCGGCAGCGTCAGATGTGTATAAGAGACAGCCGTCTTCCAGTTGCTTTATCTG	GTCTCGTGGGCTCGGAGATGTGTATAAGAGACTGACTGCTTGTAGATGGCCATGG	168297	7	80190	8.72927e-05			0.808555	1	D-181 vs. UR
		Tumor	chr17	7578515	T	A	nonsense	K139X	1	37	0	25	8	292	0	728	tAML	TCGTCGGCAGCGTCAGATGTGTATAAGAGACAGCCGTCTTCCAGTTGCTTTATCTG	GTCTCGTGGGCTCGGAGATGTGTATAAGAGACTGACTGCTTGTAGATGGCCATGG	162821	1976	76436	0.0258517	5	56155	< 2.2e-16	< 2.2e-16	D0 vs. UR
		Normal															Normal	TCGTCGGCAGCGTCAGATGTGTATAAGAGACAGCCGTCTTCCAGTTGCTTTATCTG	GTCTCGTGGGCTCGGAGATGTGTATAAGAGACTGACTGCTTGTAGATGGCCATGG	118276				5	56155	1	1	d0 CD3+ bm vs. UR
unrelated normal	unrelated control is clean	Normal															Normal	TCGTCGGCAGCGTCAGATGTGTATAAGAGACAGCCGTCTTCCAGTTGCTTTATCTG	GTCTCGTGGGCTCGGAGATGTGTATAAGAGACTGACTGCTTGTAGATGGCCATGG	191040				9	89778
SJ016496 R248Q	R248Q not found in prev samples	Tumor															ALL	TCGTCGGCAGCGTCAGATGTGTATAAGAGACAGGTACCACCATCCACTACAACTAC	GTCTCGTGGGCTCGGAGATGTGTATAAGAGACAAGAAATCGGTAAGAGGTGGGCC	177616	126	81894	0.00153857			0.0142726	0.0570903	D-474 vs. UR
		Tumor															Remission	TCGTCGGCAGCGTCAGATGTGTATAAGAGACAGGTACCACCATCCACTACAACTAC	GTCTCGTGGGCTCGGAGATGTGTATAAGAGACAAGAAATCGGTAAGAGGTGGGCC	176036	92	82229	0.00111883			0.58419	1	D-181 vs. UR
		Tumor	chr17	7577538	C	T	missense	R248Q	35	47	0	49	252	361	2	927	tAML	TCGTCGGCAGCGTCAGATGTGTATAAGAGACAGGTACCACCATCCACTACAACTAC	GTCTCGTGGGCTCGGAGATGTGTATAAGAGACAAGAAATCGGTAAGAGGTGGGCC	163976	53827	74984	0.717846	141	89004	< 2.2e-16	< 2.2e-16	D0 vs. UR
		Normal															Normal	TCGTCGGCAGCGTCAGATGTGTATAAGAGACAGGTACCACCATCCACTACAACTAC	GTCTCGTGGGCTCGGAGATGTGTATAAGAGACAAGAAATCGGTAAGAGGTGGGCC	188477				141	89004	0.00698376	0.027935	d0 CD3+ bm vs. UR
unrelated normal		Normal															Normal	TCGTCGGCAGCGTCAGATGTGTATAAGAGACAGGTACCACCATCCACTACAACTAC	GTCTCGTGGGCTCGGAGATGTGTATAAGAGACAAGAAATCGGTAAGAGGTGGGCC	90075				42	42313
SJ043624 252del	indel confirmed	Tumor	chr17	7577525	GAG	-	proteinDel	252_252del	35	42	18	72	227	235			tAML	TCGTCGGCAGCGTCAGATGTGTATAAGAGACAGGTACCACCATCCACTACAACTAC	GTCTCGTGGGCTCGGAGATGTGTATAAGAGACAAGAAATCGGTAAGAGGTGGGCC	157876	2	1108	0.00180505			< 2.2e-16	< 2.2e-16	D0 vs. UR
unrelated normal		Normal																						6	42486
SJ043076 G266V	G266V confirmed	Tumor	chr17	7577141	C	A	missense	G266V	141	163	1	142	492	523	2	366	tMDS	TCGTCGGCAGCGTCAGATGTGTATAAGAGACAGTGGGAGTAGATGGAGCCTGGTTT	GTCTCGTGGGCTCGGAGATGTGTATAAGAGACGAGATTCTCTTCCTCTGTGCGCC	69465	56356	60001	0.939251	737	78582	< 2.2e-16	< 2.2e-16	D0 vs. UR
		Normal															Normal	TCGTCGGCAGCGTCAGATGTGTATAAGAGACAGTGGGAGTAGATGGAGCCTGGTTT	GTCTCGTGGGCTCGGAGATGTGTATAAGAGACGAGATTCTCTTCCTCTGTGCGCC	86450				737	78582	< 2.2e-16	< 2.2e-16	d0 CD3+ bm vs. UR
unrelated normal																								5	46747
SJ016473 R273C	R273C not found in previous samples	Tumor															Solid tumor	TCGTCGGCAGCGTCAGATGTGTATAAGAGACAGTGGGAGTAGATGGAGCCTGGTTT	GTCTCGTGGGCTCGGAGATGTGTATAAGAGACGAGATTCTCTTCCTCTGTGCGCC	87599	143	77444	0.0018465			0.00656653	0.0196996	D-434 vs. UR
		Tumor	chr17	7577121	G	A	missense	R273C	233	240	18	273	643	663	33	582	tMDS	TCGTCGGCAGCGTCAGATGTGTATAAGAGACAGTGGGAGTAGATGGAGCCTGGTTT	GTCTCGTGGGCTCGGAGATGTGTATAAGAGACGAGATTCTCTTCCTCTGTGCGCC	85471	70863	73397	0.965475	3172	73042	< 2.2e-16	< 2.2e-16	D0 vs. UR
		Normal															Normal	TCGTCGGCAGCGTCAGATGTGTATAAGAGACAGTGGGAGTAGATGGAGCCTGGTTT	GTCTCGTGGGCTCGGAGATGTGTATAAGAGACGAGATTCTCTTCCTCTGTGCGCC	81389				3172	73042	< 2.2e-16	< 2.2e-16	d0 CD3+ bm vs. UR
unrelated normal	unrelated control is clean																							56	46518
SJ005124 R273H	R273H not found in previous samples	Tumor															Remission (MLLr)	TCGTCGGCAGCGTCAGATGTGTATAAGAGACAGTGGGAGTAGATGGAGCCTGGTTT	GTCTCGTGGGCTCGGAGATGTGTATAAGAGACGAGATTCTCTTCCTCTGTGCGCC	90860	97	81425	0.00119128			0.0384643	0.153857	D-382 vs. UR
		Tumor	chr17	7577120	C	T	missense	R273H	161	165	0	174	490	496	12	808	tAML	TCGTCGGCAGCGTCAGATGTGTATAAGAGACAGTGGGAGTAGATGGAGCCTGGTTT	GTCTCGTGGGCTCGGAGATGTGTATAAGAGACGAGATTCTCTTCCTCTGTGCGCC	66906	52360	53514	0.978436	457	39714	< 2.2e-16	< 2.2e-16	D0 vs. UR
		Normal															Normal	TCGTCGGCAGCGTCAGATGTGTATAAGAGACAGTGGGAGTAGATGGAGCCTGGTTT	GTCTCGTGGGCTCGGAGATGTGTATAAGAGACGAGATTCTCTTCCTCTGTGCGCC	44221			#DIV/0!	457	39714	< 2.2e-16	< 2.2e-16	d0 CD3+ bm vs. UR
SJ015849 R273C	R273H confirmed	Tumor	chr17	7577120	C	T	missense	R273H			31	274	357	359			tMDS	TCGTCGGCAGCGTCAGATGTGTATAAGAGACAGTGGGAGTAGATGGAGCCTGGTTT	GTCTCGTGGGCTCGGAGATGTGTATAAGAGACGAGATTCTCTTCCTCTGTGCGCC	65462	51707	54118	0.955449			< 2.2e-16	< 2.2e-16	D0 vs. UR
unrelated normal	unrelated control is clean	Normal																						37	46650
SJ007109 C277Y	C277Y not found in prev sample. C277Y is found in later timepoint.	Tumor															AML	TCGTCGGCAGCGTCAGATGTGTATAAGAGACAGTGGGAGTAGATGGAGCCTGGTTT	GTCTCGTGGGCTCGGAGATGTGTATAAGAGACGAGATTCTCTTCCTCTGTGCGCC	55207	8	48919	0.000163536			0.203298	0.813193	D-874 vs. UR
		Tumor	chr17	7577108	C	T	missense	C277Y	2	30	0	57	19	501	0	382	tMDS	TCGTCGGCAGCGTCAGATGTGTATAAGAGACAGTGGGAGTAGATGGAGCCTGGTTT	GTCTCGTGGGCTCGGAGATGTGTATAAGAGACGAGATTCTCTTCCTCTGTGCGCC	68563	1705	62466	0.0272948			< 2.2e-16	< 2.2e-16	D0 vs. UR
		Tumor															tMDS	TCGTCGGCAGCGTCAGATGTGTATAAGAGACAGTGGGAGTAGATGGAGCCTGGTTT	GTCTCGTGGGCTCGGAGATGTGTATAAGAGACGAGATTCTCTTCCTCTGTGCGCC	94166	2351	84515	0.0278175	17	68377	< 2.2e-16	< 2.2e-16	? Vs. UR
		Normal															Normal	TCGTCGGCAGCGTCAGATGTGTATAAGAGACAGTGGGAGTAGATGGAGCCTGGTTT	GTCTCGTGGGCTCGGAGATGTGTATAAGAGACGAGATTCTCTTCCTCTGTGCGCC	75514				17	68377	0.715417	1	d0 CD3+ bm vs. UR
unrelated normal	unrelated control is clean	Normal															Normal	TCGTCGGCAGCGTCAGATGTGTATAAGAGACAGTGGGAGTAGATGGAGCCTGGTTT	GTCTCGTGGGCTCGGAGATGTGTATAAGAGACGAGATTCTCTTCCTCTGTGCGCC	51744				14	47181
Abbreviations
Mut	Mutant allele
Ref	Reference allele
Tot	Total reads
UR	unrelated normal sample
D -xxx	number of days prior to tMN (D0)
